# Supplementary material for: High-Density Genetic Map Construction and Gene Mapping of Basal Branching Habit and Flowers per Leaf Axil in Sesame
Source: Front Plant Sci. 2017 Apr 27;8:636. doi: 10.3389/fpls.2017.00636 (PMC5406510; doi:10.3389/fpls.2017.00636)
Supplement: Supplementary file 2 [file Table_2.XLSX]

## Sheet: all.SLAF.marker.group
Indi	MarkerNum	Total_Depth	Aver_Depth
Yuzhi11	208378	8734031	41.91
BS	196862	7422443	37.7
BC1-001	153999	1447372	9.4
BC1-002	148433	1575352	10.61
BC1-003	137030	1738062	12.68
BC1-004	134741	2016889	14.97
BC1-005	165439	1068272	6.46
BC1-006	154861	1391701	8.99
BC1-007	148595	1479452	9.96
BC1-008	160348	1471660	9.18
BC1-009	154362	1692658	10.97
BC1-010	148317	1566808	10.56
BC1-011	161058	1532693	9.52
BC1-012	154319	1611513	10.44
BC1-013	164384	1676127	10.2
BC1-014	160540	1496835	9.32
BC1-015	150558	1319893	8.77
BC1-016	144502	1533375	10.61
BC1-017	150404	1684970	11.2
BC1-018	147957	1432560	9.68
BC1-019	141138	1904264	13.49
BC1-020	142843	1505304	10.54
BC1-021	161510	1540801	9.54
BC1-022	149544	1651378	11.04
BC1-023	158384	1629334	10.29
BC1-024	124673	1675512	13.44
BC1-025	136156	1681438	12.35
BC1-026	151356	1525920	10.08
BC1-027	135528	1898228	14.01
BC1-028	144359	1445066	10.01
BC1-029	134264	1823068	13.58
BC1-030	157930	1582432	10.02
BC1-031	144233	1750805	12.14
BC1-032	152625	1577715	10.34
BC1-033	151025	1514205	10.03
BC1-034	127979	1514299	11.83
BC1-035	155581	1508149	9.69
BC1-036	139641	1594542	11.42
BC1-037	156317	1286021	8.23
BC1-038	123705	1940887	15.69
BC1-039	153523	1647120	10.73
BC1-040	150509	1349402	8.97
BC1-041	142510	1561764	10.96
BC1-042	134363	1480177	11.02
BC1-043	145632	1666093	11.44
BC1-044	155342	1279985	8.24
BC1-045	151885	1691744	11.14
BC1-046	139764	1660214	11.88
BC1-047	138588	1509747	10.89
BC1-048	144944	1453758	10.03
BC1-049	147413	1453064	9.86
BC1-050	147244	1598189	10.85
BC1-051	139822	1447922	10.36
BC1-052	154802	1190080	7.69
BC1-053	158246	1559639	9.86
BC1-054	147537	1155708	7.83
BC1-055	146791	1347224	9.18
BC1-056	148632	1391482	9.36
BC1-057	151832	1206368	7.95
BC1-058	151524	1485599	9.8
BC1-059	132143	1628415	12.32
BC1-060	155318	1465050	9.43
BC1-061	154451	1271763	8.23
BC1-062	164832	1305647	7.92
BC1-063	151887	1334389	8.79
BC1-064	141973	1552121	10.93
BC1-065	149750	1491914	9.96
BC1-066	152152	1331258	8.75
BC1-067	162757	1008224	6.19
BC1-068	165240	1161952	7.03
BC1-069	138650	1451619	10.47
BC1-070	146471	1480979	10.11
BC1-071	149580	1341202	8.97
BC1-072	164524	1487016	9.04
BC1-073	125238	1804401	14.41
BC1-074	166623	1223219	7.34
BC1-075	145303	1372420	9.45
BC1-076	143978	602738	4.19
BC1-077	159542	1178287	7.39
BC1-078	165628	1419838	8.57
BC1-079	157361	1498282	9.52
BC1-080	153890	1133310	7.36
BC1-081	142172	1634223	11.49
BC1-082	136200	1526962	11.21
BC1-083	140638	1583325	11.26
BC1-084	156274	1311268	8.39
BC1-085	154071	1914183	12.42
BC1-086	144612	1501821	10.39
BC1-087	154888	1480917	9.56
BC1-088	136705	1697466	12.42
BC1-089	151372	1481004	9.78
BC1-090	144341	1525444	10.57
BC1-091	158641	1444729	9.11
BC1-092	159903	1348475	8.43
BC1-093	144792	1566599	10.82
BC1-094	147186	1553542	10.55
BC1-095	153392	1563937	10.2
BC1-096	152550	1656448	10.86
BC1-097	155822	1683398	10.8
BC1-098	149910	1583185	10.56
BC1-099	152451	1688515	11.08
BC1-100	156255	1582564	10.13
BC1-101	161307	1569536	9.73
BC1-102	136234	1851024	13.59
BC1-103	159088	1677937	10.55
BC1-104	142840	1826696	12.79
BC1-105	157306	1606889	10.22
BC1-106	155683	1583781	10.17
BC1-107	149754	1536879	10.26
BC1-108	164894	1649557	10
BC1-109	131623	1947303	14.79
BC1-110	148436	1446784	9.75
BC1-111	143724	2010336	13.99
BC1-112	142222	1648902	11.59
BC1-113	164991	1758946	10.66
BC1-114	158064	1472831	9.32
BC1-115	147765	1857693	12.57
BC1-116	148710	1469680	9.88
BC1-117	152652	1527123	10
BC1-118	147863	1637700	11.08
BC1-119	154416	1416934	9.18
BC1-120	154849	1522029	9.83
BC1-121	141501	1648820	11.65
BC1-122	152895	1444576	9.45
BC1-123	150978	1581677	10.48
BC1-124	143095	1652567	11.55
BC1-125	134009	1763390	13.16
BC1-126	137541	1319974	9.6
BC1-127	147304	1434461	9.74
BC1-128	155304	1572238	10.12
BC1-129	157316	1293916	8.22
BC1-130	148220	1664971	11.23
BC1-131	155510	1495549	9.62
BC1-132	146308	1712101	11.7
BC1-133	153585	1591710	10.36
BC1-134	152219	1652423	10.86
BC1-135	149272	1464327	9.81
BC1-136	152349	1705334	11.19
BC1-137	141866	1545561	10.89
BC1-138	156139	1416149	9.07
BC1-139	149120	1737948	11.65
BC1-140	148735	1742682	11.72
BC1-141	150030	1609247	10.73
BC1-142	163799	1563980	9.55
BC1-143	154835	1652693	10.67
BC1-144	155435	1433095	9.22
BC1-145	155960	1504234	9.64
BC1-146	151649	1434741	9.46
BC1-147	162255	1068507	6.59
BC1-148	152429	1477667	9.69
BC1-149	145361	1799418	12.38
BC1-150	162661	1608259	9.89
