# Supplementary material for: High-Density Genetic Map Construction and Gene Mapping of Basal Branching Habit and Flowers per Leaf Axil in Sesame
Source: Front Plant Sci. 2017 Apr 27;8:636. doi: 10.3389/fpls.2017.00636 (PMC5406510; doi:10.3389/fpls.2017.00636)
Supplement: Supplementary file 3 [file Table_3.XLSX]

## Sheet: 9378_Hmap
Linkage Group	Marker	Position_Hmap
LG01	Marker10693	0
LG01	Marker10831	0
LG01	Marker12344	0
LG01	Marker16087	0
LG01	Marker18138	0
LG01	Marker19207	0
LG01	Marker25076	0
LG01	Marker34084	0
LG01	Marker44133	0
LG01	Marker55889	0
LG01	Marker63812	0
LG01	Marker62024	0.195
LG01	Marker111487	0.39
LG01	Marker28185	0.39
LG01	Marker42830	0.39
LG01	Marker35372	0.427
LG01	Marker37210	0.427
LG01	Marker83902	0.618
LG01	Marker53386	0.846
LG01	Marker120261	0.883
LG01	Marker120931	0.883
LG01	Marker64733	0.883
LG01	Marker71113	0.883
LG01	Marker72322	0.883
LG01	Marker60765	0.921
LG01	Marker42074	0.958
LG01	Marker45240	1.469
LG01	Marker130862	1.91
LG01	Marker24837	1.91
LG01	Marker38644	1.91
LG01	Marker45083	2.081
LG01	Marker80741	2.442
LG01	Marker62405	2.514
LG01	Marker17672	3.178
LG01	Marker60170	3.178
LG01	Marker100684	3.179
LG01	Marker110517	3.179
LG01	Marker128669	3.179
LG01	Marker93249	4.165
LG01	Marker40787	5.943
LG01	Marker126666	7.349
LG01	Marker38375	8.254
LG01	Marker101564	8.57
LG01	Marker64762	12.481
LG01	Marker37767	13.305
LG01	Marker51014	19.133
LG01	Marker18924	19.178
LG01	Marker55773	19.895
LG01	Marker112035	19.896
LG01	Marker120704	19.896
LG01	Marker131089	19.896
LG01	Marker15084	19.896
LG01	Marker15786	19.896
LG01	Marker30248	19.896
LG01	Marker39531	19.896
LG01	Marker4136	19.896
LG01	Marker60242	19.896
LG01	Marker9271	19.896
LG01	Marker135993	20.61
LG01	Marker26948	20.61
LG01	Marker50550	20.61
LG01	Marker118105	22.604
LG01	Marker58628	22.604
LG01	Marker59003	22.604
LG01	Marker84602	22.604
LG01	Marker58305	23.004
LG01	Marker2879	23.867
LG01	Marker39141	23.867
LG01	Marker107216	24.14
LG01	Marker1067	28.512
LG01	Marker36218	28.512
LG01	Marker4846	28.512
LG01	Marker6678	28.512
LG01	Marker75974	30.985
LG01	Marker113018	31.179
LG01	Marker114372	32.047
LG01	Marker35916	32.047
LG01	Marker38669	32.047
LG01	Marker49696	32.047
LG01	Marker53747	32.047
LG01	Marker55959	32.047
LG01	Marker60163	32.047
LG01	Marker33067	32.071
LG01	Marker80376	32.071
LG01	Marker103402	32.095
LG01	Marker103815	32.095
LG01	Marker11296	32.095
LG01	Marker115851	32.095
LG01	Marker121160	32.095
LG01	Marker129751	32.095
LG01	Marker13390	32.095
LG01	Marker134942	32.095
LG01	Marker137585	32.095
LG01	Marker18243	32.095
LG01	Marker20127	32.095
LG01	Marker20145	32.095
LG01	Marker26538	32.095
LG01	Marker26683	32.095
LG01	Marker27086	32.095
LG01	Marker30642	32.095
LG01	Marker32611	32.095
LG01	Marker33412	32.095
LG01	Marker34681	32.095
LG01	Marker41254	32.095
LG01	Marker47596	32.095
LG01	Marker51978	32.095
LG01	Marker53422	32.095
LG01	Marker6240	32.095
LG01	Marker71262	32.095
LG01	Marker89281	32.095
LG01	Marker112541	33.524
LG01	Marker115951	36.347
LG01	Marker58543	36.371
LG01	Marker57067	38.016
LG01	Marker117655	40.565
LG01	Marker43260	40.582
LG01	Marker10450	40.599
LG01	Marker13142	40.599
LG01	Marker134757	40.599
LG01	Marker135117	40.599
LG01	Marker13595	40.599
LG01	Marker142176	40.599
LG01	Marker14525	40.599
LG01	Marker15525	40.599
LG01	Marker22207	40.599
LG01	Marker24742	40.599
LG01	Marker26414	40.599
LG01	Marker26486	40.599
LG01	Marker27169	40.599
LG01	Marker28005	40.599
LG01	Marker35138	40.599
LG01	Marker37193	40.599
LG01	Marker37366	40.599
LG01	Marker61601	40.599
LG01	Marker73764	40.599
LG01	Marker9567	40.599
LG01	Marker31452	40.618
LG01	Marker34545	40.618
LG01	Marker49894	40.62
LG01	Marker87313	40.637
LG01	Marker64860	40.656
LG01	Marker69956	40.656
LG01	Marker117051	40.673
LG01	Marker31937	40.673
LG01	Marker119419	40.709
LG01	Marker37730	40.709
LG01	Marker46620	40.709
LG01	Marker60982	40.709
LG01	Marker68879	40.728
LG01	Marker86146	40.728
LG01	Marker14978	40.747
LG01	Marker109731	40.984
LG01	Marker49288	41.154
LG01	Marker26442	41.399
LG01	Marker49879	41.399
LG01	Marker83209	41.428
LG01	Marker108819	42.625
LG01	Marker40011	43.984
LG01	Marker139897	49.29
LG01	Marker51881	49.87
LG01	Marker80241	50.1
LG01	Marker11984	52.379
LG01	Marker33901	52.379
LG01	Marker45295	52.379
LG01	Marker59665	52.379
LG01	Marker74561	52.379
LG01	Marker86687	52.379
LG01	Marker29393	53.712
LG01	Marker55770	53.712
LG01	Marker79638	56.913
LG01	Marker110039	57.607
LG01	Marker31650	57.607
LG01	Marker31815	57.607
LG01	Marker36956	57.607
LG01	Marker37429	57.607
LG01	Marker40123	57.607
LG01	Marker51412	57.607
LG01	Marker52778	57.607
LG01	Marker58360	57.607
LG01	Marker61223	57.607
LG01	Marker9891	57.607
LG01	Marker19367	57.964
LG01	Marker92683	57.964
LG01	Marker113677	57.972
LG01	Marker117321	58.363
LG01	Marker139034	59.101
LG01	Marker80899	59.23
LG01	Marker63814	59.247
LG01	Marker34746	59.596
LG01	Marker77049	59.622
LG01	Marker134513	59.963
LG01	Marker18522	59.978
LG01	Marker126841	60.261
LG01	Marker110759	60.607
LG01	Marker58315	61.383
LG01	Marker44737	61.667
LG01	Marker114267	61.918
LG01	Marker114926	61.92
LG01	Marker42526	62.176
LG01	Marker68271	62.184
LG01	Marker24278	62.445
LG01	Marker98517	62.709
LG01	Marker77797	62.925
LG01	Marker34498	63.407
LG01	Marker42014	63.407
LG01	Marker60676	63.932
LG01	Marker13440	64.452
LG01	Marker22702	64.452
LG01	Marker54618	64.452
LG01	Marker103930	64.453
LG01	Marker107137	64.454
LG01	Marker109007	64.454
LG01	Marker141604	64.454
LG01	Marker23594	64.454
LG01	Marker29918	64.454
LG01	Marker30878	64.454
LG01	Marker36374	64.454
LG01	Marker40165	64.454
LG01	Marker43462	64.454
LG01	Marker45466	64.454
LG01	Marker47140	64.454
LG01	Marker47978	64.454
LG01	Marker50124	64.454
LG01	Marker52876	64.454
LG01	Marker78260	64.454
LG01	Marker44687	64.455
LG01	Marker46078	64.455
LG01	Marker19338	64.456
LG01	Marker30636	64.456
LG01	Marker31219	64.456
LG01	Marker57937	64.456
LG01	Marker105683	64.457
LG01	Marker79684	64.458
LG01	Marker51899	65.283
LG01	Marker52488	65.501
LG01	Marker39376	65.873
LG01	Marker116506	66.08
LG01	Marker27533	66.08
LG01	Marker8989	66.09
LG01	Marker55040	66.098
LG01	Marker41233	66.332
LG01	Marker36730	66.564
LG01	Marker33537	66.778
LG01	Marker90568	66.796
LG01	Marker27358	67.028
LG01	Marker29542	67.028
LG01	Marker35719	67.028
LG01	Marker35763	67.028
LG01	Marker36862	67.028
LG01	Marker38758	67.028
LG01	Marker43109	67.028
LG01	Marker44002	67.028
LG01	Marker46356	67.028
LG01	Marker50395	67.028
LG01	Marker51487	67.028
LG01	Marker54025	67.028
LG01	Marker76016	67.028
LG01	Marker60141	67.169
LG01	Marker10186	67.309
LG01	Marker10889	67.309
LG01	Marker28226	67.309
LG01	Marker33381	67.309
LG01	Marker52436	67.309
LG01	Marker6694	67.309
LG01	Marker101921	67.31
LG01	Marker119319	67.31
LG01	Marker13381	67.31
LG01	Marker143080	67.31
LG01	Marker21363	67.31
LG01	Marker33570	67.31
LG01	Marker35515	67.31
LG01	Marker37535	67.31
LG01	Marker41276	67.31
LG01	Marker42687	67.31
LG01	Marker67061	67.31
LG01	Marker91485	67.31
LG01	Marker103137	67.329
LG01	Marker116890	67.349
LG01	Marker120734	67.35
LG01	Marker39218	67.35
LG01	Marker37098	67.566
LG01	Marker117165	67.782
LG01	Marker16731	67.782
LG01	Marker112621	67.998
LG01	Marker32050	71.393
LG01	Marker36739	71.734
LG01	Marker28115	72.198
LG01	Marker56811	73.51
LG01	Marker81907	73.553
LG01	Marker44998	73.941
LG01	Marker49581	74.332
LG01	Marker65234	74.332
LG01	Marker54433	74.478
LG01	Marker37655	74.489
LG01	Marker50533	74.5
LG01	Marker81008	74.5
LG01	Marker84094	74.511
LG01	Marker10209	74.522
LG01	Marker115876	74.522
LG01	Marker136732	74.522
LG01	Marker14619	74.522
LG01	Marker20875	74.522
LG01	Marker24239	74.522
LG01	Marker28556	74.522
LG01	Marker30081	74.522
LG01	Marker30640	74.522
LG01	Marker31993	74.522
LG01	Marker32608	74.522
LG01	Marker34892	74.522
LG01	Marker37257	74.522
LG01	Marker37258	74.522
LG01	Marker40263	74.522
LG01	Marker40565	74.522
LG01	Marker44292	74.522
LG01	Marker44301	74.522
LG01	Marker48761	74.522
LG01	Marker51245	74.522
LG01	Marker51755	74.522
LG01	Marker62130	74.522
LG01	Marker62637	74.522
LG01	Marker6433	74.522
LG01	Marker69812	74.522
LG01	Marker89253	74.522
LG01	Marker95466	74.522
LG01	Marker117565	74.621
LG01	Marker130775	74.621
LG01	Marker34083	74.629
LG01	Marker102138	74.716
LG01	Marker43046	74.716
LG01	Marker101908	74.737
LG01	Marker23376	75.024
LG01	Marker57203	76.431
LG01	Marker136858	77.33
LG01	Marker31706	77.344
LG01	Marker5356	77.344
LG01	Marker7306	77.344
LG01	Marker40828	77.357
LG01	Marker26914	77.371
LG01	Marker8250	77.371
LG01	Marker102749	77.384
LG01	Marker24973	77.384
LG01	Marker69170	77.398
LG01	Marker72023	77.816
LG01	Marker91526	77.831
LG01	Marker35855	78.574
LG01	Marker42957	78.951
LG01	Marker47385	80.494
LG01	Marker133101	81.042
LG01	Marker102987	81.191
LG01	Marker42030	81.549
LG01	Marker25260	87.042
LG01	Marker112657	87.617
LG01	Marker75063	92.355
LG01	Marker75301	93.511
LG01	Marker17567	94.428
LG01	Marker63254	94.613
LG01	Marker37378	95.866
LG01	Marker27442	96.04
LG01	Marker124649	96.214
LG01	Marker15003	96.214
LG01	Marker35535	96.389
LG01	Marker43686	96.574
LG01	Marker92499	96.773
LG01	Marker43729	96.971
LG01	Marker44851	96.971
LG01	Marker45350	96.971
LG01	Marker102532	96.982
LG01	Marker139404	96.993
LG01	Marker39393	97.004
LG01	Marker71689	97.004
LG01	Marker71916	97.004
LG01	Marker92711	97.004
LG01	Marker9874	97.015
LG01	Marker17410	97.026
LG01	Marker24661	97.026
LG01	Marker51015	97.485
LG01	Marker31874	97.944
LG01	Marker57181	97.944
LG01	Marker130395	98.002
LG01	Marker12288	98.06
LG01	Marker18951	98.06
LG01	Marker22340	98.06
LG01	Marker36868	98.06
LG01	Marker43833	98.06
LG01	Marker48353	98.06
LG01	Marker56021	98.06
LG01	Marker61892	98.06
LG01	Marker66648	98.06
LG01	Marker7023	98.06
LG01	Marker54780	98.094
LG01	Marker110767	98.315
LG01	Marker14701	98.331
LG01	Marker17883	98.331
LG01	Marker30727	98.331
LG01	Marker3662	98.331
LG01	Marker39601	98.331
LG01	Marker51835	98.331
LG01	Marker58646	98.331
LG01	Marker10166	98.462
LG01	Marker55127	100.762
LG01	Marker43963	102.259
LG01	Marker96894	102.259
LG01	Marker116920	103.003
LG01	Marker51080	105.221
LG01	Marker39647	105.469
LG01	Marker131167	105.731
LG01	Marker135093	105.731
LG01	Marker61953	105.744
LG01	Marker64556	105.744
LG01	Marker46087	105.758
LG01	Marker54514	105.758
LG01	Marker133632	105.771
LG01	Marker35654	105.785
LG01	Marker48767	105.785
LG01	Marker40163	105.798
LG01	Marker28211	105.927
LG01	Marker58039	106.056
LG01	Marker31670	106.177
LG01	Marker35142	106.287
LG01	Marker31316	106.58
LG01	Marker64781	106.915
LG01	Marker132386	107.284
LG01	Marker71744	110.136
LG01	Marker75606	111.404
LG01	Marker101441	112.846
LG01	Marker136086	112.932
LG01	Marker10010	113.382
LG01	Marker10973	113.382
LG01	Marker47273	113.382
LG01	Marker50856	113.382
LG01	Marker61184	113.382
LG01	Marker71729	113.396
LG01	Marker56885	113.41
LG01	Marker102385	114.975
LG01	Marker94654	115.238
LG01	Marker123534	116.703
LG01	Marker49810	116.703
LG01	Marker142156	117.062
LG01	Marker33012	117.504
LG01	Marker86150	117.632
LG01	Marker53225	117.655
LG01	Marker39908	117.801
LG01	Marker25940	117.934
LG01	Marker42349	117.948
LG01	Marker60876	117.97
LG01	Marker32894	118.238
LG01	Marker11689	118.506
LG01	Marker33282	118.506
LG01	Marker36445	118.506
LG01	Marker41261	118.506
LG01	Marker58648	118.506
LG01	Marker6846	118.506
LG01	Marker72214	118.506
LG01	Marker9265	118.506
LG01	Marker97374	118.893
LG01	Marker18183	118.916
LG01	Marker24635	118.916
LG01	Marker27559	118.916
LG01	Marker29988	118.916
LG01	Marker35331	118.916
LG01	Marker36925	118.916
LG01	Marker42591	118.916
LG01	Marker43552	118.916
LG01	Marker45251	118.916
LG01	Marker45298	118.916
LG01	Marker5777	118.916
LG01	Marker58614	118.916
LG01	Marker127673	118.938
LG01	Marker58705	118.96
LG01	Marker87642	118.96
LG01	Marker40459	118.982
LG01	Marker49024	118.982
LG01	Marker77198	118.982
LG01	Marker44719	119.394
LG01	Marker48853	119.876
LG01	Marker60826	120.63
LG01	Marker63109	120.844
LG01	Marker98099	121.262
LG01	Marker82399	121.283
LG01	Marker83903	121.283
LG01	Marker57488	121.921
LG01	Marker36163	122.333
LG01	Marker43871	122.333
LG01	Marker59258	122.333
LG01	Marker79098	122.333
LG01	Marker3464	122.358
LG01	Marker113530	122.483
LG01	Marker128009	122.602
LG01	Marker100680	122.608
LG01	Marker110113	122.72
LG01	Marker76035	122.72
LG01	Marker105307	122.728
LG01	Marker38629	122.737
LG01	Marker68538	122.737
LG01	Marker77655	122.737
LG01	Marker36078	122.745
LG01	Marker121691	122.753
LG01	Marker124880	122.753
LG01	Marker17092	122.753
LG01	Marker24620	122.753
LG01	Marker32831	122.753
LG01	Marker41464	122.753
LG01	Marker4446	122.753
LG01	Marker45475	122.753
LG01	Marker51457	122.753
LG01	Marker51461	122.753
LG01	Marker6630	122.753
LG01	Marker76099	122.753
LG01	Marker79776	122.753
LG01	Marker102448	122.923
LG01	Marker104883	122.923
LG01	Marker37334	122.923
LG01	Marker59807	122.923
LG01	Marker20422	122.926
LG01	Marker26373	122.929
LG01	Marker50842	122.929
LG01	Marker58038	123.066
LG01	Marker63813	123.2
LG01	Marker81732	123.329
LG01	Marker137053	123.461
LG01	Marker51072	123.464
LG01	Marker59761	123.583
LG01	Marker105431	123.588
LG01	Marker20405	123.733
LG01	Marker98591	123.733
LG01	Marker6096	123.992
LG01	Marker133256	124.067
LG01	Marker36414	124.067
LG01	Marker105720	124.127
LG01	Marker30711	124.127
LG01	Marker104749	124.138
LG01	Marker137880	124.138
LG01	Marker24600	124.225
LG01	Marker52612	124.225
LG01	Marker58077	124.225
LG01	Marker59484	124.225
LG01	Marker103009	124.272
LG01	Marker108126	124.272
LG01	Marker129643	124.272
LG01	Marker17610	124.272
LG01	Marker30889	124.272
LG01	Marker40252	124.272
LG01	Marker48957	124.272
LG01	Marker5864	124.272
LG01	Marker61930	124.272
LG01	Marker63002	124.272
LG01	Marker75075	124.272
LG01	Marker105501	124.294
LG01	Marker139565	124.366
LG01	Marker68646	124.416
LG01	Marker135005	125.069
LG01	Marker50652	125.082
LG01	Marker110834	125.397
LG01	Marker37937	126.644
LG01	Marker66966	129.178
LG01	Marker47601	129.816
LG01	Marker13854	130.603
LG01	Marker18577	130.603
LG01	Marker40810	136.319
LG01	Marker37887	137.594
LG01	Marker128825	138.397
LG01	Marker57260	138.407
LG01	Marker83616	138.416
LG01	Marker109049	138.42
LG01	Marker134246	138.42
LG01	Marker64007	138.436
LG01	Marker102032	138.451
LG01	Marker104948	138.451
LG01	Marker106447	138.451
LG01	Marker110104	138.451
LG01	Marker133580	138.451
LG01	Marker134900	138.451
LG01	Marker17544	138.451
LG01	Marker31187	138.451
LG01	Marker37865	138.451
LG01	Marker44031	138.451
LG01	Marker46115	138.451
LG01	Marker47936	138.451
LG01	Marker53596	138.451
LG01	Marker56883	138.451
LG01	Marker58208	138.451
LG01	Marker60312	138.451
LG01	Marker85984	138.451
LG01	Marker95769	138.451
LG01	Marker99764	138.451
LG01	Marker121137	138.46
LG01	Marker102706	138.468
LG01	Marker35308	138.468
LG01	Marker38141	138.468
LG01	Marker41120	138.468
LG01	Marker42223	138.468
LG01	Marker45505	138.468
LG01	Marker47156	138.468
LG01	Marker50682	138.468
LG01	Marker65947	138.468
LG01	Marker75047	138.468
LG01	Marker9863	138.468
LG01	Marker34350	138.721
LG01	Marker57019	138.983
LG01	Marker59804	139.548
LG01	Marker112423	139.838
LG01	Marker89491	140.104
LG01	Marker104900	140.111
LG01	Marker106512	140.118
LG01	Marker53720	140.12
LG01	Marker69784	140.12
LG01	Marker102252	140.123
LG01	Marker119080	140.123
LG01	Marker17144	140.123
LG01	Marker19634	140.123
LG01	Marker20347	140.123
LG01	Marker21461	140.123
LG01	Marker28476	140.123
LG01	Marker30818	140.123
LG01	Marker31222	140.123
LG01	Marker3123	140.123
LG01	Marker33812	140.123
LG01	Marker36096	140.123
LG01	Marker36629	140.123
LG01	Marker41977	140.123
LG01	Marker50738	140.123
LG01	Marker54123	140.123
LG01	Marker59047	140.123
LG01	Marker60627	140.123
LG01	Marker60648	140.123
LG01	Marker63041	140.123
LG01	Marker7198	140.123
LG01	Marker7428	140.123
LG01	Marker86849	140.123
LG01	Marker88295	140.123
LG01	Marker35456	140.657
LG01	Marker35969	140.735
LG01	Marker22094	142.389
LG01	Marker56308	142.389
LG01	Marker82428	142.389
LG01	Marker35911	142.39
LG01	Marker37809	142.39
LG01	Marker128195	143.428
LG01	Marker40419	143.431
LG01	Marker72070	143.431
LG01	Marker31168	143.936
LG01	Marker33317	144.385
LG01	Marker103131	144.492
LG01	Marker113743	144.599
LG01	Marker37313	144.599
LG01	Marker73964	144.645
LG01	Marker30997	145.15
LG01	Marker117136	146.729
LG01	Marker55283	147.042
LG01	Marker128555	147.046
LG01	Marker47961	147.05
LG01	Marker12016	147.053
LG01	Marker130314	147.053
LG01	Marker135232	147.053
LG01	Marker15875	147.053
LG01	Marker48390	147.053
LG01	Marker9994	147.053
LG01	Marker45975	147.057
LG01	Marker51757	147.061
LG01	Marker28907	149.122
LG01	Marker30898	149.122
LG01	Marker31505	149.122
LG01	Marker39064	149.122
LG01	Marker64826	149.122
LG01	Marker94097	149.122
LG01	Marker21583	150.377
LG01	Marker60391	152.465
LG01	Marker121849	154.002
LG01	Marker83922	155.293
LG01	Marker56787	155.705
LG01	Marker39532	156.143
LG01	Marker138460	156.332
LG01	Marker53673	156.878
LG01	Marker38150	157.407
LG01	Marker33871	158.052
LG01	Marker92874	158.052
LG01	Marker28157	158.065
LG01	Marker73860	158.065
LG01	Marker33164	158.116
LG01	Marker112458	158.167
LG01	Marker114596	158.167
LG01	Marker21925	158.167
LG01	Marker25442	158.167
LG01	Marker38719	158.167
LG01	Marker47013	158.167
LG01	Marker47503	158.167
LG01	Marker60584	158.167
LG01	Marker60678	158.167
LG01	Marker64056	158.167
LG01	Marker64264	158.167
LG01	Marker67384	158.167
LG01	Marker68464	158.167
LG01	Marker70271	158.167
LG01	Marker81813	158.167
LG01	Marker89650	158.167
LG01	Marker90729	158.167
LG01	Marker90620	158.196
LG01	Marker121301	158.226
LG01	Marker26159	158.226
LG01	Marker63590	158.226
LG01	Marker69046	158.226
LG01	Marker79177	158.226
LG01	Marker81286	158.226
LG01	Marker86296	158.226
LG01	Marker87667	158.226
LG01	Marker89409	158.226
LG01	Marker124976	158.236
LG01	Marker55776	158.245
LG01	Marker62177	158.245
LG01	Marker52346	158.255
LG01	Marker43940	158.259
LG01	Marker38916	158.269
LG01	Marker33539	158.327
LG01	Marker46322	158.379
LG01	Marker82279	158.379
LG01	Marker63674	158.409
LG01	Marker66327	158.438
LG01	Marker77982	158.438
LG01	Marker130287	158.467
LG01	Marker138363	158.467
LG01	Marker41499	158.467
LG01	Marker40323	158.477
LG01	Marker65952	158.488
LG01	Marker70485	158.488
LG01	Marker143008	158.499
LG01	Marker110867	158.509
LG01	Marker75286	158.52
LG01	Marker60161	158.538
LG01	Marker131230	158.568
LG01	Marker89678	158.597
LG01	Marker35206	158.627
LG01	Marker46360	158.627
LG01	Marker56666	158.627
LG01	Marker86832	158.656
LG01	Marker29966	158.685
LG01	Marker110820	158.714
LG01	Marker47500	158.743
LG01	Marker28641	158.789
LG01	Marker99744	158.789
LG01	Marker124186	158.818
LG01	Marker139800	158.818
LG01	Marker95960	158.818
LG01	Marker29324	158.835
LG01	Marker31015	158.864
LG01	Marker47008	158.864
LG01	Marker89743	158.864
LG01	Marker130026	158.893
LG01	Marker67129	158.922
LG01	Marker107706	158.951
LG01	Marker11787	158.951
LG01	Marker12420	158.951
LG01	Marker12857	158.951
LG01	Marker16230	158.951
LG01	Marker17689	158.951
LG01	Marker20420	158.951
LG01	Marker3779	158.951
LG01	Marker4460	158.951
LG01	Marker62880	158.951
LG01	Marker6973	158.951
LG01	Marker72454	158.951
LG01	Marker86835	158.951
LG01	Marker115521	158.952
LG01	Marker20936	158.952
LG01	Marker25138	158.952
LG01	Marker26990	158.952
LG01	Marker27327	158.952
LG01	Marker27349	158.952
LG01	Marker32044	158.952
LG01	Marker32110	158.952
LG01	Marker35198	158.952
LG01	Marker38392	158.952
LG01	Marker41194	158.952
LG01	Marker5005	158.952
LG01	Marker56245	158.952
LG01	Marker57971	158.952
LG01	Marker69761	158.952
LG01	Marker80897	158.952
LG01	Marker84301	158.952
LG01	Marker99640	158.952
LG01	Marker137597	158.977
LG01	Marker22327	159.517
LG01	Marker64541	159.567
LG01	Marker76255	159.567
LG01	Marker119991	159.68
LG01	Marker34385	159.693
LG01	Marker111646	159.721
LG01	Marker104443	159.779
LG01	Marker96024	159.787
LG01	Marker52427	159.955
LG01	Marker122861	160.284
LG01	Marker27722	160.328
LG01	Marker84499	160.62
LG01	Marker77044	160.994
LG01	Marker131449	161.317
LG01	Marker28327	161.367
LG01	Marker129131	161.387
LG01	Marker65945	161.409
LG01	Marker33991	161.438
LG01	Marker67389	161.908
LG01	Marker56432	162.287
LG01	Marker17906	162.318
LG01	Marker21715	162.318
LG01	Marker23424	162.318
LG01	Marker29106	162.318
LG01	Marker4173	162.318
LG01	Marker48822	162.318
LG01	Marker50993	162.318
LG01	Marker30176	162.497
LG01	Marker113852	162.518
LG01	Marker123581	162.523
LG01	Marker113232	162.539
LG01	Marker45485	162.57
LG01	Marker103248	162.585
LG01	Marker101494	162.738
LG01	Marker115104	162.738
LG01	Marker12367	162.738
LG01	Marker13419	162.738
LG01	Marker17114	162.738
LG01	Marker23557	162.738
LG01	Marker28744	162.738
LG01	Marker28972	162.738
LG01	Marker3186	162.738
LG01	Marker37745	162.738
LG01	Marker38858	162.738
LG01	Marker46829	162.738
LG01	Marker51681	162.738
LG01	Marker60216	162.738
LG01	Marker63479	162.738
LG01	Marker6738	162.738
LG01	Marker80462	162.738
LG01	Marker135971	162.76
LG01	Marker34726	163.109
LG01	Marker110838	163.132
LG01	Marker129314	163.132
LG01	Marker135151	163.132
LG01	Marker29780	163.132
LG01	Marker39034	163.132
LG01	Marker113782	163.281
LG01	Marker48801	163.281
LG01	Marker18752	163.304
LG01	Marker47586	163.365
LG01	Marker54539	163.946
LG01	Marker113795	163.998
LG01	Marker26089	164.573
LG01	Marker82712	166.642
LG01	Marker41103	167.334
LG01	Marker45901	175.466
LG01	Marker40972	177.595
LG01	Marker31262	181.655
LG01	Marker33669	181.966
LG01	Marker93978	182.807
LG01	Marker80280	187.942
LG01	Marker26088	188.951
LG01	Marker89277	189.243
LG01	Marker98401	193.338
LG02	Marker57325	0
LG02	Marker77148	0.84
LG02	Marker132906	2.376
LG02	Marker42918	3.218
LG02	Marker33035	3.237
LG02	Marker100336	3.255
LG02	Marker100417	3.255
LG02	Marker29964	3.255
LG02	Marker34175	3.255
LG02	Marker38632	3.255
LG02	Marker81692	3.255
LG02	Marker74024	3.289
LG02	Marker106962	3.323
LG02	Marker108933	3.323
LG02	Marker131717	3.323
LG02	Marker27328	3.323
LG02	Marker56999	3.323
LG02	Marker60373	3.323
LG02	Marker83824	3.323
LG02	Marker96067	3.323
LG02	Marker105103	3.324
LG02	Marker127362	3.324
LG02	Marker12965	3.324
LG02	Marker142961	3.324
LG02	Marker24338	3.324
LG02	Marker26360	3.324
LG02	Marker26364	3.324
LG02	Marker28707	3.324
LG02	Marker31409	3.324
LG02	Marker37232	3.324
LG02	Marker38466	3.324
LG02	Marker43543	3.324
LG02	Marker48357	3.324
LG02	Marker52485	3.324
LG02	Marker55187	3.324
LG02	Marker56652	3.324
LG02	Marker58471	3.324
LG02	Marker59980	3.324
LG02	Marker81669	3.324
LG02	Marker91342	3.324
LG02	Marker95331	3.324
LG02	Marker100639	3.341
LG02	Marker33924	3.341
LG02	Marker96864	3.341
LG02	Marker58064	3.377
LG02	Marker51810	3.465
LG02	Marker49457	3.553
LG02	Marker124953	3.607
LG02	Marker36780	3.626
LG02	Marker84213	3.676
LG02	Marker120544	3.745
LG02	Marker91635	3.745
LG02	Marker4455	3.798
LG02	Marker35274	4.058
LG02	Marker29583	4.372
LG02	Marker30311	4.372
LG02	Marker34750	4.372
LG02	Marker17183	5.024
LG02	Marker67300	5.024
LG02	Marker118015	5.126
LG02	Marker77390	5.429
LG02	Marker61528	6.054
LG02	Marker34317	6.468
LG02	Marker102482	8.16
LG02	Marker11775	8.579
LG02	Marker136848	8.579
LG02	Marker25700	8.579
LG02	Marker38789	8.579
LG02	Marker62256	8.579
LG02	Marker54743	10.246
LG02	Marker26791	11.311
LG02	Marker60737	11.795
LG02	Marker35547	11.993
LG02	Marker45744	11.993
LG02	Marker137755	11.994
LG02	Marker33209	11.994
LG02	Marker42019	11.994
LG02	Marker43824	12.135
LG02	Marker44771	12.135
LG02	Marker79846	12.135
LG02	Marker125300	12.276
LG02	Marker127597	12.276
LG02	Marker41835	12.276
LG02	Marker130112	12.288
LG02	Marker123434	12.3
LG02	Marker21179	12.3
LG02	Marker64532	12.311
LG02	Marker118415	12.323
LG02	Marker12442	12.323
LG02	Marker17245	12.323
LG02	Marker2373	12.323
LG02	Marker27511	12.323
LG02	Marker28356	12.323
LG02	Marker30877	12.323
LG02	Marker30983	12.323
LG02	Marker31860	12.323
LG02	Marker40367	12.323
LG02	Marker40439	12.323
LG02	Marker47071	12.323
LG02	Marker52481	12.323
LG02	Marker55229	12.323
LG02	Marker79199	12.323
LG02	Marker89489	12.323
LG02	Marker9710	12.323
LG02	Marker129364	12.328
LG02	Marker53671	12.328
LG02	Marker69089	12.328
LG02	Marker105348	15.424
LG02	Marker21286	15.756
LG02	Marker118445	15.809
LG02	Marker50619	16.513
LG02	Marker112421	16.732
LG02	Marker32357	16.951
LG02	Marker111669	16.968
LG02	Marker24836	18.183
LG02	Marker48711	18.183
LG02	Marker92850	18.183
LG02	Marker32642	18.449
LG02	Marker48975	18.449
LG02	Marker101777	18.638
LG02	Marker113576	18.638
LG02	Marker116155	18.638
LG02	Marker11656	18.638
LG02	Marker117690	18.638
LG02	Marker12754	18.638
LG02	Marker15350	18.638
LG02	Marker20218	18.638
LG02	Marker23760	18.638
LG02	Marker30467	18.638
LG02	Marker34496	18.638
LG02	Marker35165	18.638
LG02	Marker39584	18.638
LG02	Marker40417	18.638
LG02	Marker52074	18.638
LG02	Marker54818	18.638
LG02	Marker59798	18.638
LG02	Marker72577	18.638
LG02	Marker72826	18.638
LG02	Marker92435	18.638
LG02	Marker106277	18.639
LG02	Marker108625	18.639
LG02	Marker28802	18.639
LG02	Marker38546	18.639
LG02	Marker40158	18.639
LG02	Marker53650	18.639
LG02	Marker139313	18.654
LG02	Marker60361	19.226
LG02	Marker49906	19.247
LG02	Marker99539	19.247
LG02	Marker106483	19.543
LG02	Marker42750	19.543
LG02	Marker46394	19.543
LG02	Marker28908	19.544
LG02	Marker84702	20.062
LG02	Marker100429	20.115
LG02	Marker45791	20.473
LG02	Marker27332	20.686
LG02	Marker79051	21.27
LG02	Marker94362	21.27
LG02	Marker104525	21.853
LG02	Marker121278	21.853
LG02	Marker137906	21.853
LG02	Marker66481	21.869
LG02	Marker12664	22.841
LG02	Marker29051	22.841
LG02	Marker127759	23.938
LG02	Marker99028	24.334
LG02	Marker42434	24.811
LG02	Marker26275	25.059
LG02	Marker92443	25.282
LG02	Marker81010	25.865
LG02	Marker20631	26.109
LG02	Marker35367	27.553
LG02	Marker115885	29.539
LG02	Marker93383	30.188
LG02	Marker104527	30.558
LG02	Marker54322	30.558
LG02	Marker35437	30.569
LG02	Marker39965	30.569
LG02	Marker43856	30.569
LG02	Marker40739	31.188
LG02	Marker62330	31.198
LG02	Marker60767	31.209
LG02	Marker71154	31.755
LG02	Marker10702	36.393
LG02	Marker128748	36.393
LG02	Marker14642	36.393
LG02	Marker15401	36.393
LG02	Marker20576	36.393
LG02	Marker28145	36.393
LG02	Marker30741	36.393
LG02	Marker3829	36.393
LG02	Marker47634	36.393
LG02	Marker53030	36.393
LG02	Marker54164	36.393
LG02	Marker54247	36.393
LG02	Marker61668	36.393
LG02	Marker62570	36.393
LG02	Marker63045	36.393
LG02	Marker69749	36.393
LG02	Marker69858	36.393
LG02	Marker84909	36.393
LG02	Marker33272	36.613
LG02	Marker54284	36.833
LG02	Marker95222	38.094
LG02	Marker104851	38.719
LG02	Marker118774	38.719
LG02	Marker127598	38.719
LG02	Marker137407	38.719
LG02	Marker23739	38.719
LG02	Marker41614	38.719
LG02	Marker65543	38.719
LG02	Marker84827	38.83
LG02	Marker135248	38.94
LG02	Marker17368	38.94
LG02	Marker24167	38.94
LG02	Marker32393	38.94
LG02	Marker36272	38.94
LG02	Marker42378	38.94
LG02	Marker46274	38.94
LG02	Marker54624	38.94
LG02	Marker74087	38.94
LG02	Marker49253	39.445
LG02	Marker62589	39.445
LG02	Marker46851	39.546
LG02	Marker65165	40.174
LG02	Marker126459	40.22
LG02	Marker35930	40.22
LG02	Marker47709	40.22
LG02	Marker112145	40.544
LG02	Marker27660	40.544
LG02	Marker50201	40.544
LG02	Marker58886	41.025
LG02	Marker55191	41.163
LG02	Marker36357	41.458
LG02	Marker124152	42.123
LG02	Marker100222	43.185
LG02	Marker62646	43.279
LG02	Marker119072	43.932
LG02	Marker76392	44.704
LG02	Marker19435	44.705
LG02	Marker3894	44.705
LG02	Marker40819	45.017
LG02	Marker56144	45.329
LG02	Marker21584	45.967
LG02	Marker29695	45.967
LG02	Marker53536	45.967
LG02	Marker54673	45.967
LG02	Marker63472	45.967
LG02	Marker86308	45.967
LG02	Marker105496	46.059
LG02	Marker83848	46.059
LG02	Marker136799	46.152
LG02	Marker19171	46.152
LG02	Marker52379	48.439
LG02	Marker26876	50.471
LG02	Marker141597	50.628
LG02	Marker26425	50.628
LG02	Marker29267	50.628
LG02	Marker37559	50.628
LG02	Marker37924	50.628
LG02	Marker38685	50.628
LG02	Marker55861	50.628
LG02	Marker64913	50.628
LG02	Marker71178	50.628
LG02	Marker81670	50.628
LG02	Marker9765	50.628
LG02	Marker37672	50.629
LG02	Marker43468	50.629
LG02	Marker132827	51.833
LG02	Marker29425	52.681
LG02	Marker59863	53.196
LG02	Marker44619	53.383
LG02	Marker101076	54.32
LG02	Marker109822	54.32
LG02	Marker111994	54.325
LG02	Marker126629	54.325
LG02	Marker56890	54.326
LG02	Marker28331	54.331
LG02	Marker32280	54.331
LG02	Marker34929	54.331
LG02	Marker49555	54.575
LG02	Marker103895	54.647
LG02	Marker69585	54.8
LG02	Marker138482	54.874
LG02	Marker80937	55.123
LG02	Marker50157	56.093
LG02	Marker23598	56.096
LG02	Marker96983	56.096
LG02	Marker126472	56.448
LG02	Marker25224	56.448
LG02	Marker37011	56.448
LG02	Marker49944	56.448
LG02	Marker84867	56.448
LG02	Marker90216	56.448
LG02	Marker122705	57.656
LG02	Marker16666	57.656
LG02	Marker29422	57.656
LG02	Marker45446	57.656
LG02	Marker59392	57.656
LG02	Marker62518	57.656
LG02	Marker72926	57.656
LG02	Marker79455	57.656
LG02	Marker95552	57.656
LG02	Marker117258	57.998
LG02	Marker129858	58.877
LG02	Marker39440	59.827
LG02	Marker40119	59.827
LG02	Marker59680	59.827
LG02	Marker95446	59.827
LG02	Marker23738	59.999
LG02	Marker65873	60.317
LG02	Marker112206	60.326
LG02	Marker8670	60.365
LG02	Marker117235	60.568
LG02	Marker95682	60.568
LG02	Marker135611	60.584
LG02	Marker47217	60.584
LG02	Marker120386	60.593
LG02	Marker42018	60.593
LG02	Marker16190	60.644
LG02	Marker118915	60.85
LG02	Marker10728	60.997
LG02	Marker11450	60.997
LG02	Marker11901	60.997
LG02	Marker138311	60.997
LG02	Marker19951	60.997
LG02	Marker24365	60.997
LG02	Marker24398	60.997
LG02	Marker24588	60.997
LG02	Marker29759	60.997
LG02	Marker29890	60.997
LG02	Marker30805	60.997
LG02	Marker32830	60.997
LG02	Marker3519	60.997
LG02	Marker36631	60.997
LG02	Marker38613	60.997
LG02	Marker41972	60.997
LG02	Marker42359	60.997
LG02	Marker42763	60.997
LG02	Marker48726	60.997
LG02	Marker5044	60.997
LG02	Marker52913	60.997
LG02	Marker6202	60.997
LG02	Marker62958	60.997
LG02	Marker65537	60.997
LG02	Marker70225	60.997
LG02	Marker98047	60.997
LG02	Marker67417	61.009
LG02	Marker22958	61.022
LG02	Marker29838	61.022
LG02	Marker57397	61.022
LG02	Marker122273	61.025
LG02	Marker36378	61.038
LG02	Marker114216	61.06
LG02	Marker41019	61.066
LG02	Marker39847	61.072
LG02	Marker52399	61.084
LG02	Marker128158	61.117
LG02	Marker132528	61.127
LG02	Marker101215	61.346
LG02	Marker39527	62.14
LG02	Marker55724	62.511
LG02	Marker47028	62.689
LG02	Marker87086	62.689
LG02	Marker73944	63.227
LG02	Marker37233	63.417
LG02	Marker32594	64.352
LG02	Marker60019	64.352
LG02	Marker10521	65.035
LG02	Marker11671	65.035
LG02	Marker17638	65.035
LG02	Marker24490	65.035
LG02	Marker36693	65.035
LG02	Marker91655	65.035
LG02	Marker100871	65.562
LG02	Marker38864	65.562
LG02	Marker44130	65.562
LG02	Marker45826	65.562
LG02	Marker6867	65.562
LG02	Marker91341	65.562
LG02	Marker44745	66.051
LG02	Marker100670	66.055
LG02	Marker32900	66.115
LG02	Marker40460	66.563
LG02	Marker63737	66.952
LG02	Marker35621	67.477
LG02	Marker59803	67.477
LG02	Marker69025	67.48
LG02	Marker41884	68.399
LG02	Marker82949	69.302
LG02	Marker81789	69.48
LG02	Marker132005	69.632
LG02	Marker46208	69.637
LG02	Marker134090	69.638
LG02	Marker103706	70.017
LG02	Marker109457	70.017
LG02	Marker123253	70.017
LG02	Marker124352	70.017
LG02	Marker12855	70.017
LG02	Marker19324	70.017
LG02	Marker19418	70.017
LG02	Marker22337	70.017
LG02	Marker25119	70.017
LG02	Marker27275	70.017
LG02	Marker32547	70.017
LG02	Marker34213	70.017
LG02	Marker36740	70.017
LG02	Marker39381	70.017
LG02	Marker41633	70.017
LG02	Marker43197	70.017
LG02	Marker43346	70.017
LG02	Marker44441	70.017
LG02	Marker44917	70.017
LG02	Marker47035	70.017
LG02	Marker50723	70.017
LG02	Marker55093	70.017
LG02	Marker56179	70.017
LG02	Marker58766	70.017
LG02	Marker60217	70.017
LG02	Marker61046	70.017
LG02	Marker63074	70.017
LG02	Marker7909	70.017
LG02	Marker92307	70.017
LG02	Marker92587	70.017
LG02	Marker98339	70.017
LG02	Marker53573	70.422
LG02	Marker42241	71.492
LG02	Marker11557	72.178
LG02	Marker131567	72.178
LG02	Marker16657	72.178
LG02	Marker41776	72.178
LG02	Marker54381	72.178
LG02	Marker23692	72.707
LG02	Marker36127	72.981
LG02	Marker62933	77.861
LG02	Marker89249	79.289
LG02	Marker3992	80.012
LG02	Marker24442	80.728
LG02	Marker41544	84.219
LG02	Marker6776	85.783
LG02	Marker27326	86.488
LG02	Marker2984	86.488
LG02	Marker52438	86.488
LG02	Marker80326	86.488
LG02	Marker8885	86.488
LG02	Marker107440	89.281
LG02	Marker109813	89.281
LG02	Marker19604	89.281
LG02	Marker58724	89.281
LG02	Marker8622	89.281
LG02	Marker108775	89.933
LG02	Marker111997	90.266
LG02	Marker66196	90.266
LG02	Marker48389	90.598
LG02	Marker12241	90.599
LG02	Marker12777	91.546
LG02	Marker76087	92.094
LG02	Marker118313	92.401
LG02	Marker26854	92.401
LG02	Marker57555	92.401
LG02	Marker16120	92.402
LG02	Marker42308	92.402
LG02	Marker95145	92.402
LG02	Marker73588	92.674
LG02	Marker142733	92.709
LG02	Marker2396	93.712
LG02	Marker32678	95.102
LG02	Marker37633	95.102
LG02	Marker64361	95.102
LG02	Marker92152	95.499
LG02	Marker63839	95.707
LG02	Marker104509	96.595
LG02	Marker33892	96.595
LG02	Marker26728	97.228
LG02	Marker112434	97.289
LG02	Marker118525	97.289
LG02	Marker13441	97.289
LG02	Marker17262	97.289
LG02	Marker23782	97.289
LG02	Marker62941	97.289
LG02	Marker6568	97.289
LG02	Marker7603	97.289
LG02	Marker37431	97.884
LG02	Marker29882	98.052
LG02	Marker37649	98.578
LG02	Marker102305	100.342
LG02	Marker70491	102.679
LG02	Marker53137	102.843
LG02	Marker49025	105.379
LG02	Marker29492	108.484
LG02	Marker29614	109.336
LG02	Marker74918	110.244
LG02	Marker43592	110.562
LG02	Marker125844	112.922
LG02	Marker132614	114.575
LG02	Marker139367	114.575
LG02	Marker44046	119.534
LG02	Marker81971	120.544
LG02	Marker26121	121.833
LG02	Marker43635	122.161
LG02	Marker71057	122.532
LG02	Marker110857	123.992
LG02	Marker86425	126.257
LG02	Marker106948	127.847
LG02	Marker138716	129.792
LG02	Marker67089	129.941
LG02	Marker33993	133.251
LG02	Marker102474	134.125
LG02	Marker21954	134.539
LG02	Marker92413	135.048
LG02	Marker92740	139.348
LG02	Marker26484	140.342
LG02	Marker6167	140.342
LG02	Marker72268	140.342
LG02	Marker77775	140.371
LG02	Marker121714	140.404
LG02	Marker5500	140.942
LG02	Marker21549	140.966
LG02	Marker92109	141.186
LG02	Marker36751	141.306
LG02	Marker34984	141.372
LG02	Marker50739	141.539
LG02	Marker56736	141.539
LG02	Marker83448	141.539
LG02	Marker57924	141.717
LG03	Marker135310	0
LG03	Marker100719	0.031
LG03	Marker10628	0.031
LG03	Marker125022	0.031
LG03	Marker139861	0.031
LG03	Marker32863	0.031
LG03	Marker46145	0.031
LG03	Marker56367	0.031
LG03	Marker5776	0.031
LG03	Marker87668	0.031
LG03	Marker90572	0.031
LG03	Marker58116	0.554
LG03	Marker19071	1.046
LG03	Marker26328	1.046
LG03	Marker30218	1.046
LG03	Marker49213	1.076
LG03	Marker14604	1.077
LG03	Marker19022	1.077
LG03	Marker23703	1.077
LG03	Marker5813	1.077
LG03	Marker64482	1.077
LG03	Marker69861	1.077
LG03	Marker9240	1.077
LG03	Marker141829	1.305
LG03	Marker83991	1.45
LG03	Marker120498	1.872
LG03	Marker112432	2.223
LG03	Marker56622	2.243
LG03	Marker104404	2.256
LG03	Marker28949	2.256
LG03	Marker52152	2.29
LG03	Marker85087	2.627
LG03	Marker36201	2.656
LG03	Marker134080	3.024
LG03	Marker91775	3.024
LG03	Marker35582	3.045
LG03	Marker125717	3.06
LG03	Marker55909	3.072
LG03	Marker140027	3.079
LG03	Marker112026	3.43
LG03	Marker124984	3.43
LG03	Marker133649	3.43
LG03	Marker22979	3.43
LG03	Marker33496	3.43
LG03	Marker50924	3.43
LG03	Marker52297	3.43
LG03	Marker56981	3.43
LG03	Marker60350	3.43
LG03	Marker73121	3.43
LG03	Marker44249	3.455
LG03	Marker65821	3.455
LG03	Marker119070	3.48
LG03	Marker20647	3.48
LG03	Marker28424	3.48
LG03	Marker34426	3.48
LG03	Marker65127	3.504
LG03	Marker21373	3.517
LG03	Marker43849	3.517
LG03	Marker140590	3.529
LG03	Marker45491	3.529
LG03	Marker86407	3.554
LG03	Marker85843	3.566
LG03	Marker67068	3.579
LG03	Marker100270	3.59
LG03	Marker10054	3.601
LG03	Marker103397	3.601
LG03	Marker114294	3.601
LG03	Marker11623	3.601
LG03	Marker118124	3.601
LG03	Marker12907	3.601
LG03	Marker12916	3.601
LG03	Marker130936	3.601
LG03	Marker136172	3.601
LG03	Marker141893	3.601
LG03	Marker15379	3.601
LG03	Marker15455	3.601
LG03	Marker16899	3.601
LG03	Marker16952	3.601
LG03	Marker17467	3.601
LG03	Marker18530	3.601
LG03	Marker20251	3.601
LG03	Marker21540	3.601
LG03	Marker24173	3.601
LG03	Marker24771	3.601
LG03	Marker27261	3.601
LG03	Marker27624	3.601
LG03	Marker27734	3.601
LG03	Marker28313	3.601
LG03	Marker28789	3.601
LG03	Marker30557	3.601
LG03	Marker31728	3.601
LG03	Marker32930	3.601
LG03	Marker34603	3.601
LG03	Marker38889	3.601
LG03	Marker40612	3.601
LG03	Marker46204	3.601
LG03	Marker47055	3.601
LG03	Marker47937	3.601
LG03	Marker49610	3.601
LG03	Marker49883	3.601
LG03	Marker55668	3.601
LG03	Marker55736	3.601
LG03	Marker60490	3.601
LG03	Marker60956	3.601
LG03	Marker61148	3.601
LG03	Marker61891	3.601
LG03	Marker65084	3.601
LG03	Marker82380	3.601
LG03	Marker68580	3.602
LG03	Marker44661	3.604
LG03	Marker43207	3.607
LG03	Marker87751	3.607
LG03	Marker142692	3.632
LG03	Marker92155	3.632
LG03	Marker38891	3.644
LG03	Marker78862	3.644
LG03	Marker40766	3.668
LG03	Marker94559	3.679
LG03	Marker39972	3.69
LG03	Marker103129	3.701
LG03	Marker119837	3.701
LG03	Marker130567	3.701
LG03	Marker134836	3.701
LG03	Marker37806	3.701
LG03	Marker45482	3.701
LG03	Marker46172	3.701
LG03	Marker66071	3.701
LG03	Marker34739	3.726
LG03	Marker123803	3.751
LG03	Marker62983	5.379
LG03	Marker31350	9.138
LG03	Marker46651	19.612
LG03	Marker34363	21.998
LG03	Marker116563	24.628
LG03	Marker83224	28.312
LG03	Marker63526	28.963
LG03	Marker10755	31.772
LG03	Marker50543	32.343
LG03	Marker35360	32.98
LG03	Marker46606	33.21
LG03	Marker76384	33.867
LG03	Marker10045	34.56
LG03	Marker133642	34.56
LG03	Marker31010	34.56
LG03	Marker56166	34.56
LG03	Marker84222	34.56
LG03	Marker28833	34.572
LG03	Marker39273	35.091
LG03	Marker32209	35.718
LG03	Marker101133	36.279
LG03	Marker106870	36.299
LG03	Marker56433	37.29
LG03	Marker44610	37.724
LG03	Marker72919	38.207
LG03	Marker24149	39.292
LG03	Marker63128	39.292
LG03	Marker67555	39.318
LG03	Marker35003	39.344
LG03	Marker84488	39.353
LG03	Marker129934	39.375
LG03	Marker41271	39.564
LG03	Marker12009	39.723
LG03	Marker135125	39.723
LG03	Marker14585	39.723
LG03	Marker14660	39.723
LG03	Marker16748	39.723
LG03	Marker16855	39.723
LG03	Marker18588	39.723
LG03	Marker21625	39.723
LG03	Marker22694	39.723
LG03	Marker22850	39.723
LG03	Marker24306	39.723
LG03	Marker26160	39.723
LG03	Marker29935	39.723
LG03	Marker3527	39.723
LG03	Marker35427	39.723
LG03	Marker36810	39.723
LG03	Marker37134	39.723
LG03	Marker4980	39.723
LG03	Marker52958	39.723
LG03	Marker59705	39.723
LG03	Marker62806	39.723
LG03	Marker6862	39.723
LG03	Marker7647	39.723
LG03	Marker8748	39.723
LG03	Marker40599	39.997
LG03	Marker130394	40.271
LG03	Marker135755	40.271
LG03	Marker139103	40.271
LG03	Marker38750	40.271
LG03	Marker75498	40.271
LG03	Marker141361	40.297
LG03	Marker91674	40.297
LG03	Marker97991	40.323
LG03	Marker79952	40.349
LG03	Marker33895	40.583
LG03	Marker40653	40.583
LG03	Marker110790	41.164
LG03	Marker117781	41.165
LG03	Marker130303	41.167
LG03	Marker116879	41.191
LG03	Marker132230	41.191
LG03	Marker16884	41.191
LG03	Marker61723	41.191
LG03	Marker35457	41.234
LG03	Marker136281	41.537
LG03	Marker95075	41.605
LG03	Marker39041	41.737
LG03	Marker34467	42.127
LG03	Marker45001	42.932
LG03	Marker101090	43.273
LG03	Marker110853	43.948
LG03	Marker131956	44.562
LG03	Marker65453	44.86
LG03	Marker61988	44.907
LG03	Marker120099	45.173
LG03	Marker28889	45.681
LG03	Marker121420	46.066
LG03	Marker35081	46.066
LG03	Marker51769	46.066
LG03	Marker58209	46.407
LG03	Marker139736	46.66
LG03	Marker124121	46.667
LG03	Marker27073	46.674
LG03	Marker36563	46.674
LG03	Marker109064	46.696
LG03	Marker136870	46.718
LG03	Marker71982	46.74
LG03	Marker38097	46.745
LG03	Marker23847	46.895
LG03	Marker93240	47.028
LG03	Marker79204	47.187
LG03	Marker135245	47.345
LG03	Marker117172	47.367
LG03	Marker26024	47.367
LG03	Marker48969	47.367
LG03	Marker41668	47.389
LG03	Marker75710	47.389
LG03	Marker10456	47.411
LG03	Marker107896	47.411
LG03	Marker109272	47.411
LG03	Marker11294	47.411
LG03	Marker113347	47.411
LG03	Marker13464	47.411
LG03	Marker13523	47.411
LG03	Marker137113	47.411
LG03	Marker143383	47.411
LG03	Marker15318	47.411
LG03	Marker15340	47.411
LG03	Marker15416	47.411
LG03	Marker15644	47.411
LG03	Marker15684	47.411
LG03	Marker17364	47.411
LG03	Marker17668	47.411
LG03	Marker18334	47.411
LG03	Marker19600	47.411
LG03	Marker20698	47.411
LG03	Marker20802	47.411
LG03	Marker21370	47.411
LG03	Marker21383	47.411
LG03	Marker21995	47.411
LG03	Marker22215	47.411
LG03	Marker23850	47.411
LG03	Marker2399	47.411
LG03	Marker2495	47.411
LG03	Marker26797	47.411
LG03	Marker27489	47.411
LG03	Marker2788	47.411
LG03	Marker29220	47.411
LG03	Marker29479	47.411
LG03	Marker31266	47.411
LG03	Marker31302	47.411
LG03	Marker38890	47.411
LG03	Marker38919	47.411
LG03	Marker42857	47.411
LG03	Marker45262	47.411
LG03	Marker47979	47.411
LG03	Marker4843	47.411
LG03	Marker53362	47.411
LG03	Marker5458	47.411
LG03	Marker55440	47.411
LG03	Marker5816	47.411
LG03	Marker6130	47.411
LG03	Marker62324	47.411
LG03	Marker6313	47.411
LG03	Marker64034	47.411
LG03	Marker64078	47.411
LG03	Marker67255	47.411
LG03	Marker73087	47.411
LG03	Marker79	47.411
LG03	Marker8433	47.411
LG03	Marker8589	47.411
LG03	Marker108270	47.412
LG03	Marker119205	47.412
LG03	Marker18875	47.412
LG03	Marker24626	47.412
LG03	Marker34686	47.412
LG03	Marker35234	47.412
LG03	Marker38612	47.412
LG03	Marker48458	47.412
LG03	Marker53066	47.412
LG03	Marker59715	47.412
LG03	Marker66330	47.412
LG03	Marker76328	47.412
LG03	Marker95405	47.434
LG03	Marker141259	47.456
LG03	Marker50005	47.478
LG03	Marker81527	47.478
LG03	Marker97208	47.478
LG03	Marker140396	47.5
LG03	Marker66036	47.5
LG03	Marker68723	47.522
LG03	Marker76779	47.522
LG03	Marker112819	47.544
LG03	Marker134535	47.544
LG03	Marker27933	47.561
LG03	Marker93379	47.561
LG03	Marker137036	47.571
LG03	Marker143463	47.571
LG03	Marker78392	47.571
LG03	Marker77772	47.759
LG03	Marker141408	47.967
LG03	Marker112972	47.968
LG03	Marker59516	48.017
LG03	Marker56442	48.051
LG03	Marker125273	48.055
LG03	Marker29381	48.055
LG03	Marker31968	48.055
LG03	Marker32098	48.055
LG03	Marker53262	48.055
LG03	Marker57485	48.055
LG03	Marker61220	48.055
LG03	Marker61259	48.055
LG03	Marker63174	48.055
LG03	Marker27434	48.092
LG03	Marker96047	48.13
LG03	Marker65621	48.168
LG03	Marker29444	48.205
LG03	Marker46653	48.205
LG03	Marker53691	48.205
LG03	Marker105500	48.243
LG03	Marker113536	48.243
LG03	Marker41196	48.243
LG03	Marker64172	48.243
LG03	Marker135294	48.281
LG03	Marker29514	48.281
LG03	Marker83030	48.281
LG03	Marker84699	48.281
LG03	Marker42053	48.318
LG03	Marker16487	48.356
LG03	Marker17160	48.356
LG03	Marker33229	48.356
LG03	Marker35955	48.356
LG03	Marker37181	48.356
LG03	Marker47354	48.356
LG03	Marker54241	48.356
LG03	Marker62527	48.356
LG03	Marker64990	48.356
LG03	Marker71227	48.356
LG03	Marker77106	48.356
LG03	Marker59185	48.633
LG03	Marker139982	48.857
LG03	Marker87213	48.902
LG03	Marker52290	48.908
LG03	Marker34595	49.438
LG03	Marker127235	49.82
LG03	Marker55195	49.833
LG03	Marker103052	49.97
LG03	Marker99967	50.159
LG03	Marker43149	50.521
LG03	Marker95148	50.521
LG03	Marker92118	50.556
LG03	Marker81711	51.334
LG03	Marker12436	51.703
LG03	Marker51760	52.056
LG03	Marker28387	52.332
LG03	Marker51123	52.96
LG03	Marker42731	53.112
LG03	Marker29342	53.273
LG03	Marker12874	53.773
LG03	Marker11902	54.283
LG03	Marker15991	54.283
LG03	Marker24328	54.283
LG03	Marker34937	54.283
LG03	Marker93667	54.283
LG03	Marker42914	54.317
LG03	Marker56222	54.317
LG03	Marker137996	54.35
LG03	Marker21546	54.369
LG03	Marker42036	54.38
LG03	Marker97523	54.718
LG03	Marker143185	54.724
LG03	Marker140537	55.055
LG03	Marker27310	55.065
LG03	Marker59590	55.07
LG03	Marker90592	55.221
LG03	Marker50553	55.47
LG03	Marker110883	56.586
LG03	Marker48591	56.586
LG03	Marker102175	58.243
LG03	Marker103540	58.243
LG03	Marker11239	58.243
LG03	Marker121262	58.243
LG03	Marker126938	58.243
LG03	Marker127865	58.243
LG03	Marker12898	58.243
LG03	Marker131971	58.243
LG03	Marker134060	58.243
LG03	Marker13412	58.243
LG03	Marker136845	58.243
LG03	Marker13904	58.243
LG03	Marker139261	58.243
LG03	Marker143423	58.243
LG03	Marker15837	58.243
LG03	Marker16650	58.243
LG03	Marker16941	58.243
LG03	Marker17023	58.243
LG03	Marker17106	58.243
LG03	Marker21688	58.243
LG03	Marker23709	58.243
LG03	Marker25216	58.243
LG03	Marker28496	58.243
LG03	Marker28500	58.243
LG03	Marker28564	58.243
LG03	Marker28615	58.243
LG03	Marker29849	58.243
LG03	Marker30592	58.243
LG03	Marker32817	58.243
LG03	Marker3336	58.243
LG03	Marker34238	58.243
LG03	Marker37689	58.243
LG03	Marker38524	58.243
LG03	Marker39480	58.243
LG03	Marker43721	58.243
LG03	Marker49297	58.243
LG03	Marker50029	58.243
LG03	Marker50385	58.243
LG03	Marker52175	58.243
LG03	Marker52462	58.243
LG03	Marker5608	58.243
LG03	Marker57664	58.243
LG03	Marker62029	58.243
LG03	Marker6500	58.243
LG03	Marker65547	58.243
LG03	Marker65594	58.243
LG03	Marker65910	58.243
LG03	Marker66203	58.243
LG03	Marker72516	58.243
LG03	Marker83692	58.243
LG03	Marker94014	58.243
LG03	Marker95768	58.243
LG03	Marker54248	58.264
LG03	Marker128699	58.285
LG03	Marker46867	58.656
LG03	Marker119548	59.007
LG03	Marker52623	59.355
LG03	Marker92396	60.186
LG03	Marker66602	60.734
LG03	Marker33085	60.838
LG03	Marker63757	61.995
LG03	Marker33642	62.006
LG03	Marker18542	62.016
LG03	Marker27281	62.016
LG03	Marker49699	62.016
LG03	Marker49911	62.016
LG03	Marker90789	62.043
LG03	Marker26652	62.07
LG03	Marker61401	62.07
LG03	Marker33119	62.23
LG03	Marker46474	63.027
LG03	Marker33977	63.592
LG03	Marker39231	64.239
LG03	Marker19032	64.266
LG03	Marker69752	65.258
LG03	Marker40372	68.911
LG03	Marker51920	69.381
LG03	Marker31002	69.876
LG03	Marker33728	70.64
LG03	Marker48632	72.018
LG03	Marker74954	72.869
LG03	Marker104460	73.002
LG03	Marker106607	73.002
LG03	Marker129890	73.002
LG03	Marker130712	73.002
LG03	Marker140312	73.002
LG03	Marker17141	73.002
LG03	Marker22617	73.002
LG03	Marker26211	73.002
LG03	Marker27553	73.002
LG03	Marker29737	73.002
LG03	Marker36410	73.002
LG03	Marker42716	73.002
LG03	Marker43334	73.002
LG03	Marker49358	73.002
LG03	Marker51686	73.002
LG03	Marker56113	73.002
LG03	Marker62290	73.002
LG03	Marker66661	73.002
LG03	Marker75609	73.002
LG03	Marker79814	73.002
LG03	Marker84620	73.002
LG03	Marker36534	74.378
LG03	Marker119467	76.46
LG03	Marker16703	76.46
LG03	Marker7936	76.46
LG03	Marker20113	77.821
LG03	Marker18106	79.21
LG03	Marker116895	79.878
LG03	Marker34954	80.055
LG03	Marker64206	80.231
LG03	Marker79326	80.231
LG03	Marker48982	80.587
LG03	Marker3339	87.79
LG03	Marker45382	88.145
LG03	Marker62051	89.616
LG03	Marker33968	90.738
LG03	Marker138301	91.7
LG03	Marker40929	92.538
LG03	Marker39971	92.572
LG03	Marker31431	92.762
LG03	Marker43920	92.762
LG03	Marker45110	92.762
LG03	Marker67050	92.788
LG03	Marker134206	92.814
LG03	Marker25674	92.814
LG03	Marker31145	92.814
LG03	Marker57799	92.814
LG03	Marker64261	92.814
LG03	Marker87786	92.814
LG03	Marker89917	92.814
LG03	Marker38463	92.89
LG03	Marker132835	92.966
LG03	Marker42553	93.042
LG03	Marker59724	93.042
LG03	Marker98595	93.118
LG03	Marker87444	93.453
LG03	Marker71722	93.762
LG03	Marker61449	93.764
LG03	Marker126962	93.79
LG03	Marker55205	93.84
LG03	Marker34037	93.863
LG03	Marker118429	93.887
LG03	Marker119756	93.887
LG03	Marker34505	93.887
LG03	Marker45362	93.887
LG03	Marker72451	94.502
LG03	Marker32236	94.596
LG03	Marker31636	95.19
LG03	Marker53102	95.301
LG03	Marker123887	95.463
LG03	Marker21607	95.736
LG03	Marker58677	95.762
LG03	Marker70132	95.795
LG03	Marker80713	95.869
LG03	Marker130993	95.98
LG03	Marker66027	96.563
LG03	Marker41075	96.632
LG03	Marker27323	96.682
LG03	Marker104543	96.733
LG03	Marker118885	96.733
LG03	Marker139414	96.733
LG03	Marker15002	96.733
LG03	Marker18867	96.733
LG03	Marker24611	96.733
LG03	Marker30730	96.733
LG03	Marker31109	96.733
LG03	Marker32754	96.733
LG03	Marker46389	96.733
LG03	Marker66340	96.733
LG03	Marker71843	96.733
LG03	Marker72843	96.733
LG03	Marker96069	96.733
LG03	Marker97830	96.733
LG03	Marker101780	96.762
LG03	Marker105423	96.791
LG03	Marker106329	96.791
LG03	Marker32070	96.791
LG03	Marker48375	96.82
LG03	Marker99235	96.82
LG03	Marker25440	96.85
LG03	Marker114383	96.879
LG03	Marker9336	96.879
LG03	Marker126736	96.884
LG03	Marker131635	97.156
LG03	Marker94262	98.125
LG03	Marker76578	98.269
LG03	Marker107038	98.715
LG03	Marker41771	101.362
LG03	Marker59809	105.444
LG03	Marker16080	105.656
LG03	Marker81379	105.843
LG03	Marker137032	105.886
LG03	Marker60191	106.049
LG03	Marker30836	106.115
LG03	Marker126524	106.332
LG03	Marker49728	106.332
LG03	Marker55490	106.332
LG03	Marker136808	106.739
LG03	Marker31646	106.891
LG03	Marker125983	107.015
LG03	Marker18350	107.015
LG03	Marker5401	107.015
LG03	Marker54952	107.015
LG03	Marker56977	107.015
LG03	Marker63816	107.015
LG03	Marker133683	107.14
LG03	Marker115617	107.265
LG03	Marker132124	107.265
LG03	Marker14555	107.265
LG03	Marker14624	107.265
LG03	Marker21652	107.265
LG03	Marker35992	107.265
LG03	Marker36876	107.265
LG03	Marker50102	107.265
LG03	Marker54365	107.265
LG03	Marker59249	107.265
LG03	Marker84934	107.265
LG03	Marker59788	107.315
[truncated: 7,379 more rows]
