# Supplementary material for: High-Density Genetic Map Construction and Gene Mapping of Basal Branching Habit and Flowers per Leaf Axil in Sesame
Source: Front Plant Sci. 2017 Apr 27;8:636. doi: 10.3389/fpls.2017.00636 (PMC5406510; doi:10.3389/fpls.2017.00636)
Supplement: Supplementary file 4 [file Data_Sheet_1.ZIP]

Archive with 1 entries (1 files):
- map.SLAF.marker.group
