# Supplementary material for: High-Density Genetic Map Construction and Gene Mapping of Basal Branching Habit and Flowers per Leaf Axil in Sesame
Source: Front Plant Sci. 2017 Apr 27;8:636. doi: 10.3389/fpls.2017.00636 (PMC5406510; doi:10.3389/fpls.2017.00636)
Supplement: Supplementary file 4 [file Data_Sheet_1.ZIP › map.SLAF.marker.group]

>Marker79	aaxbb	2
CTTTTCTTCTTTCCAGAAAATCCTCCAATTTCCAGCAAATTTCATGAGCGCTGATAGAACTTTCGCCGGAGCCTCCTCCTCGTCAATGTCGCAGACAGAAXXXXXXXXXXACGACACATAGAACATGCCTCTTTTCCGTGTTTTGCGCTGCAGCCTTTGGAGCCAAATGTCACCACAGCCCGTTGGCAGTGTTTTGGCAAGAAATTCAAG	P,ab,ac,ae,af,ag,ah,aj,al,am,an,ap,ar,as,at,au,aw,ax,az,bb,bc,be,bf,bg,bi,bj,bk,bn,bo,bp,bq,br,bt,bu,bv,bw,bx,bz,ca,cd,cf,ch,cj,ck,cm,cn,co,cp,ct,cu,cv,cx,cy,cz,db,dc,de,df,dh,dj,dl,dm,dn,do,dp,dq,ds,dt,du,dv,dw,dy,eb,ed,ee,ef,eh,ei,ej,ek,el,em,en,ep,eq,es,et,eu,ew,ex,ey,ez,fb,fc,fd,fe,ff,fh,fi,fj,fk,fn,fo,fp,fq,fr,fs	1156,136,63,1,155,141,116,169,132,106,1,124,1,1,99,117,167,114,61,82,1,90,148,111,1,122,134,126,114,1,105,133,2,159,2,130,134,83,81,71,112,125,1,45,85,80,55,52,100,1,75,23,60,95,95,104,1,1,76,1,50,115,104,71,1,95,116,98,112,119,128,3,129,157,1,94,104,125,128,4,129,105,103,80,120,149,136,60,107,4,152,1,92,141,128,94,101,133,121,89,116,115,1,87,72,70,1
CTTTTCTTCTTTCCAGAAAATCCTCCAATTTCCAGCAAATTTCATGAGCGCTGATAGAACTTTCGCCGGAGCCTCCTCCTCGTCAATGTCGCAGACAGAAXXXXXXXXXXACGGCACATAGAACATGCCTCTTTTCCGTGTTTTGCGCTGCAGCGTTTGGAGCCAAATGTCACCACAGCCCATTGGCAGTGTTTTGGCAAGAAATTCAAG	M,aa,ab,ac,ad,ae,af,ag,ah,ai,aj,ak,al,am,an,ao,ap,aq,ar,as,at,au,av,aw,ax,ay,az,ba,bb,bc,bd,be,bf,bg,bh,bi,bj,bk,bl,bm,bn,bo,bp,bq,br,bs,bt,bu,bv,bw,bx,by,bz,ca,cb,cc,cd,ce,cf,cg,ch,ci,cj,ck,cl,cm,cn,co,cp,cq,cr,cs,ct,cu,cv,cw,cx,cy,cz,da,db,dc,dd,de,df,dg,dh,di,dj,dk,dl,dm,dn,do,dp,dq,dr,ds,dt,du,dv,dw,dx,dy,dz,ea,eb,ec,ed,ee,ef,eg,eh,ei,ej,ek,el,em,en,eo,ep,eq,er,es,et,eu,ev,ew,ex,ey,ez,fa,fb,f…	3817,808,311,247,1011,442,334,347,304,842,415,792,358,350,596,739,374,574,609,807,273,305,597,425,393,748,184,787,204,558,654,291,360,292,448,685,340,342,470,604,339,304,419,309,372,540,1137,358,685,321,356,552,166,295,426,361,239,489,302,566,351,303,533,174,352,230,229,164,181,309,340,467,212,463,163,210,64,201,268,581,219,334,422,452,532,493,200,586,470,541,174,334,238,223,585,262,624,339,315,2…
>Marker1579	aaxbb	2
TGTTGATGTGGGACTTTGAACGACCTACCCGCTTATGGAATGGCGTCTGGATGGAGTTGCACTAGTATTATGTGGTGTGCAGTTTGTATAGAAGACACACXXXXXXXXXXTCAAGATTGATGGGAGAAGATCCGCAAATGGGTTGAAGAGTTTAGCCCTGCGGTTGAAGTTTCGTTATCACTCCCGGACGGGAACAGTAGCGAGCATAAG	P,aa,ab,ae,ah,aj,am,ao,as,au,aw,ax,ay,az,bc,bf,bh,bk,bm,bn,bp,bq,bs,bw,bx,by,bz,cb,cd,cj,cm,co,cs,cv,cz,dd,de,df,dg,dm,dp,dq,dr,dt,du,dv,dw,dx,dz,eb,ed,ee,eh,ei,ej,ek,eo,ep,er,es,ev,ew,ex,ey,ez,fa,fb,fc,fe,fg,fi,fj,fm,fo,fp,fq,fr	359,26,31,17,32,30,24,21,21,18,20,27,13,9,19,20,11,40,16,27,11,32,12,1,19,16,22,20,27,15,27,17,16,19,28,1,14,20,15,31,1,22,23,34,25,14,21,35,22,28,26,29,18,1,42,22,26,25,1,1,1,15,25,17,25,33,8,25,20,14,24,14,18,1,32,16,14
TGTTGATGTGGGACTTTGAACGACCTACCCGCTTATGGAATGGCGTCTGGATGGAGTTGCACTAGTATTATGTGGTGTGCAGTTTGTATAGAAGACACACXXXXXXXXXXTCAAGATTGATGGGAGAAGATCCGCAAATGGGTTGAAGAGTTTAGCCCTGCGGTTGAAGTTTCGTTATCACTCCCAGACGGGAACAGTAGCGAGCATAAG	M,aa,ab,ac,ad,ae,af,ag,ah,ai,aj,ak,al,am,an,ao,ap,aq,ar,as,at,au,av,aw,ax,ay,az,ba,bb,bc,bd,be,bf,bg,bh,bi,bj,bk,bl,bm,bn,bo,bp,bq,br,bs,bt,bu,bv,bw,bx,by,bz,ca,cb,cc,cd,ce,cf,cg,ch,ci,cj,ck,cl,cm,cn,co,cp,cq,cr,cs,ct,cu,cv,cw,cx,cy,cz,da,db,dc,dd,de,df,dg,dh,di,dj,dk,dl,dm,dn,do,dp,dq,dr,ds,dt,du,dv,dw,dx,dy,dz,ea,eb,ec,ed,ee,ef,eg,eh,ei,ej,ek,el,em,en,eo,ep,eq,er,es,et,eu,ev,ew,ex,ey,ez,fa,fb,f…	357,21,48,43,101,15,60,48,20,64,44,65,66,24,36,26,62,43,67,41,39,31,51,28,41,20,11,54,30,19,80,43,34,59,26,61,45,35,33,15,20,43,20,29,50,14,108,55,54,44,19,20,14,43,27,40,8,40,48,33,59,30,19,27,20,19,44,20,28,16,13,14,49,18,18,28,14,37,13,44,49,67,46,25,27,12,56,43,48,38,26,29,43,26,35,20,29,49,29,20,22,19,33,60,37,46,26,53,22,34,45,59,22,70,26,20,43,37,47,40,18,79,42,62,58,49,43,17,22,29,20,28,1…
>Marker1554	aaxbb	2
TATCTTTAATACCTGAATAAGGATTAAAGAATAGCTCTTGACGCACATTAATGAAGGTTGATTTTGGAAGGCTATAGCAATAGTAGCTTCCAGCATCATAXXXXXXXXXXGTTACGACTAAAAAACAACGTTCAATTATTGGGTGTTTTACCTAGCATAGCCGCGCCAGTAGTCACCTTGGAGGATGACGGGCTATGGCACAATATAAAA	M,aa,ab,ac,ad,ae,af,ag,ah,ai,aj,ak,al,am,an,ao,ap,aq,ar,as,at,au,av,aw,ax,ay,az,ba,bb,bc,bd,be,bf,bg,bh,bi,bj,bk,bl,bm,bn,bo,bp,bq,br,bs,bt,bu,bv,bw,bx,by,bz,ca,cb,cc,cd,ce,cf,cg,ch,ci,cj,ck,cl,cm,cn,co,cp,cq,cr,cs,ct,cu,cv,cw,cx,cy,cz,da,db,dc,dd,de,df,dg,dh,di,dj,dk,dl,dm,dn,do,dp,dq,dr,ds,dt,du,dv,dw,dx,dy,dz,ea,eb,ec,ed,ee,ef,eg,eh,ei,ej,ek,el,em,en,eo,ep,eq,er,es,et,eu,ev,ew,ex,ey,ez,fa,fb,f…	542,66,51,49,148,33,98,104,51,149,64,105,95,56,83,49,110,103,91,77,66,37,76,53,45,56,33,116,91,45,104,116,52,91,45,102,99,30,106,44,47,81,33,51,88,43,154,124,108,88,58,30,28,72,36,57,33,59,102,72,106,57,32,50,47,26,45,12,42,45,46,25,65,77,22,21,15,38,41,59,57,75,59,51,25,34,61,68,45,81,46,37,80,40,80,31,46,104,34,49,51,42,84,103,65,91,68,111,62,70,88,104,42,118,33,76,94,89,87,40,31,105,85,116,122…
TATCTTTAATACCTGAATAAGGATTAAAGAATAGCTCTTGACGCACATTAATGAAGGTTGATTTTGGAAGGCTATAGCAATAGTAGCTTCCAGCATCATAXXXXXXXXXXGTTAGGACTAAAAACCAACGTTCAATTATTGGGTATTTTACCTAGCATAGCCGCGCCAGTAGTCACCTTGGAGGATGACGGGCTATGGCACAATATAAAA	P,aa,ab,ae,ah,aj,ak,am,ao,as,au,aw,ax,ay,az,bc,bf,bh,bk,bm,bn,bp,bq,bs,bx,by,bz,cb,cd,cj,cm,co,cs,cv,cz,de,df,dg,dm,dq,dr,dt,du,dv,dw,dx,dz,eb,ed,ee,eh,ej,ek,eo,ep,es,ev,ew,ex,ey,ez,fa,fb,fc,fe,fg,fi,fj,fm,fp,fq,fr,ft	384,51,43,27,33,65,1,51,42,43,31,43,60,39,16,40,54,28,46,26,43,28,45,34,28,17,13,43,23,30,18,15,36,23,15,32,27,34,31,29,30,31,21,45,42,71,79,65,51,57,40,38,40,23,33,1,1,31,43,39,23,36,52,30,33,28,37,30,48,38,17,18,1
>Marker1656	aaxbb	2
TGTCAAGGGATAAACCATTTGGGAACCATATTGTTGTACTGTACCATTTTTACTCAATGAAACTTACTTTTACCTAAAAAAAGAATAAATATGTGGCGTGXXXXXXXXXXTGGTCGATCATTCTCAAATCTCCAAATTATACGGTCTTCCCCTCCAAAAATAGTGGGTAGTACATGTGTGATCTCCAAACACTCAAAATCCGTGATAATG	P,aa,ac,ae,af,ag,ah,ai,al,an,ao,aq,ar,as,at,av,az,bc,bf,bj,bk,bl,bn,bq,br,bu,bv,bw,bx,by,bz,ca,cd,cf,ch,ck,cl,cp,cr,ct,cu,cx,cz,da,db,dc,dg,dh,di,dk,dl,dm,dq,dr,ds,du,dy,dz,eb,ee,ef,en,ep,eq,er,eu,ex,fa,fc,fd,fe,ff,fg,fi,fj,fl,fn,fp,fr,ft	414,50,41,29,34,43,35,53,42,44,34,41,59,48,1,28,24,44,32,49,35,49,36,42,37,59,47,34,24,26,30,36,24,1,43,20,20,24,15,26,27,11,29,35,35,33,33,56,1,1,27,32,20,36,47,64,52,54,56,61,30,41,36,51,1,59,58,44,56,1,32,51,2,34,38,50,45,38,1,35
TGTCAAGGGATAAACCATTTGGGAACCATATTGTTGTACTGTACCATTTTTACTCAATGAAACTTACTTTTACCTAAAAAAAGAATAAATATGTGGCGTGXXXXXXXXXXTGGTCGATCATTCTCAAATCTCCAAATTATACGGTCTTCCCCTCCAAAAATAGTGGGTAGTACATGTGTGATCTCCAAACACTCAACATCCGTGATAATG	M,aa,ab,ac,ad,ae,af,ag,ah,ai,aj,ak,al,am,an,ao,ap,aq,ar,as,at,au,av,aw,ax,ay,az,ba,bb,bc,bd,be,bf,bg,bh,bi,bj,bk,bl,bm,bn,bo,bp,bq,br,bs,bt,bu,bv,bw,bx,by,bz,ca,cb,cc,cd,ce,cf,cg,ch,ci,cj,ck,cl,cm,cn,co,cp,cq,cr,cs,ct,cu,cv,cw,cx,cy,cz,da,db,dc,dd,de,df,dg,dh,di,dj,dk,dl,dm,dn,do,dp,dq,dr,ds,dt,du,dv,dw,dx,dy,dz,ea,eb,ec,ed,ee,ef,eg,eh,ei,ej,ek,el,em,en,eo,ep,eq,er,es,et,eu,ev,ew,ex,ey,ez,fa,fb,f…	443,56,75,24,101,36,33,40,39,61,117,99,41,88,55,41,81,48,67,41,73,83,44,99,86,106,27,94,73,31,67,76,42,86,74,108,50,49,50,91,35,85,69,39,44,59,133,49,44,42,37,23,24,41,57,58,22,52,82,72,37,47,66,12,23,77,59,29,23,31,15,46,33,29,33,36,7,30,28,39,28,48,79,54,60,30,42,80,83,67,22,34,58,56,78,32,39,55,83,44,102,86,154,52,63,76,44,100,100,79,20,109,88,95,115,95,76,107,47,95,30,42,75,90,94,53,77,74,43,…
>Marker2399	aaxbb	2
TAGTACATTGGACAACATACTGAATACTACCCATGGCTAAAAGCATAGGGGATGCCCGACATTCGTTTAACCCTCATCAGTCTCGGGAGACAGTTTCATGXXXXXXXXXXGGGGATTGGGTTAATCCTAACATCCTTTTGCATCTATTCCTTTAGATCTTGATGCGAAGGATGTAGGAAGCATCACCCTTATCCATCATGGAAAATTGAG	M,aa,ab,ac,ad,ae,af,ag,ah,ai,aj,ak,al,am,an,ao,ap,aq,ar,as,at,au,av,aw,ax,ay,az,ba,bb,bc,bd,be,bf,bg,bh,bi,bj,bk,bl,bm,bn,bo,bp,bq,br,bs,bt,bu,bv,bw,bx,by,bz,ca,cb,cc,cd,ce,cf,cg,ch,ci,cj,ck,cl,cm,cn,co,cp,cq,cr,cs,ct,cu,cv,cw,cx,cy,cz,da,db,dc,dd,de,df,dg,dh,di,dj,dk,dl,dm,dn,do,dp,dq,dr,ds,dt,du,dv,dw,dx,dy,dz,ea,eb,ec,ed,ee,ef,eg,eh,ei,ej,ek,el,em,en,eo,ep,eq,er,es,et,eu,ev,ew,ex,ey,ez,fa,fb,f…	483,98,42,30,102,69,31,42,26,126,53,88,31,43,91,85,41,73,90,109,40,43,59,43,46,75,27,92,28,62,84,37,48,24,37,96,39,65,80,73,36,32,45,37,34,90,123,44,69,36,39,59,25,36,48,43,23,65,50,68,54,57,56,22,43,27,23,20,27,27,40,43,33,54,21,35,14,23,32,70,21,27,49,60,66,88,32,72,58,55,20,31,27,20,61,22,65,40,30,49,32,41,127,100,93,81,49,81,57,120,40,94,45,57,42,89,39,45,37,77,28,49,71,46,48,57,74,40,98,36,5…
TAGTACATTCGACAACATACTGAATACTACCCATGGCTAAAAGCATAGGGGATGCCCGACATTCGTTTAACCCTCATCAGTCTTGGGAGACAGTTTCATGXXXXXXXXXXGGGGATTGGGTTAATCCTAACATCCTTTTGCATCTATTCCTTTAGATCTTGATGCGAAGGATGTAGGAAGCATCACCCTTATCCATCATGGAAAATTGAG	P,ab,ac,af,ag,ah,aj,al,am,an,ap,at,au,aw,ax,az,bb,bd,be,bf,bg,bj,bk,bn,bo,bq,br,bu,bv,bw,bx,bz,ca,cd,cf,ch,ck,cm,cn,co,cp,ct,cv,cx,cy,cz,db,dc,dh,dl,dm,dn,do,dq,ds,dt,du,dv,dw,eb,ed,ef,eh,ei,ej,ek,el,em,en,ep,eq,es,et,eu,ew,ey,fb,fc,fd,fe,ff,fh,fi,fj,fk,fn,fp,fq,fr	382,39,30,23,43,34,45,33,33,1,31,33,49,48,45,23,29,1,37,51,31,50,39,38,36,31,42,40,1,46,43,19,24,20,36,47,14,32,21,14,25,23,28,13,26,27,30,36,29,30,27,31,24,28,34,50,31,65,38,44,58,40,36,74,55,1,51,35,40,44,43,51,52,42,41,60,46,60,61,35,48,41,38,50,35,47,33,26,30
>Marker1845	aaxbb	2
TATAAAATGGGCTTGACTTTGATACCTACCTTCTCTCTATCATCACAAACGTTCTTCCACCCAATCAAATTCCACTCTTTATTCCTAAGCTCAAACAAAAXXXXXXXXXXGGTGAGAAATGGGAAGGGGAAAGATTGTGATCGAAAGAATCGATAACTCTACCAGCAGACAAGTTACGTTCTCCAAGAGGAGGAGCGGGCTGTTGAAGAA	M,aa,ab,ac,ad,ae,af,ag,ah,ai,aj,ak,al,am,an,ao,ap,aq,ar,as,at,au,av,aw,ax,ay,az,ba,bb,bc,bd,be,bf,bg,bh,bi,bj,bk,bl,bm,bn,bo,bp,bq,br,bs,bt,bu,bv,bw,bx,by,bz,ca,cb,cc,cd,ce,cf,cg,ch,ci,cj,ck,cl,cm,cn,co,cp,cq,cr,cs,ct,cu,cv,cw,cx,cy,cz,da,db,dc,dd,de,df,dg,dh,di,dj,dk,dl,dm,dn,do,dp,dq,dr,ds,dt,du,dv,dw,dx,dy,dz,ea,eb,ec,ed,ee,ef,eg,eh,ei,ej,ek,el,em,en,eo,ep,eq,er,es,et,eu,ev,ew,ex,ey,ez,fa,fb,f…	453,70,47,30,70,51,45,39,77,101,56,44,64,62,47,39,108,43,42,88,73,94,80,32,93,45,38,56,22,29,29,39,65,72,58,62,90,126,56,73,32,82,47,38,52,44,121,51,66,63,55,44,44,33,16,14,26,37,93,49,34,13,66,17,51,54,33,12,15,30,50,27,58,27,22,11,14,40,23,72,62,60,47,63,35,70,15,64,28,19,21,39,32,51,59,52,84,44,38,72,66,83,124,40,41,37,43,95,45,81,35,62,66,84,53,77,28,80,40,70,30,38,93,37,26,37,45,61,86,45,33,…
TATAAAATGGGCTTGACTTTGATACCTACCTTCTCTCTATCATCACAAACGTTCTTCCACCCAATCAAATTCCACTCTTTATTCCTAAGCTCAAACAAAAXXXXXXXXXXGGTGAGAAATGGGGAGGGGAAAGATTGTGATCGAAAGAATCGATAACTCTACCAGCAGACAAGTTACGTTCTCCAAGAGGAGGAGCGGGCTGTTGAAGAA	P,ab,ac,ad,ae,af,ag,aj,ak,an,ao,aq,ar,aw,ay,ba,bb,bc,bd,be,bf,bi,bm,bn,bq,br,bs,bu,bx,bz,ca,cb,cc,cd,ce,cf,ch,ci,ck,cn,co,cp,cs,cu,cv,cw,cz,df,dh,dj,dk,dl,dm,dn,ds,dt,dy,dz,ea,eb,ed,ef,ej,el,en,ep,eq,es,et,eu,ex,ey,ez,fa,fc,fe,ff,fh,fi,fl,fm,fo,fq,fr,ft	311,36,22,57,1,45,49,64,35,24,41,43,46,41,34,41,30,33,60,48,75,47,1,49,32,50,23,31,33,1,32,11,21,22,31,2,41,18,28,19,20,20,23,19,30,13,22,26,21,22,37,20,37,42,31,42,66,46,33,40,43,38,55,28,46,34,33,47,36,24,2,53,37,49,62,1,34,32,20,50,45,33,29,34,1
>Marker2328	aaxbb	2
CAATGAATATATATTATACTCAAAAGTTTGGATCCAAATGAATGCAAATCTTGGGAGAGGGAACCTGCAAAAGAGGCGTTAGCATCCGACACCCAAGTTAXXXXXXXXXXATTCTGGAGGTTGTCCTCGTAGAGGGACTGAGCCTGTATATATAGAGGGGGCACCCCCTCTACTAGGACTCTTCACACCTCCTTTATCCTCGTAAGAAAG	M,aa,ab,ac,ad,ae,af,ag,ah,ai,aj,ak,al,am,an,ao,ap,aq,ar,as,at,au,av,aw,ax,ay,az,ba,bb,bc,bd,be,bf,bg,bh,bi,bj,bk,bl,bm,bn,bo,bp,bq,br,bs,bt,bu,bv,bw,bx,by,bz,ca,cb,cc,cd,ce,cf,cg,ch,ci,cj,ck,cl,cm,cn,co,cp,cq,cr,cs,ct,cu,cv,cw,cx,cy,cz,da,db,dc,dd,de,df,dg,dh,di,dj,dk,dl,dm,dn,do,dp,dq,dr,ds,dt,du,dv,dw,dx,dy,dz,ea,eb,ec,ed,ee,ef,eg,eh,ei,ej,ek,el,em,en,eo,ep,eq,er,es,et,eu,ev,ew,ex,ey,ez,fa,fb,f…	399,93,77,42,132,37,87,47,34,102,101,31,44,37,77,81,33,24,35,51,31,25,48,93,69,77,19,65,30,59,38,29,98,38,34,38,83,27,57,47,59,32,37,30,41,32,53,68,76,77,77,56,39,42,19,12,46,43,36,53,90,17,55,35,21,35,47,7,36,18,40,24,54,41,38,7,7,14,32,34,28,23,46,43,38,53,65,30,48,26,26,31,45,18,50,28,54,43,46,22,33,82,46,73,49,65,32,83,37,52,44,44,35,83,43,37,73,50,54,33,18,36,34,36,41,38,44,43,56,34,44,76,76…
CAATGAATATGTATTATACTCAAAAGTTTGGATCCAAACGAATGCAAATCTTGGGAGAGGGAACCTGCAAAAGAGGCGTTAGCATCCGACACCCAAGTTAXXXXXXXXXXATTCTGGAGGTTGTCCCCGTAGAGGGACTGAGCCTGTATATATAGAGGGGGCACCCCCTCTACTAGGACTCTTCACACCTCCTTTATCCTCGTAAGAAAG	P,ag,ah,ak,al,am,ap,aq,ar,as,at,au,av,az,ba,bb,bd,be,bf,bg,bi,bk,bl,bm,bo,bq,br,bs,bt,bw,ca,cb,cc,cf,ci,cl,co,cq,cs,cw,cx,cy,cz,da,db,dc,df,di,dj,dk,dl,dm,do,dq,ds,dt,du,dv,dx,dy,dz,eb,ed,ee,eg,eh,ej,ek,em,eo,ep,eq,er,es,et,eu,ex,ey,ez,fd,fe,ff,fg,fh,fi,fk,fl,fm,fo,ft	297,42,48,33,31,53,40,37,37,47,37,32,30,23,45,43,44,32,1,42,42,39,1,34,34,37,34,31,59,1,43,20,14,33,18,16,13,19,18,5,3,13,31,33,15,30,27,27,1,39,21,30,17,28,27,42,43,35,88,1,48,49,48,49,49,26,46,32,40,26,19,31,43,38,37,21,51,41,33,58,31,36,45,42,27,46,37,27,24,35
>Marker2097	aaxbb	2
CAATAATGGTGCAGCTTTCCTCTATCCGAAATGTGCCACAACTCGTGAGATCACACATGTGTATCGACAGCTTCCTCACCACAATACTATAGATGGAAGGXXXXXXXXXXACGCATCCAATGTAATGAAACATAACATATCCCTGCTGGATGATCACTAGCCCAAGCTATGCGACCCACTGAGCCCGCAGTGACTCTAAGGACTGTCTAA	M,aa,ab,ac,ad,ae,af,ag,ah,ai,aj,ak,al,am,an,ao,ap,aq,ar,as,at,au,av,aw,ax,ay,az,ba,bb,bc,bd,be,bf,bg,bh,bi,bj,bk,bl,bm,bn,bo,bp,bq,br,bs,bt,bu,bv,bw,bx,by,bz,ca,cb,cc,cd,ce,cf,cg,ch,ci,cj,ck,cl,cm,cn,co,cp,cq,cr,cs,ct,cu,cv,cw,cx,cy,cz,da,db,dc,dd,de,df,dg,dh,di,dj,dk,dl,dm,dn,do,dp,dq,dr,ds,dt,du,dv,dw,dx,dy,dz,ea,eb,ec,ed,ee,ef,eg,eh,ei,ej,ek,el,em,en,eo,ep,eq,er,es,et,eu,ev,ew,ex,ey,ez,fa,fb,f…	388,95,36,30,68,54,38,30,62,73,88,75,47,35,73,87,33,79,32,120,38,77,54,77,62,43,21,39,62,32,35,36,50,34,51,36,72,76,43,72,29,70,40,36,67,33,67,27,84,32,84,71,37,63,27,42,15,32,34,27,41,43,61,40,30,45,39,13,19,22,42,25,66,23,49,12,13,34,27,31,20,63,50,56,28,54,24,43,59,43,39,36,46,51,58,25,49,35,88,69,67,65,101,40,51,61,24,83,77,97,26,58,13,49,42,65,31,35,34,64,36,53,32,67,27,27,53,47,64,77,37,32,…
CAATAATGGTGCAGCTTTCCTCTATCCGAAATGTGCCACAACTCGTGAGATCACACATGTGTATCGACAGCTTCCTCACCACAATACTATAGATGGAAGGXXXXXXXXXXAACGCATCCAATGTAATGAAACATAACATATCCCTGCTGGATGATCACTAGCCCAAGCTATGCGACCCACTGACCCGCAGTGACTCTAAGGACTGTCTAA	P,ab,ac,ad,af,ag,al,am,ap,ar,at,aw,ay,az,ba,bc,bd,be,bf,bg,bi,bn,bq,bs,bt,bu,bw,cb,cd,ce,cf,cg,ch,co,cp,cs,cu,cv,cw,cz,da,db,df,dh,di,dj,dk,dm,dp,dq,ds,dy,dz,eb,ef,eh,ei,ej,el,em,en,ep,er,et,eu,ez,fa,fb,fc,fe,ff,fi,fl,fm,fq,fr	263,24,31,33,42,38,37,32,26,34,22,1,38,25,39,15,25,46,31,31,44,24,29,31,53,30,36,10,19,28,32,32,29,9,23,20,30,1,15,29,27,17,30,23,27,1,42,21,1,20,34,34,41,43,30,21,34,37,36,29,34,29,23,40,22,26,23,1,43,33,25,31,39,37,21,19
>Marker2658	aaxbb	2
CAGTATTTGAATAGAACATTTGTGATGGATTTGAGTATTTGTTTGGCTTCTGCTTACACACAAAGCAACAAGGATGAAGAGGGGAAAGATTTTAGGTTCTXXXXXXXXXXAAAGATAAAAGCTCGATTATATGGAGGCAGTTTGATGCTCCTGAGCCAGAAAATTATTGGTATAGGGTATGTGAAGGTCCAGCTGCTAAGTACATTGAGA	M,aa,ab,ac,ad,ae,af,ag,ah,ai,aj,ak,al,am,an,ao,ap,aq,ar,as,at,au,av,aw,ax,ay,az,ba,bb,bc,bd,be,bf,bg,bh,bi,bj,bk,bl,bm,bn,bo,bp,bq,br,bs,bt,bu,bv,bw,bx,by,bz,ca,cb,cc,cd,ce,cf,cg,ch,ci,cj,ck,cl,cm,cn,co,cp,cq,cr,cs,ct,cu,cv,cw,cx,cy,cz,da,db,dc,dd,de,df,dg,dh,di,dj,dk,dl,dm,dn,do,dp,dq,dr,ds,dt,du,dv,dw,dx,dy,dz,ea,eb,ec,ed,ee,ef,eg,eh,ei,ej,ek,el,em,en,eo,ep,eq,er,es,et,eu,ev,ew,ex,ey,ez,fa,fb,f…	456,109,34,23,137,36,26,96,63,102,55,78,72,46,28,80,33,67,57,118,27,30,52,106,52,48,42,103,69,27,26,81,60,71,19,90,64,83,50,25,40,39,30,63,32,52,57,26,31,26,27,32,33,26,29,28,18,32,39,39,47,16,25,20,18,52,37,24,19,15,39,31,19,17,40,23,10,19,25,52,23,91,30,23,52,68,39,54,55,73,34,41,57,35,34,34,58,70,62,55,42,42,111,35,31,33,28,50,41,33,56,90,35,42,40,84,69,41,22,78,58,38,27,84,29,43,12,65,79,65,3…
CAGTATTTGAATAGAACATTTGTGATGGATTTGAGTATTTGTTTGGCTTCTGCTTACACACAAAGCAACAAGGATGAGGAGGGGAAAGATTTTAGGTTCTXXXXXXXXXXAAAGATAAAAGCTCGATTATATGGAGGCAGTTTGATGCTCCTGAGCCAGAAAATTATTGGTATAGGGTATGTGAAGGTCCAGCTGCTAAGTACATTGAGA	P,ab,ac,ae,af,aj,am,an,ap,ar,at,au,ax,ay,bc,bd,be,bf,bh,bm,bn,bo,bp,br,bt,bu,bv,bw,bx,by,ca,cd,ce,cf,ch,ci,cj,ck,cl,cm,cp,cq,cs,ct,cu,cx,cy,cz,db,dc,de,dn,dp,dq,dt,dv,dw,dy,dz,ea,eb,ed,ee,eh,ei,ej,em,en,eo,er,et,ev,ez,fa,fb,fe,fh,fi,fj,fk,fm,fp,fr,fs,ft	245,34,32,1,43,60,38,22,56,1,31,29,38,55,16,53,1,40,23,30,39,40,18,27,58,37,43,35,50,43,38,33,27,35,45,35,32,15,26,1,17,21,23,23,16,11,25,26,31,1,28,1,24,31,1,38,20,41,38,36,29,52,51,28,50,38,36,28,1,38,34,19,41,48,1,42,29,31,1,34,42,1,23,37,43
>Marker2809	aaxbb	2
TAATATTTAAAATGGACCATCCAAGTGAGAGTTAAGTTTGTTGTAACTGGAACCTCATCATTATTAGATTTTGCATGTATCAATTTTAATCATTGAGTATXXXXXXXXXXTCAATCTAGGGCGTGACCTAATTATTACAAAATAGTAACCTATTATCATTCTAATGGACCTTCCTCCTTATTTATCTTCCATCTTGAGCTCCCTCTAACA	M,aa,ab,ac,ad,ae,af,ag,ah,ai,aj,ak,al,am,an,ao,ap,aq,ar,as,at,au,av,aw,ax,ay,az,ba,bb,bc,bd,be,bf,bg,bh,bi,bj,bk,bl,bm,bn,bo,bp,bq,br,bs,bt,bu,bv,bw,bx,by,bz,ca,cb,cc,cd,ce,cf,cg,ch,ci,cj,ck,cl,cm,cn,co,cp,cq,cr,cs,ct,cu,cv,cw,cx,cy,cz,da,db,dc,dd,de,df,dg,dh,di,dj,dk,dl,dm,dn,do,dp,dq,dr,ds,dt,du,dv,dw,dx,dy,dz,ea,eb,ec,ed,ee,ef,eg,eh,ei,ej,ek,el,em,en,eo,ep,eq,er,es,et,eu,ev,ew,ex,ey,ez,fa,fb,f…	365,44,74,10,85,22,28,32,38,49,75,70,42,73,28,34,82,35,24,65,60,63,38,76,83,87,13,97,72,27,68,55,40,79,54,93,36,34,24,57,16,74,34,42,29,46,97,41,29,19,31,22,18,24,50,35,16,51,62,34,31,26,48,11,14,50,42,40,6,32,16,50,26,38,30,22,12,24,21,16,25,29,46,39,54,23,23,49,59,51,22,20,50,31,55,12,18,34,60,31,79,65,119,31,51,62,50,90,78,36,23,68,69,88,73,67,57,77,34,57,26,34,62,98,73,18,46,94,36,61,70,41,56…
TAATATTTAAAATGGACCATCCAAGTGAGAGTTAAGTTTGTTGTAACTGGAACCTCATCATTATTAGATTTTGCATGTATCAATTTCAATCATTGAGTATXXXXXXXXXXTCAATCTAGGGCGTGACCTAATTATTACAAAATAGTAACCTATTATCATTCTAATGGACCTTCCTCCTTATTTATCTTCCATCTTGAGCTCCCTCTAATA	P,aa,ac,ae,af,ag,ah,ai,al,an,ao,ap,aq,ar,as,av,ax,az,bc,bd,bf,bj,bk,bl,bn,bq,br,bu,bv,bw,bx,by,bz,ca,cd,cf,ch,ck,cl,cp,cr,ct,cu,cx,cz,da,db,dc,dg,dh,dl,dm,dq,dr,ds,du,dy,dz,eb,ee,ef,en,ep,eq,eu,ex,fa,fc,fd,fe,ff,fi,fj,fl,fn,fp,ft	291,53,21,23,30,57,35,52,44,37,29,1,33,43,46,40,1,20,31,1,35,31,30,35,26,35,28,29,28,30,40,34,18,34,26,1,32,7,17,22,9,34,19,6,26,36,26,30,30,27,20,20,24,28,29,39,49,58,37,53,28,34,26,68,39,61,42,41,1,23,35,40,28,40,41,32,34
>Marker2126	aaxbb	2
TTGCAAGAACTGAAGGAATACCTGACAACACCTCCCCTACTAGCAAACCCAAAAGATGGAGAAGAACTGTTCCTTTACCTGGGCGTGTCGGAAAATGCGGXXXXXXXXXXGTTGCGACCATACTTCCAGTCGCATAAAGTGATTGTGCTGACGAATTACCCCCTGAAACACATAATGTCGCGACCAGAGGCGTCAGACCGACTGATTAAG	P,aa,ac,ad,ae,af,ag,aj,ak,ao,ap,aq,as,aw,ax,az,ba,bb,bc,bh,bi,bj,bn,bo,bp,bs,bt,bu,bv,bx,by,bz,ca,cb,cd,ce,ci,ck,cm,cn,cr,cs,ct,cu,cv,cx,cz,da,db,dc,de,dg,dh,dm,dn,do,dp,dr,dt,dy,ec,ee,ef,eg,eh,ei,ej,ek,eo,ep,es,et,ev,ex,ey,ez,fb,fd,fe,ff,fg,fk,fl,fn,fo,fr,fs	220,31,1,38,13,1,37,38,36,32,43,24,48,51,21,18,24,23,28,20,44,34,21,16,24,21,46,25,25,38,18,1,17,13,14,25,12,10,17,16,10,21,26,19,18,5,25,24,23,34,21,1,15,18,12,18,25,23,24,1,29,31,18,30,23,35,42,23,1,29,24,30,8,28,34,24,11,29,25,23,20,33,28,23,26,9,37
TTGCAAGAACTGAAGGAATACCTGACAACACCTCCCCTACTAGCAAACCCAAAAGATGGAGAAGAACTGTTCCTTTACCTGGGCGTGTCGGAAAATGCGGXXXXXXXXXXGTTGCGACCATACTTCCAGTCGCATAAAGTGATTGTGCTGACGAATTACCCCCTGAAACACATAATGTCGCAACCAGAGGCGTCAGACCGACTGATTAAG	M,aa,ab,ac,ad,ae,af,ag,ah,ai,aj,ak,al,am,an,ao,ap,aq,ar,as,at,au,av,aw,ax,ay,az,ba,bb,bc,bd,be,bf,bg,bh,bi,bj,bk,bl,bm,bn,bo,bp,bq,br,bs,bt,bu,bv,bw,bx,by,bz,ca,cb,cc,cd,ce,cf,cg,ch,ci,cj,ck,cl,cm,cn,co,cp,cq,cr,cs,ct,cu,cv,cw,cx,cy,cz,da,db,dc,dd,de,df,dg,dh,di,dj,dk,dl,dm,dn,do,dp,dq,dr,ds,dt,du,dv,dw,dx,dy,dz,ea,eb,ec,ed,ee,ef,eg,eh,ei,ej,ek,el,em,en,eo,ep,eq,er,es,et,eu,ev,ew,ex,ey,ez,fa,fb,f…	361,42,45,39,52,23,65,29,68,69,20,28,43,64,53,31,32,22,40,32,49,43,51,30,33,61,15,40,18,14,71,45,59,60,13,42,27,66,34,36,25,33,10,47,72,18,51,20,34,60,34,13,28,17,13,19,18,15,40,32,54,15,52,13,19,12,20,21,25,15,18,19,23,16,18,19,10,23,29,27,24,19,25,17,30,48,17,43,35,35,25,13,23,15,19,41,30,47,32,49,42,65,82,62,68,54,54,36,57,30,24,35,36,29,27,25,41,57,38,78,27,41,56,33,32,34,8,47,28,49,14,57,13,…
>Marker3716	aaxbb	2
CAAAGTTTAACGATCATTAATTGCCTGGATTTTGTTGAGACACAGATTAATTGCCCTGATCATTGATTGCAGCGTAGCAGACGAGTCAAGCTCAAATGAGXXXXXXXXXXAATGTTTGAATAATCAATCATTCTGATTCAAAGAATTATTCTACTACTCGCAGTCGTACCCATTGATCACTGATTTTCTGAAATCTGGACTTTACAAATG	P,aa,ab,ac,ad,ae,af,ak,al,an,ao,ap,aq,as,au,aw,ax,az,ba,bc,bd,be,bf,bg,bh,bi,bj,bk,bn,bo,bp,bq,bu,bw,bx,by,cb,cd,ce,cf,cj,ck,cm,cn,cp,cr,cs,ct,cu,cv,cz,db,dd,de,dj,dl,dm,do,dp,dq,dr,dt,dx,dz,ea,ec,ed,ee,eg,eh,ej,en,ep,er,es,et,ev,ew,ex,fb,fd,fe,ff,fg,fi,fl,fo,fp,fs	209,47,26,20,59,15,40,33,31,28,25,35,22,56,1,48,36,16,44,34,36,25,36,1,22,38,34,1,35,35,21,46,21,1,44,21,17,20,27,2,26,12,19,36,18,19,22,25,22,14,27,17,23,27,16,1,35,16,33,30,34,29,26,31,30,29,36,25,47,29,38,24,27,1,33,31,20,17,36,37,29,20,26,17,31,21,20,20,44
CAAAGTTTAACGATCATTAATTGCCTGGATTTTGTTGAGACACAGATTAATTGCCCTGATCATTGATTGCAGAGTAGCAGACGAGTCAAGCTCGAATGAGXXXXXXXXXXAATGTTTGAATAATCAATCATTCTGATTCAAAGAATTATTCTACTACTCGCAGTCGTACCCATTGATCACTGATTTTCTGAAATCTGGACTTTACAAATG	M,aa,ab,ac,ad,ae,af,ag,ah,ai,aj,ak,al,am,an,ao,ap,aq,ar,as,at,au,av,aw,ax,ay,az,ba,bb,bc,bd,be,bf,bg,bh,bi,bj,bk,bl,bm,bn,bo,bp,bq,br,bs,bt,bu,bv,bw,bx,by,bz,ca,cb,cc,cd,ce,cf,cg,ch,ci,cj,ck,cl,cm,cn,co,cp,cq,cr,cs,ct,cu,cv,cw,cx,cy,cz,da,db,dc,dd,de,df,dg,dh,di,dj,dk,dl,dm,dn,do,dp,dq,dr,ds,dt,du,dv,dw,dx,dy,dz,ea,eb,ec,ed,ee,ef,eg,eh,ei,ej,ek,el,em,en,eo,ep,eq,er,es,et,eu,ev,ew,ex,ey,ez,fa,fb,f…	367,45,41,32,53,22,35,75,58,102,99,40,40,65,24,38,47,26,73,44,54,80,70,37,32,81,25,36,67,34,27,40,63,67,20,55,28,80,44,57,24,33,30,29,67,68,66,22,92,82,32,24,31,71,16,30,26,25,83,53,71,49,30,15,59,27,19,32,15,31,14,27,27,40,18,25,13,19,23,48,22,83,19,21,55,68,44,54,27,84,44,24,51,17,29,35,24,88,45,81,64,96,38,98,46,21,85,46,38,21,71,45,26,64,38,82,101,75,30,69,17,60,76,32,39,48,17,32,47,70,37,73,…
>Marker2984	aaxbb	2
CCCTCTACTGGTATTTGCTTATTTAGTAACTTATAGATGTCTATTTTGTATCTAATCCAATAGATTGCTTTCTGAATTCAGTGATCAGGAAATGACCAAAXXXXXXXXXXCAGAAATTGGGAATTAATGAAAGCAAAAGATAATAAAAAAGCTAGCCAAAAGCTTCAAGGAGTTGGGAACCAACTGATTCAAGGGGACACTAAAAAGACA	P,ac,af,al,am,an,ao,at,au,av,aw,ax,az,ba,bb,be,bf,bg,bh,bi,bj,bk,bm,bn,bq,bt,bx,by,ca,cc,cj,ck,cl,cn,co,cp,ct,cu,cv,cx,cy,cz,da,db,dc,dd,dh,dj,dl,do,dr,dt,dv,dx,dy,dz,eb,ec,ed,ee,ef,eg,eh,ei,em,eo,es,et,ew,ex,ey,fa,fb,ff,fg,fh,fi,fl,fn,fo,ft	281,43,18,49,42,25,29,36,26,47,43,33,33,56,30,23,44,31,22,40,32,27,20,31,36,54,37,22,43,20,20,27,15,24,9,15,23,32,20,1,23,18,28,23,33,11,22,22,20,1,45,38,1,39,43,39,31,37,34,68,29,51,34,35,41,1,28,36,19,1,33,42,38,39,30,40,36,22,37,19,40
CCCTCTACTGGTATTTGCTTATTTAGTAACTTATAGATGTCTATTTTGTATCTAATCCAATAGATTGCTTTCTGAATTCAGCGATCAGGAAATGACCAAAXXXXXXXXXXCAGAAATTGGGAATTAATGAAAGCAAAAGATAATAAAAAAGCTAGCCAAAAGCTTCAAGGAGTTGGGAACCAACTGATTCAAGGGGACACTAAAAAGACA	M,aa,ab,ac,ad,ae,af,ag,ah,ai,aj,ak,al,am,an,ao,ap,aq,ar,as,at,au,av,aw,ax,ay,az,ba,bb,bc,bd,be,bf,bg,bh,bi,bj,bk,bl,bm,bn,bo,bp,bq,br,bs,bt,bu,bv,bw,bx,by,bz,ca,cb,cc,cd,ce,cf,cg,ch,ci,cj,ck,cl,cm,cn,co,cp,cq,cr,cs,ct,cu,cv,cw,cx,cy,cz,da,db,dc,dd,de,df,dg,dh,di,dj,dk,dl,dm,dn,do,dp,dq,dr,ds,dt,du,dv,dw,dx,dy,dz,ea,eb,ec,ed,ee,ef,eg,eh,ei,ej,ek,el,em,en,eo,ep,eq,er,es,et,eu,ev,ew,ex,ey,ez,fa,fb,f…	338,77,60,30,109,40,26,91,57,98,100,80,43,32,23,41,63,57,67,108,30,31,28,45,38,73,28,27,24,50,68,30,39,33,23,36,21,17,79,31,20,81,57,34,63,40,43,56,63,52,32,20,35,34,33,12,47,49,59,56,52,37,33,24,20,36,23,24,12,37,51,49,24,36,11,19,11,21,28,23,21,30,22,56,47,74,17,68,19,53,17,60,37,46,54,51,22,72,41,63,61,60,61,46,41,66,31,34,46,62,24,39,40,46,79,71,49,36,67,66,54,57,81,42,29,45,49,26,65,37,66,37…
>Marker4168	aaxbb	2
TCTTGTTCGATAGTGTTACATAATAGTAGTGGTTATGCTATGAAAAGTAAATAGCCGGGAAAGGAGCGTGGGAGCTAATCTTGTTTCCATCCTCAAGTGGXXXXXXXXXXTGAGCCCATGAACTCGGAACATGTAGTTTGTTACAGTTGTTCTACATTTCTATAGTATTTAAGTAATTACAAAGCTATTCAATAATAGAAGTTACTTATG	M,aa,ab,ac,ad,ae,af,ag,ah,ai,aj,ak,al,am,an,ao,ap,aq,ar,as,at,au,av,aw,ax,ay,az,ba,bb,bc,bd,be,bf,bg,bh,bi,bj,bk,bl,bm,bn,bo,bp,bq,br,bs,bt,bu,bv,bw,bx,by,bz,ca,cb,cc,cd,ce,cf,cg,ch,ci,cj,ck,cl,cm,cn,co,cp,cq,cr,cs,ct,cu,cv,cw,cx,cy,cz,da,db,dc,dd,de,df,dg,dh,di,dj,dk,dl,dm,dn,do,dp,dq,dr,ds,dt,du,dv,dw,dx,dy,dz,ea,eb,ec,ed,ee,ef,eg,eh,ei,ej,ek,el,em,en,eo,ep,eq,er,es,et,eu,ev,ew,ex,ey,ez,fa,fb,f…	417,92,67,21,89,9,67,96,63,87,111,40,75,31,26,31,64,63,83,62,55,33,41,87,67,79,28,99,29,19,72,64,84,69,46,37,40,64,27,58,60,36,41,68,75,46,20,42,48,78,31,49,36,27,36,16,22,55,24,31,65,20,61,12,33,18,16,40,36,39,21,42,26,43,30,7,12,16,50,40,45,30,38,60,26,64,12,24,34,28,17,22,25,31,21,38,39,57,30,23,65,65,101,35,37,25,86,87,98,13,23,40,37,44,34,61,30,61,37,30,27,26,39,38,33,31,23,36,86,92,66,46,27…
TCTTGTTCGATAGTGTTGCATAATAGTAGTGGTTATGCTATGAAAAGTAAATAGCCGGGAAAGGAGCGTGGGAGCTAATCTTGTTTCCATCCTCAAGTGGXXXXXXXXXXTGAGCCCATGAACTCGGAACATGTAGTTTGTTACAGTTGTTCTACATTTCTATAGTATTTAAGTAATTACAAAGCTATTCAATAATAGAAGTTACTTATG	P,ac,ae,ak,am,an,ao,ap,as,au,av,az,ba,bb,bc,be,bi,bj,bl,bo,bt,bv,bx,ca,cc,cd,cf,cg,ci,ck,cl,cm,cn,cq,cr,ct,cy,da,dc,de,df,dg,dh,di,dj,dk,dl,dm,dn,dp,dq,dr,dt,du,dy,dz,ea,ee,ef,eg,eh,ei,ej,ek,el,en,eo,ep,eq,er,es,et,eu,ev,ew,ey,fa,fb,fc,fd,ff,fg,fh,fi,fj,fk,fn,fo,fp,ft	252,20,23,36,54,20,48,1,46,28,33,22,1,29,27,1,36,32,31,32,24,34,37,33,20,30,28,29,25,11,14,23,20,1,24,20,21,19,29,1,28,1,18,18,1,44,21,23,31,26,32,33,44,32,46,35,41,20,25,20,31,50,31,2,28,27,41,26,24,26,36,32,25,1,24,1,32,37,70,44,37,27,1,1,1,39,29,31,37,39
>Marker3118	aaxbb	2
TTGTTATCTGCCTGGAGTTCAACGATCATTATTCTGTCTGGAAAACAAGGTCCCTTGGTTGCATTAGCATCATCAATTGGAGGTGCTTGCTCTGCCTTGTXXXXXXXXXXTGAAAAATAACGACCGGCAATTTTAGGTCTCTGTTGTTTCAGTTACCAATATGTTTGTCTTTGATTGTTTCTCTGTAGGTTGGTGCTTAACTAGGTTAAT	M,aa,ab,ac,ad,ae,af,ag,ah,ai,aj,ak,al,am,an,ao,ap,aq,ar,as,at,au,av,aw,ax,ay,az,ba,bb,bc,bd,be,bf,bg,bh,bi,bj,bk,bl,bm,bn,bo,bp,bq,br,bs,bt,bu,bv,bw,bx,by,bz,ca,cb,cc,cd,ce,cf,cg,ch,ci,cj,ck,cl,cm,cn,co,cp,cq,cr,cs,ct,cu,cv,cw,cx,cy,cz,da,db,dc,dd,de,df,dg,dh,di,dj,dk,dl,dm,dn,do,dp,dq,dr,ds,dt,du,dv,dw,dx,dy,dz,ea,eb,ec,ed,ee,ef,eg,eh,ei,ej,ek,el,em,en,eo,ep,eq,er,es,et,eu,ev,ew,ex,ey,ez,fa,fb,f…	412,89,79,36,91,25,93,75,69,71,112,38,58,38,37,32,74,66,66,45,72,36,30,87,94,63,21,82,29,30,60,49,95,61,49,44,36,79,19,58,65,42,38,45,57,41,34,53,32,85,26,24,35,45,28,13,21,55,41,34,81,24,45,12,13,23,28,35,27,28,15,65,39,58,43,24,12,14,69,18,64,27,28,47,21,68,31,24,27,24,14,31,59,45,37,18,35,47,35,32,43,67,104,34,42,39,87,56,67,18,25,35,33,53,39,69,47,82,37,31,33,34,35,30,30,37,43,30,70,51,67,30,…
TTGTTATCTGCCTGGAGTTCAACGATCATTATTCTGTCTGGAAAACAAGGTCCCTTGGTTGCATTAGCATCATCAATTGGAGGTGCTTGCTCTGCCTTGTXXXXXXXXXXTGAAAAATAACGACCGGCAATTTTAGGTCTCTGTTGTTTCAATTACCAATATGTTTGTCTTTGATTGTTTCTCTGTAGGTTGGTGCTTAACTAGGTTAAT	P,ac,ae,ak,am,an,ao,as,au,av,az,bb,bc,bi,bj,bl,bo,bt,bv,bx,by,ca,cc,cd,cf,cg,ci,ck,cl,cm,cn,cr,ct,cy,da,dc,df,dh,di,dj,dk,dl,dm,do,dp,dq,dr,dt,du,dy,dz,ea,ee,ef,eg,eh,ei,ej,el,en,eo,ep,eq,er,es,et,eu,ew,fa,fb,fc,fd,fe,ff,fg,fk,fn,fo,fp,ft	246,32,25,41,31,22,37,62,30,40,13,23,34,31,40,41,23,32,40,35,23,30,12,28,26,36,15,22,22,22,18,22,35,18,24,24,32,26,36,1,32,20,31,1,23,21,34,27,54,56,25,18,8,17,36,27,31,30,35,30,40,26,39,35,26,25,27,23,36,39,26,23,1,37,30,31,38,30,12,30
>Marker3758	aaxbb	2
TTTTAATTCAAGCATAAAGGTCAGATGCATGAAGAGAATAACACCAATAAATTATCATAAAGGAACTCATTCACCTCATCCACTAGCACACCACTGTGCTXXXXXXXXXXAAGAAGAGGGTACATAAGAGCCTGCATACTACCATTGTATTAGTGATTCATATAACAATTAATCGGAAGGTATGAACAGCAAGCTGCAAAACACTTAAAG	M,aa,ab,ac,ad,ae,af,ag,ah,ai,aj,ak,al,am,an,ao,ap,aq,ar,as,at,au,av,aw,ax,ay,az,ba,bb,bc,bd,be,bf,bg,bh,bi,bj,bk,bl,bm,bn,bo,bp,bq,br,bs,bt,bu,bv,bw,bx,by,bz,ca,cb,cc,cd,ce,cf,cg,ch,ci,cj,ck,cl,cm,cn,co,cp,cq,cr,cs,ct,cu,cv,cw,cx,cy,cz,da,db,dc,dd,de,df,dg,dh,di,dj,dk,dl,dm,dn,do,dp,dq,dr,ds,dt,du,dv,dw,dx,dy,dz,ea,eb,ec,ed,ee,ef,eg,eh,ei,ej,ek,el,em,en,eo,ep,eq,er,es,et,eu,ev,ew,ex,ey,ez,fa,fb,f…	395,37,22,24,83,60,91,77,60,81,73,69,24,72,25,83,43,60,26,102,52,25,61,80,33,65,43,32,30,46,43,25,33,69,16,59,56,71,69,56,33,37,20,20,64,47,55,24,37,64,30,25,15,54,24,24,56,40,65,47,81,24,32,23,19,16,24,24,24,12,23,51,26,39,10,10,7,26,26,65,34,33,14,63,45,54,20,74,17,35,12,42,20,13,52,43,52,82,34,30,70,70,45,76,78,25,37,70,39,61,49,35,20,66,77,27,33,70,29,71,28,70,36,34,43,48,14,23,48,78,58,65,61…
TTTTAATTCAAGCATAAAGGTCAGATGCATGAAGAGAATAACACCAATAAATTATCATAAAGGAACTCATTCACCTCATCCACTAGCACACCACTGTGCTXXXXXXXXXXAAGAAGAGGGTACATAAGAGCCTGCATACTACCATTGTATTAGTGATTCATATAACAATTAATCGGCAGGTATGAACAGCAAGCTGCAAAACACTTAAAG	P,aa,ab,ac,al,an,ap,ar,au,ax,ba,bb,bd,be,bf,bh,bj,bn,bo,bp,bq,bt,bu,bv,bx,by,bz,cf,ci,cj,ck,cl,cm,cn,cp,cq,cr,ct,cv,cw,cx,cy,cz,db,dc,dd,dj,dk,dl,dm,dn,do,dp,dq,dt,du,dx,dy,ea,eb,ed,ee,ef,eg,eh,ek,el,en,ep,er,es,et,ev,ew,ex,fc,fd,fe,ff,fh,fi,fj,fl,fn,fp,fq,fs	247,47,43,31,34,34,28,17,42,30,36,27,45,32,42,24,34,46,37,7,25,52,20,30,35,22,13,2,17,32,20,11,20,25,12,14,12,26,16,7,8,16,30,20,23,20,28,24,25,27,21,17,1,22,31,27,54,1,33,36,43,27,1,41,38,45,19,34,34,37,27,35,13,22,33,57,46,25,27,1,24,1,1,35,34,25,25
>Marker3167	aaxbb	2
TGAAGGCACTGATTGATGCGAGCTTGGCTCACCATGGTCACTGCAGAGAGAAAAAGGTTTAGTTAAAATGTTGTTATAAAAGAAGAAATCAGATATAGGAXXXXXXXXXXGATTATACCATAGGTAGTAATGCTGCTTATTTGATCCCCATCTAAGCCCTCACCTTCGGTAACGGGCTTAGGCTTATCTACCTTCCAGTCAAGAGAGAAG	M,aa,ab,ac,ad,ae,af,ag,ah,ai,aj,ak,al,am,an,ao,ap,aq,ar,as,at,au,av,aw,ax,ay,az,ba,bb,bc,bd,be,bf,bg,bh,bi,bj,bk,bl,bm,bn,bo,bp,bq,br,bs,bt,bu,bv,bw,bx,by,bz,ca,cb,cc,cd,ce,cf,cg,ch,ci,cj,ck,cl,cm,cn,co,cp,cq,cr,cs,ct,cu,cv,cw,cx,cy,cz,da,db,dc,dd,de,df,dg,dh,di,dj,dk,dl,dm,dn,do,dp,dq,dr,ds,dt,du,dv,dw,dx,dy,dz,ea,eb,ec,ed,ee,ef,eg,eh,ei,ej,ek,el,em,en,eo,ep,eq,er,es,et,eu,ev,ew,ex,ey,ez,fa,fb,f…	456,43,76,31,81,18,36,37,34,49,81,83,33,77,41,35,91,32,33,50,59,76,28,101,55,102,14,91,61,26,64,73,41,68,61,76,39,41,25,79,22,59,46,36,38,51,134,49,37,44,40,21,19,36,43,27,24,54,67,43,35,33,66,15,19,63,44,30,22,38,30,50,35,23,46,26,10,47,27,22,19,36,53,37,53,14,26,41,59,41,16,28,59,43,69,24,34,29,61,33,72,90,130,37,53,66,45,91,91,63,25,77,71,56,71,77,78,61,27,81,29,25,62,57,78,33,53,69,41,86,56,4…
CGCAGGCGCTGATTGATGCGAGCTTGGCTCACCATGGTCACTGCAGAGAGAAAAAGGTTTAGTTAAAATGTTGTTATAAAAGAAGAAATCAGATATAGGAXXXXXXXXXXGATTATACCATAGGTAGTAATGCTGCTTATTTGATCCCCATCTAAGCCCTCACCTTCGGTAACGGGCTTAGGCTTATCTACCTTCCAGTCAAGAGAGAAG	P,aa,ac,ae,af,ag,ah,ai,al,an,ao,aq,ar,as,av,az,bc,bf,bj,bk,bl,bn,bq,br,bu,bv,bw,bx,by,bz,ca,cd,ch,ck,cl,cp,cr,ct,cu,cv,cx,cz,da,db,dc,dg,dh,dl,dm,dq,dr,ds,du,dy,dz,eb,ee,ef,en,ep,eq,eu,ex,fa,fc,fe,ff,fi,fj,fl,fn,fp,ft	212,34,16,12,14,20,23,20,27,9,24,21,26,28,10,23,18,28,27,20,15,16,11,14,26,16,19,25,12,18,17,10,15,11,30,15,8,14,20,1,4,18,16,15,26,17,18,7,13,18,11,18,16,19,22,25,32,20,17,7,17,14,14,14,18,17,30,23,20,22,16,17,15
>Marker3287	aaxbb	2
CTCTAAATTTGGTTGAGCTCAATTGGGAGTCTTAAGTCATAATTAGGGATCCTTGCAAGCATAAAAGAAATGTAGGATGGAGAAAATAGATTTTTAAGTTXXXXXXXXXXGTTCCTGCTATTTACCAAATACCTAAACCACATCTGTCCATGTTACGCCATCTTTTCCCAGTCAGAAACTATAATCTACTTCATTACTTGATCAACTTAA	M,aa,ab,ac,ad,ae,af,ag,ah,ai,aj,ak,al,am,an,ao,ap,aq,ar,as,at,au,av,aw,ax,ay,az,ba,bb,bc,bd,be,bf,bg,bh,bi,bj,bk,bl,bm,bn,bo,bp,bq,br,bs,bt,bu,bv,bw,bx,by,bz,ca,cb,cc,cd,ce,cf,cg,ch,ci,cj,ck,cl,cm,cn,co,cp,cq,cr,cs,ct,cu,cv,cw,cx,cy,cz,da,db,dc,dd,de,df,dg,dh,di,dj,dk,dl,dm,dn,do,dp,dq,dr,ds,dt,du,dv,dw,dx,dy,dz,ea,eb,ec,ed,ee,ef,eg,eh,ei,ej,ek,el,em,en,eo,ep,eq,er,es,et,eu,ev,ew,ex,ey,ez,fa,fb,f…	418,79,50,18,50,23,32,44,28,110,52,38,81,22,51,68,85,32,78,39,17,51,21,46,26,30,35,44,50,39,57,45,101,34,31,74,70,29,32,18,65,35,21,46,67,38,101,27,66,73,75,45,12,61,31,17,46,31,38,54,61,19,31,10,22,31,34,10,12,23,43,21,56,47,33,20,6,17,44,48,41,22,23,20,29,48,25,26,26,62,46,54,22,18,62,23,67,61,51,63,68,74,46,26,68,53,65,81,58,44,50,75,58,43,64,68,40,26,29,60,43,52,53,67,38,37,33,60,91,43,30,77,…
CTCTAAATTTGGTTGAGCTCAATTGGGAGTCTTAAGTCATAATTAGGGATCCTTGCAAGCATAAAAGAAATGTAGGATGGAGAAAATAGATTTTTAAGTTXXXXXXXXXXGTTCCTGCTATTTACCAAATACCTAAACCACATCTGTCCATGTTACGCCATCTTTTCCCAGTCAGAAACTATAATCTACTTCATCACTTGATCAACTTAA	P,ac,ad,ae,af,ag,ah,aj,ak,am,aq,as,at,av,aw,ax,ay,ba,be,bf,bg,bh,bj,bk,bl,bm,bo,bp,bs,bu,bv,by,bz,cc,ce,cf,ch,ci,cj,ck,cl,cm,co,cp,cq,cs,cx,cy,dc,de,df,dh,di,dj,dn,do,dq,dx,dy,ee,ei,ek,el,em,en,et,ex,ey,ez,fd,fe,ff,fg,fh,fl,fm,fn,fr,fs,ft	248,20,70,19,41,39,42,53,18,22,27,58,35,35,44,37,27,43,41,1,24,19,1,32,12,32,33,21,34,26,1,1,21,16,22,24,2,31,21,13,13,26,23,20,19,20,5,18,18,34,17,16,41,31,18,11,23,60,38,47,32,2,29,31,33,27,1,33,22,44,29,38,22,23,33,29,23,29,2,29
>Marker3519	aaxbb	2
TTATCCCAACTAATCTAATCTGTTCATCTCAATAGTAGGTAGTCCGATTAGTTCCTTGAAGGAGGACACTCCTCTATAAATAGGGATCCCATCCCCAAGCXXXXXXXXXXTAGATTGTTATTCTTCAAATCTAAGAATAATTTGGGTGTTGGAGTGCTAACATTTTGTTTTGCATGTCTCTTCTTTCCAAATTTCTTCCTAGACAATCCA	P,ac,af,ag,ah,ak,am,an,ao,ap,at,au,av,aw,ax,ay,az,ba,be,bf,bg,bh,bi,bj,bk,bn,bq,bt,bv,bx,by,ck,cl,cn,co,cp,cs,ct,cv,cy,cz,da,db,dc,dd,dg,dh,dj,dl,dr,dt,dy,dz,eb,ec,ed,ee,eh,ei,ej,el,em,ep,es,et,ew,ex,ey,fb,ff,fg,fh,fi,fl,fn,fo,fq,fs,ft	245,18,34,37,31,1,22,27,28,1,35,26,21,36,17,27,13,37,26,34,39,19,38,33,37,35,26,51,32,45,8,14,20,22,16,14,22,23,19,15,16,24,29,32,16,1,10,18,23,26,27,41,43,40,36,46,51,28,26,29,27,28,36,41,32,23,25,41,22,22,1,28,15,36,40,25,12,34,31
TTATCCGAACTAATCTAATCTGTTCATCTCAATAGTAGGTAGTCTGATTAGTTCCTTGAAGGAGGACACTCTTCTATAAATAGGGATCCCATCCCCAAGCXXXXXXXXXXTAGATTGTTATTCTTCAAATCTAAGAATAATTTGGGTGTTGGAGTGCTAACATTTTGTTTTGCATGTCTCTTCTTTCCAAATTTCTTCCTAGACAATCCA	M,aa,ab,ac,ad,ae,af,ag,ah,ai,aj,ak,al,am,an,ao,ap,aq,ar,as,at,au,av,aw,ax,ay,az,ba,bb,bc,bd,be,bf,bg,bh,bi,bj,bk,bl,bm,bn,bo,bp,bq,br,bs,bt,bu,bv,bw,bx,by,bz,ca,cb,cc,cd,ce,cf,cg,ch,ci,cj,ck,cl,cm,cn,co,cp,cq,cr,cs,ct,cu,cv,cw,cx,cy,cz,da,db,dc,dd,de,df,dg,dh,di,dj,dk,dl,dm,dn,do,dp,dq,dr,ds,dt,du,dv,dw,dx,dy,dz,ea,eb,ec,ed,ee,ef,eg,eh,ei,ej,ek,el,em,en,eo,ep,eq,er,es,et,eu,ev,ew,ex,ey,ez,fa,fb,f…	400,105,65,22,89,45,41,41,33,84,91,55,66,24,24,46,69,58,63,90,28,29,29,38,39,27,17,35,69,43,76,26,37,42,25,37,33,26,52,52,29,69,41,43,65,36,27,53,30,69,32,27,33,53,27,34,41,37,59,61,72,39,39,10,6,43,28,20,17,27,53,30,29,57,19,33,16,20,24,26,21,19,13,63,55,41,19,64,17,64,23,40,40,59,61,71,31,60,60,72,73,69,78,41,44,53,33,43,36,11,50,65,31,20,34,63,32,20,65,55,36,110,83,31,55,56,32,26,40,31,63,77,4…
>Marker2988	aaxbb	2
TTTGCTTGGGGAAGCAAGCAAAAGTTTCTTCTTCAGACTTTGAAAGATCTCTTCTTCAGTCAGAAGCCCTGAAATCATTGGACAGCGCAGTAGCCCTAGAXXXXXXXXXXTGGCGACTCCTTGCTTTAGTTTTATCTGCGCAGCAACGATTTTCGGAGGCTGAAGTGGTAACTGATGCTGCTCTAGATGAAACTTCAAAATGGGATCAAG	P,ac,ad,af,ah,ai,am,an,ap,ar,at,aw,ax,ay,az,ba,bb,bd,be,bf,bl,bo,bq,br,bs,bu,bw,bx,by,cc,cd,ce,cf,ci,ck,cl,cn,cq,cz,da,de,df,dg,di,dj,dl,dm,dn,do,dp,dq,dr,du,dx,dz,ea,ec,ee,ef,eg,eh,ej,el,em,eo,ep,es,eu,ew,ex,ey,ez,fc,ff,fg,fi,fj,fn,fq,fs,ft	260,22,56,36,29,32,40,36,35,35,35,38,43,22,24,34,36,31,32,42,15,39,32,19,27,27,18,27,20,27,26,17,28,11,11,1,19,18,19,30,14,24,21,20,24,18,36,21,18,29,35,24,35,48,41,24,28,37,28,33,28,35,31,1,39,31,35,21,26,46,36,15,40,30,30,29,32,27,16,34,27
TTTGCTTGGGGAAGCAAGCAAAAGTTTCTTCTTCAGACTTTGAAAGATCTCTTCTTCAGTCAGAAGCCCTGAAATCATTGGACAGCGCAGTAGCTCTAGAXXXXXXXXXXTGGCGACTGCTTGCTTTAGTTTTATCTGCGCAGCAACGGTTTTCGGAGGCTGAAGTGGTAACTGATGCTGCTCTAGATGAAACTTCAAAATGGGATCAAG	M,aa,ab,ac,ad,ae,af,ag,ah,ai,aj,ak,al,am,an,ao,ap,aq,ar,as,at,au,av,aw,ax,ay,az,ba,bb,bc,bd,be,bf,bg,bh,bi,bj,bk,bl,bm,bn,bo,bp,bq,br,bs,bt,bu,bv,bw,bx,by,bz,ca,cb,cc,cd,ce,cf,cg,ch,ci,cj,ck,cl,cm,cn,co,cp,cq,cr,cs,ct,cu,cv,cw,cx,cy,cz,da,db,dc,dd,de,df,dg,dh,di,dj,dk,dl,dm,dn,do,dp,dq,dr,ds,dt,du,dv,dw,dx,dy,dz,ea,eb,ec,ed,ee,ef,eg,eh,ei,ej,ek,el,em,en,eo,ep,eq,er,es,et,eu,ev,ew,ex,ey,ez,fa,fb,f…	367,78,58,28,53,57,30,62,34,34,102,84,76,29,17,89,46,64,30,92,25,67,49,53,33,34,9,45,23,46,27,26,37,63,54,63,66,87,14,61,52,28,51,29,31,28,92,22,53,32,37,33,31,61,28,16,16,35,33,49,75,15,58,9,23,45,40,42,26,7,33,37,34,40,41,21,11,24,29,25,47,51,19,22,21,29,36,21,25,62,11,30,20,16,32,28,23,41,68,22,56,86,50,82,24,28,63,30,69,52,21,25,30,81,39,50,26,76,60,33,29,88,71,28,44,21,35,27,35,29,24,74,66,3…
>Marker3476	aaxbb	2
CCTCTTGACCTATGGTTATTTACAAACCATAACTACAAAAACTGTTCTTGGCAGTCAAAAAATAGGGGTAGTTTGTATAATGATTTTGATGCTTTTGGAGXXXXXXXXXXGGGTGTATGTATAATTTTTCAAAAGACGAGTGGTTTGTGTGAATTGACCGTAGGTTAGGCGGTGTAGATGTAATTATGCCTTATAATATCTTAATTTAAG	M,aa,ab,ac,ad,ae,af,ag,ah,ai,aj,ak,al,am,an,ao,ap,aq,ar,as,at,au,av,aw,ax,ay,az,ba,bb,bc,bd,be,bf,bg,bh,bi,bj,bk,bl,bm,bn,bo,bp,bq,br,bs,bt,bu,bv,bw,bx,by,bz,ca,cb,cc,cd,ce,cf,cg,ch,ci,cj,ck,cl,cm,cn,co,cp,cq,cr,cs,ct,cu,cv,cw,cx,cy,cz,da,db,dc,dd,de,df,dg,dh,di,dj,dk,dl,dm,dn,do,dp,dq,dr,ds,dt,du,dv,dw,dx,dy,dz,ea,eb,ec,ed,ee,ef,eg,eh,ei,ej,ek,el,em,en,eo,ep,eq,er,es,et,eu,ev,ew,ex,ey,ez,fa,fb,f…	399,67,45,42,28,22,42,42,29,42,37,35,32,41,28,44,56,25,58,48,61,26,38,67,19,39,49,43,49,13,56,36,35,31,43,59,33,57,22,57,80,35,52,31,26,27,78,85,65,27,32,34,17,46,9,35,43,49,32,47,66,19,19,29,20,20,35,26,27,36,27,42,65,47,20,4,13,31,26,25,18,57,46,41,26,32,47,34,26,24,12,21,43,62,26,46,48,19,74,66,28,66,105,68,20,32,34,40,80,38,13,86,29,28,69,81,28,64,47,29,26,71,36,32,36,22,20,64,97,68,20,71,28,…
CCTCTTGACCTATGGTTATTTACAAACCATAACTACAAAAACTATTCTTGGCAGTCAAAAAATAGGGGTAGTTTGTATAATGATTTTGATGCTTTTGGAGXXXXXXXXXXGGGTGTATGTATAATTTTTCAAAAGACGAGTGGTTTGTGTGAATTGACCGTAGGTTAGGCGGTGTAGATGTAATTATGCCTTATAATATCTTAATTTAAG	P,ad,ae,af,ag,ah,ai,aj,ak,al,am,an,ao,aq,as,au,ax,ay,ba,bc,be,bf,bg,bj,bl,bo,bq,br,bs,bt,bw,bx,by,bz,cb,cf,ci,cj,cl,cm,cp,cs,cv,cw,cz,da,db,dd,df,dg,di,dj,dk,dl,dm,dp,ds,dv,dz,ea,eb,ec,ee,ef,eh,ei,el,en,eo,ep,er,es,et,eu,ev,ez,fa,fb,fc,fd,fe,fi,fj,fl,fm,fn,fp,fq,fr,fs,ft	302,52,31,30,48,28,42,46,30,33,30,38,35,35,48,23,35,46,49,29,25,32,35,25,20,31,39,32,34,63,36,36,31,19,12,23,13,28,18,26,15,1,19,7,26,24,20,1,27,29,30,20,51,11,22,16,27,41,33,35,39,24,43,9,36,24,25,1,35,18,38,40,44,29,17,30,1,41,39,34,40,35,25,31,1,28,12,20,23,40,1
>Marker3662	aaxbb	2
TATTTATCAATTAAAATTCTAGGACGAACCAATTAAATATAAGACAAGATTGAAAAAAATCCAAAAAATAATCAGAAAGTGAATTGATAAAATCAAGAGAXXXXXXXXXXGAATGCTCCCCCAAAGGGGAAGAGGAAGAAATTCCTCCTCTAATCAGAGAGGGGGTAGGTTTCGAGCATGAGACATTATTAGACTTGTTTAAAATTATAT	M,aa,ab,ac,ad,ae,af,ag,ah,ai,aj,ak,al,am,an,ao,ap,aq,ar,as,at,au,av,aw,ax,ay,az,ba,bb,bc,bd,be,bf,bg,bh,bi,bj,bk,bl,bm,bn,bo,bp,bq,br,bs,bt,bu,bv,bw,bx,by,bz,ca,cb,cc,cd,ce,cf,cg,ch,ci,cj,ck,cl,cm,cn,co,cp,cq,cr,cs,ct,cu,cv,cw,cx,cy,cz,da,db,dc,dd,de,df,dg,dh,di,dj,dk,dl,dm,dn,do,dp,dq,dr,ds,dt,du,dv,dw,dx,dy,dz,ea,eb,ec,ed,ee,ef,eg,eh,ei,ej,ek,el,em,en,eo,ep,eq,er,es,et,eu,ev,ew,ex,ey,ez,fa,fb,f…	265,67,23,48,119,14,35,74,53,75,41,60,70,34,52,31,40,33,20,92,26,64,64,39,48,81,35,94,45,47,32,38,39,39,39,33,61,53,41,64,61,52,58,68,25,67,89,64,72,43,40,16,40,54,17,34,35,16,57,54,27,30,24,26,36,39,19,9,19,10,26,32,46,30,24,7,7,27,46,40,30,34,25,24,22,40,21,31,64,23,13,48,17,22,56,29,70,36,82,30,67,27,97,36,36,47,72,75,30,34,41,59,66,57,35,27,38,21,27,54,24,52,28,57,47,31,32,27,65,59,48,68,31,3…
TATTTATCAATTAAAATTCTAGGACGAACCAATTAAATATAAGACAAGATTGAAAAAAATCCAAAAAATAATCAGAAAGTGAATTGATAAAATCAAGAGAXXXXXXXXXXGAATGCTCCCCCAAAGGGGAAGAGGAAGAAATTCCTCCTCTAATCAGAGAGGGGGTAGGTTTTGAGCATGAGACATTATTAGACTTGTTTAAAATTATAT	P,ab,ac,ae,af,aj,am,ao,ap,aq,ar,at,aw,ax,bb,bc,bd,be,bf,bg,bi,bl,br,bx,by,cb,ce,cf,ch,ci,cj,ck,cl,cn,co,cq,cr,cu,cx,dc,dd,de,df,dg,dh,di,dk,dl,dn,do,dq,ds,du,dw,dx,dy,dz,ed,ee,eg,ej,ek,el,em,en,eo,ep,er,et,eu,ew,ez,fb,fc,fd,fe,fg,fh,fl,fm,fn,fp,ft	201,36,28,15,24,36,36,24,26,46,25,29,46,35,1,31,36,31,22,26,47,23,28,29,24,7,14,2,30,26,27,10,15,17,10,24,27,23,6,36,23,29,29,33,25,23,25,24,23,22,20,35,40,46,1,41,49,29,36,33,31,39,27,40,32,1,21,30,41,32,42,1,37,46,42,31,35,32,33,31,30,26,44
>Marker2911	aaxbb	2
CTTTATGCAATCAACTGGTTTTTTGGATGCTTGATCACACCTCTCATGTGATTTTTCATCACAAGGTCGTTCCAGCCCATACAATAATATTATATCACCTXXXXXXXXXXCAAATATATGCAATCAAAGAATATTTTAGAAGCTATTGATATAATCTTTTGGCAATCACATGCCTCAACTATCAATCCCTTTCAGTTAATCCATTGAAGG	P,ab,ac,ad,af,ag,aj,ak,am,ao,aq,ar,aw,ay,ba,bb,bc,bd,be,bf,bh,bi,bn,bq,br,bs,bu,bx,ca,cb,cc,cd,ce,cg,ch,ck,cl,cn,co,cp,cu,cw,cz,df,dh,dj,dk,dl,dm,dn,ds,dt,dy,dz,ea,eb,ed,ej,ek,el,em,en,eo,ep,eq,es,et,eu,ex,ey,ez,fa,fc,fe,ff,fh,fi,fk,fl,fm,fo,fq,fr	207,31,17,46,29,32,40,31,28,33,8,23,32,34,52,14,24,25,32,29,15,30,29,24,28,22,22,27,30,12,9,19,27,21,29,8,2,22,11,10,10,9,13,17,10,17,26,14,30,10,28,28,36,33,20,28,33,28,1,25,25,27,2,31,14,29,29,14,1,42,33,44,32,21,24,38,19,1,25,33,17,12,16
CTTTATGCAATCAACTGGTTTTTTGGATGCTTGATCACACCTCTCGTGTGATTTTTCATCACAAGGTCGTTCCAGCCCATACAATAATATTATATCACCTXXXXXXXXXXCCAAATATATGCAATCAACAATATTTTAGAAGCTATTGATATAATCTTTTGGCAATCACATGCCTCAACTATCAATCCCTTTCAGTTAATCCATTGAAGG	M,aa,ab,ac,ad,ae,af,ag,ah,ai,aj,ak,al,am,an,ao,ap,aq,ar,as,at,au,av,aw,ax,ay,az,ba,bb,bc,bd,be,bf,bg,bh,bi,bj,bk,bl,bm,bn,bo,bp,bq,br,bs,bt,bu,bv,bw,bx,by,bz,ca,cb,cc,cd,ce,cf,cg,ch,ci,cj,ck,cl,cm,cn,co,cp,cq,cr,cs,ct,cu,cv,cw,cx,cy,cz,da,db,dc,dd,de,df,dg,dh,di,dj,dk,dl,dm,dn,do,dp,dq,dr,ds,dt,du,dv,dw,dx,dy,dz,ea,eb,ec,ed,ee,ef,eg,eh,ei,ej,ek,el,em,en,eo,ep,eq,er,es,et,eu,ev,ew,ex,ey,ez,fa,fb,f…	404,92,25,10,60,52,38,32,71,96,46,28,68,48,52,39,63,29,25,77,53,54,71,35,65,41,48,42,18,31,43,28,42,54,18,45,60,76,33,52,23,46,35,31,42,27,47,29,78,77,30,27,26,21,12,21,25,32,66,30,29,38,64,16,37,38,25,10,14,37,28,37,50,19,21,7,10,46,23,55,41,39,27,34,18,62,16,63,24,20,20,25,23,30,55,60,56,26,23,58,45,84,92,29,35,30,31,53,34,46,31,92,51,72,45,64,28,37,26,74,19,21,70,35,31,15,25,49,68,33,36,29,89,…
>Marker4249	aaxbb	2
TAATTGTAATTCTCGTTTTTATTTCATAATTCACAACAATGGTTTTTTGTTCTAGTGAATTCAACACTGTTATCAAATGAAATAATATATGATATGTTGTXXXXXXXXXXTTTTGAAGTGGATTGAAGACACAAAGAATGTAACGGCACCTTATTTTGATGAAATTCATTCCGTCATGCCGCTTATCAAAGAGAACCTCGCAGAACTTAA	P,aa,ac,ae,af,ag,ah,ai,al,an,ao,aq,ar,as,av,az,bc,bf,bj,bk,bl,bn,bq,br,bu,bv,bw,bx,by,bz,ca,cd,ch,ci,ck,cl,cr,ct,cu,cx,cz,da,db,dc,dg,dh,dl,dq,dr,ds,du,dy,dz,eb,ee,ef,ek,en,ep,eq,eu,ex,fc,fe,ff,fi,fj,fl,fn,fp,ft	266,42,25,16,29,33,38,36,31,27,28,30,40,57,23,19,30,30,38,43,31,23,33,27,26,32,26,25,19,9,33,27,17,1,13,21,15,36,21,10,26,20,25,42,22,16,14,20,25,37,23,42,45,49,41,17,34,37,29,31,24,43,45,29,28,31,34,38,28,18,34
TAATTGTAATTCTCGTTTTTATTTCATAATTCACAACAATGGTTTTTTGTTCTAGTGAATTTAACACTGTTATCAAATGAAATAATATATGATATGTTGTXXXXXXXXXXTTTTGAAGTGGATTGAAGACACAAAGAATGTAACGGCACCTTATTTTGATGAAATTCATTCCGTCATGCCGCTTATCAAAGAGAACCTCGCAGAACTTAA	M,aa,ab,ac,ad,ae,af,ag,ah,ai,aj,ak,al,am,an,ao,ap,aq,ar,as,at,au,av,aw,ax,ay,az,ba,bb,bc,bd,be,bf,bg,bh,bi,bj,bk,bl,bm,bn,bo,bp,bq,br,bs,bt,bu,bv,bw,bx,by,bz,ca,cb,cc,cd,ce,cf,cg,ch,ci,cj,ck,cl,cm,cn,co,cp,cq,cr,cs,ct,cu,cv,cw,cx,cy,cz,da,db,dc,dd,de,df,dg,dh,di,dj,dk,dl,dm,dn,do,dp,dq,dr,ds,dt,du,dv,dw,dx,dy,dz,ea,eb,ec,ed,ee,ef,eg,eh,ei,ej,ek,el,em,en,eo,ep,eq,er,es,et,eu,ev,ew,ex,ey,ez,fa,fb,f…	372,45,71,30,78,19,38,35,37,33,100,66,32,76,22,36,78,30,19,41,62,50,26,87,61,60,17,91,52,24,60,64,37,71,30,62,48,37,26,50,29,57,24,35,23,48,83,21,26,24,28,22,22,28,28,30,17,43,44,44,23,26,52,16,11,51,30,19,27,31,15,35,37,32,45,15,8,28,28,22,17,25,37,54,42,24,15,61,49,63,23,47,46,33,55,33,38,24,72,32,66,52,90,27,38,54,30,59,68,46,25,71,56,67,66,37,45,57,22,55,28,40,59,71,42,16,40,58,34,53,57,52,38…
>Marker4840	aaxbb	2
TAATGGTATCTCACCAGATAAGTTATTGCCATAGAGCTGCACCGTTCTTAACGACTGACAATTTCCAAGTGATTTTGGAATCTCTCCAGTTAAATTGTTGXXXXXXXXXXACTTCAAAGGCTTCAAGCTTTGAGTGATTGCCCATTTCAGGTGGCAATGTTCCATTCAGACTATTCTTGAAAACCCGAAAATTCTTTAAGCTTGGGATTA	P,aa,ac,ae,af,ag,ah,ai,ak,al,an,ao,aq,ar,as,au,av,ay,az,ba,bc,bf,bj,bl,bp,br,bu,bv,bx,by,bz,ca,cd,cf,cj,ck,cl,co,cp,ct,cu,cx,cy,cz,da,dc,dg,di,dj,dk,dl,dm,dp,dq,dr,ds,du,dy,eb,ee,ef,ej,ek,el,em,en,ep,eq,eu,ev,ex,ez,fa,ff,fg,fi,fl,fp	202,41,27,18,30,39,31,48,26,36,36,25,34,41,51,34,26,34,23,48,24,37,22,12,15,33,23,25,30,21,9,23,41,13,42,12,18,1,21,35,19,11,13,29,32,41,32,33,13,1,36,25,16,27,26,32,25,28,27,24,26,26,1,24,1,38,23,36,17,8,29,47,26,33,1,38,36,18
TAATGGTATCTCACCAGATAAGTTATTGCCATAGAGCTGCACCGTTCGTAACGACTGACAATTTCCAAGTGATTTTGGAATCTCTCCAGTTAAATTGTTGXXXXXXXXXXACTTCAAAGGCTTCAAGCTTTGAGTGATTGCCCATTTCAGGTGGCAATGTTCCATTCAGACTATTCTTGAAAACCCGAAAATTCTTTAAGCTTGGGATTA	M,aa,ab,ac,ad,ae,af,ag,ah,ai,aj,ak,al,am,an,ao,ap,aq,ar,as,at,au,av,aw,ax,ay,az,ba,bb,bc,bd,be,bf,bg,bh,bi,bj,bk,bl,bm,bn,bo,bp,bq,br,bs,bt,bu,bv,bw,bx,by,bz,ca,cb,cc,cd,ce,cf,cg,ch,ci,cj,ck,cl,cm,cn,co,cp,cq,cr,cs,ct,cu,cv,cw,cx,cy,cz,da,db,dc,dd,de,df,dg,dh,di,dj,dk,dl,dm,dn,do,dp,dq,dr,ds,dt,du,dv,dw,dx,dy,dz,ea,eb,ec,ed,ee,ef,eg,eh,ei,ej,ek,el,em,en,eo,ep,eq,er,es,et,eu,ev,ew,ex,ey,ez,fa,fb,f…	348,46,56,26,83,21,41,29,27,29,80,34,32,83,22,42,80,26,38,47,73,33,28,83,75,42,16,37,52,21,69,62,42,78,34,65,30,91,20,53,42,65,12,63,25,52,79,29,33,75,45,27,16,23,34,32,21,51,41,42,91,41,26,13,26,35,41,40,18,23,46,47,29,17,22,25,9,13,21,27,59,27,41,53,45,27,25,25,18,48,16,19,45,26,22,21,17,30,65,27,54,58,98,25,55,52,39,61,59,34,23,79,71,55,36,68,22,67,25,48,26,36,49,53,59,14,17,52,29,56,29,29,58,…
>Marker4375	aaxbb	2
CAAGATTTCATAATGGATTAATTAAATTTGGACCTAGCACAATTAAATTGATTAGATTAAATTGATTTTTTTTATTGGAATAAATACATTGATGGGCTTCXXXXXXXXXXAAATTAAAATAGCCCGTTCCACCTTAAATAAGCCCTAGCCGATTTTGACCTAGGCTAGATCAAGGAAGAGTTAAAACACTCCTGCTTACAAGGAATTAGA	P,ac,ae,ag,ah,ai,aj,am,aq,ar,as,bc,be,bg,bi,bn,bp,bq,br,bs,bu,bw,bz,cb,cd,cf,ch,ci,cj,ck,cm,cn,co,cp,cv,cw,db,de,dk,dm,dn,dp,dy,dz,ea,ec,ed,ee,ef,eg,eh,ej,ek,en,eo,ep,eq,eu,fb,fe,ff,fh,fj,fl,fo,fq,fr,fs,ft	137,17,11,17,30,34,26,24,16,25,23,13,19,18,24,21,21,12,20,23,24,18,10,5,8,19,20,16,15,6,20,8,12,7,10,8,17,22,20,16,14,22,31,38,27,19,27,20,14,36,22,21,32,29,19,18,24,20,26,13,21,19,22,32,23,14,14,20,22
CAAGATTTCATAATGGATTAATTAAATTTGGACCTAGCACAATTAAATTGATTAGATTAAATTGATTTTTTTTTATTGGAATAAATACATTGATGGGCTTXXXXXXXXXXAAAATTAAAATAGCCCGTTCCACCTTAAATAAGCCCTAGCCGATTTTGACCTAGGCTAGATCAAAGAAGAGTTAAACACTCCTGCTTACAAGGAATTAGA	M,aa,ab,ac,ad,ae,af,ag,ah,ai,aj,ak,al,am,an,ao,ap,aq,ar,as,at,au,av,aw,ax,ay,az,ba,bb,bc,bd,be,bf,bg,bh,bi,bj,bk,bl,bm,bn,bo,bp,bq,br,bs,bt,bu,bv,bw,bx,by,bz,ca,cb,cc,cd,ce,cf,cg,ch,ci,cj,ck,cl,cm,cn,co,cp,cq,cr,cs,ct,cu,cv,cw,cx,cy,cz,da,db,dc,dd,de,df,dg,dh,di,dj,dk,dl,dm,dn,do,dp,dq,dr,ds,dt,du,dv,dw,dx,dy,dz,ea,eb,ec,ed,ee,ef,eg,eh,ei,ej,ek,el,em,en,eo,ep,eq,er,es,et,eu,ev,ew,ex,ey,ez,fa,fb,f…	314,74,53,22,71,24,54,45,25,38,45,74,65,39,44,47,68,19,33,44,43,57,58,82,62,69,36,105,57,17,55,35,78,34,31,30,62,71,70,45,31,56,17,29,32,25,35,22,59,31,74,56,22,55,8,31,20,36,33,55,40,9,29,4,34,18,26,9,18,28,45,30,62,32,12,3,14,32,48,47,15,39,32,22,44,62,36,65,41,23,31,25,21,42,22,37,65,62,70,57,67,93,80,31,44,25,97,34,41,10,21,36,33,84,42,30,67,59,29,29,29,30,62,63,75,23,30,62,82,78,57,76,44,79,…
>Marker3534	aaxbb	2
CCCTTTTCTAAGTTATATTCTAACCGATTGTAGGGTTTAGAGTTCGGGAAGTTGGTCTAGGGGATGCTTTTGTGTATCATGTTCTATAATTTTTTTGATGXXXXXXXXXXAAGGTTTGGTTGAAGTAATGATGAACTTACATTCGTTACTCAAATCGCTTTCTGAAGTAAAATGCTGATTTCATTCTTGTTGAGGGATCCTATTGCTTAA	M,aa,ab,ac,ad,ae,af,ag,ah,ai,aj,ak,al,am,an,ao,ap,aq,ar,as,at,au,av,aw,ax,ay,az,ba,bb,bc,bd,be,bf,bg,bh,bi,bj,bk,bl,bm,bn,bo,bp,bq,br,bs,bt,bu,bv,bw,bx,by,bz,ca,cb,cc,cd,ce,cf,cg,ch,ci,cj,ck,cl,cm,cn,co,cp,cq,cr,cs,ct,cu,cv,cw,cx,cy,cz,da,db,dc,dd,de,df,dg,dh,di,dj,dk,dl,dm,dn,do,dp,dq,dr,ds,dt,du,dv,dw,dx,dy,dz,ea,eb,ec,ed,ee,ef,eg,eh,ei,ej,ek,el,em,en,eo,ep,eq,er,es,et,eu,ev,ew,ex,ey,ez,fa,fb,f…	334,32,43,55,101,63,54,34,36,89,88,35,30,84,33,76,78,38,31,41,36,75,56,29,64,29,12,76,29,46,45,26,78,74,37,62,59,37,22,43,45,52,41,22,28,26,18,43,59,66,63,16,16,58,21,12,37,22,25,29,25,29,32,28,20,17,40,17,23,33,16,26,59,20,15,10,7,15,45,38,19,23,38,38,25,27,22,51,19,23,25,44,42,46,61,36,60,22,32,64,21,73,66,73,44,29,39,60,60,11,25,21,54,33,30,42,69,38,57,48,48,51,28,35,55,13,15,23,47,33,35,37,35…
CCCTTTTCTAAGTTATATTCTAACCGATTGTAGGGTTTAGAGTTCGGGAAGTTGGTCTAGGGGATGCTTTTTGTGTATCATGTTCTATAATTTTTTTGATXXXXXXXXXXAAGGTTTGGTTGAAGTAATGATGAACTTACATTCGTTACTCAAATCGCTTTCTGAAGTAAAATGCTGATTTCATTCTTGTTGAGGGATCCTATTGCTTAA	P,aa,ag,ah,ak,al,an,aq,ar,as,at,aw,ay,az,bb,bd,be,bk,bl,bq,br,bs,bt,by,bz,cc,ce,cf,cg,ch,ci,cj,ck,cl,cm,co,cp,cr,cs,cu,cv,cy,cz,da,db,dc,df,dg,dh,dj,dk,dl,dq,ds,dt,dv,dz,ea,eb,ef,eg,ei,ej,ek,em,er,es,eu,ew,ex,ey,fa,fb,fd,fe,fk,fl,fm,fn,fo,fq,ft	183,35,28,15,23,40,19,17,26,33,29,29,35,26,22,20,40,35,24,35,26,10,22,15,25,12,16,29,16,36,12,15,11,5,20,16,10,9,18,17,17,15,1,18,18,13,15,43,6,14,35,14,15,37,30,26,31,28,26,32,23,22,42,32,28,27,24,12,21,28,26,27,44,26,23,23,27,39,26,20,11,40
>Marker2495	aaxbb	2
CCTTCCCACTACAAGGACATGATCTTCTCGTGGTAGTAAGAATGATTACATAAGAGTATAGTTTAAAACAACCACTATCAACTAACGTGTTTTGATTTTCXXXXXXXXXXCATACCCTAACCTAGCAACCTATCATGGATGAATTTGAGCCTCCAAAATCAGCCTTGTCTCTTCAAAATATCCTCCTTGACCTAGCTAAGTTCTAACCAA	M,aa,ab,ac,ad,ae,af,ag,ah,ai,aj,ak,al,am,an,ao,ap,aq,ar,as,at,au,av,aw,ax,ay,az,ba,bb,bc,bd,be,bf,bg,bh,bi,bj,bk,bl,bm,bn,bo,bp,bq,br,bs,bt,bu,bv,bw,bx,by,bz,ca,cb,cc,cd,ce,cf,cg,ch,ci,cj,ck,cl,cm,cn,co,cp,cq,cr,cs,ct,cu,cv,cw,cx,cy,cz,da,db,dc,dd,de,df,dg,dh,di,dj,dk,dl,dm,dn,do,dp,dq,dr,ds,dt,du,dv,dw,dx,dy,dz,ea,eb,ec,ed,ee,ef,eg,eh,ei,ej,ek,el,em,en,eo,ep,eq,er,es,et,eu,ev,ew,ex,ey,ez,fa,fb,f…	316,82,39,30,106,40,34,32,31,64,62,70,42,35,54,68,31,56,72,92,30,23,67,31,34,61,14,92,26,59,70,33,36,23,43,66,23,38,67,49,49,25,54,27,27,48,122,30,75,35,31,51,20,32,37,30,20,33,29,55,24,35,40,12,36,18,21,6,8,35,41,36,32,48,18,31,4,13,26,48,20,56,47,30,51,70,24,66,52,53,15,35,33,24,58,21,71,37,44,30,22,25,93,67,91,56,38,74,31,86,28,74,27,37,31,59,25,36,28,71,27,31,79,30,30,29,51,22,61,30,55,70,28,…
CCTTCCCACTACAAGGACATGATCTTCTTGTGGTAGTAAGAATGATTACATAAGAGTATAGTTTAAAACAACCACTATCAACTAACGTGTTTTGATTTTCXXXXXXXXXXCATACCCTAACCTAGCAACCTATCATGGATGAATTTGAGCCTCCAAAATCAGCCTTGTCTCTTCAAAATATCCTCCTTGACCTAGCTAAGGTCTAACCAA	P,ab,ac,af,ag,ah,aj,al,am,ap,at,au,aw,ax,az,bb,be,bf,bg,bh,bj,bk,bn,bo,bq,br,bu,bw,bx,bz,ca,cd,cf,ch,ck,cm,cn,co,cp,ct,cv,cx,cy,cz,db,dc,dh,dl,dm,dn,do,dp,dq,ds,dt,du,dv,dw,eb,ed,ef,eh,ei,ej,el,em,en,ep,eq,es,et,eu,ew,ey,ez,fb,fc,fd,fe,ff,fh,fi,fj,fk,fn,fp,fq,fr	221,27,7,19,25,16,23,22,26,20,19,24,26,30,8,16,30,30,17,1,33,18,29,24,25,24,31,18,18,15,25,15,16,18,6,14,16,10,7,28,12,4,13,17,11,18,26,13,21,17,19,1,23,17,26,19,19,15,21,27,16,17,23,25,19,20,24,19,26,20,19,22,15,24,1,8,22,13,12,18,18,28,15,22,18,18,15,20
>Marker4300	aaxbb	2
CCATTCACGATAAAAAACGACACCTTGAAATATATAACCGGTTAAAACCATGTTTATGATTTTATGAAGAAGAAGAAAAAATTTGCTCACACGTTTTGTAXXXXXXXXXXGCAAGCGGTTATGGCATCAATGCATTTGTCAATTCGCTTCAACCGATCACTTTGCCCCCCTTTTCGCCGCACGCCTCCTGTTGCTGTTGGAATTTTCTCG	M,aa,ab,ac,ad,ae,af,ag,ah,ai,aj,ak,al,am,an,ao,ap,aq,ar,as,at,au,av,aw,ax,ay,az,ba,bb,bc,bd,be,bf,bg,bh,bi,bj,bk,bl,bm,bn,bo,bp,bq,br,bs,bt,bu,bv,bw,bx,by,bz,ca,cb,cc,cd,ce,cf,cg,ch,ci,cj,ck,cl,cm,cn,co,cp,cq,cr,cs,ct,cu,cv,cw,cx,cy,cz,da,db,dc,dd,de,df,dg,dh,di,dj,dk,dl,dm,dn,do,dp,dq,dr,ds,dt,du,dv,dw,dx,dy,dz,ea,eb,ec,ed,ee,ef,eg,eh,ei,ej,ek,el,em,en,eo,ep,eq,er,es,et,eu,ev,ew,ex,ey,ez,fa,fb,f…	300,60,64,53,88,15,58,57,59,30,38,68,71,42,54,21,66,46,68,82,37,30,29,30,32,62,15,84,30,35,62,59,71,26,43,31,43,44,65,64,30,66,30,56,47,67,97,36,42,65,59,40,30,33,57,46,28,41,58,16,52,28,22,17,24,30,42,13,22,39,13,36,29,29,17,20,8,16,14,50,42,57,58,24,26,25,38,16,50,16,35,64,56,31,34,35,26,60,61,26,39,21,37,28,40,71,41,27,27,41,56,37,29,68,67,30,39,53,39,53,17,47,28,61,53,33,25,19,33,67,43,23,42,…
CCATTCACGATAAAAAACGACACCTTGAAATATATAACCGGTTAAAACCATGTTTATGATTTTATGAAGAAGAAGAAAAAATTTGCTCACACGTTTTGTAXXXXXXXXXXGCAAGCGGTTATGGCATCAATGCATTTATCAATTCGCTTCAACCGATCACTTTGCCCCCCTTTTCGCCGCACGCCTCCTGTTGCTGTTGGAATTTTCTCG	P,ae,ai,aj,ao,at,au,av,aw,ax,az,bb,bc,bg,bi,bj,bn,bp,bu,bv,ca,cd,cg,cj,ck,cm,co,cp,cr,ct,cu,cv,cx,cy,cz,de,df,dg,dh,di,dk,dr,du,dv,dw,dx,dy,dz,eb,ec,ed,ee,eg,eh,ei,ek,ep,er,eu,ev,ew,ex,ey,ez,fa,fb,fc,fj,fp,fq	271,15,27,35,24,21,16,20,34,39,13,13,37,38,22,23,26,14,45,30,28,17,28,17,25,19,12,14,14,14,23,19,3,12,19,7,16,23,26,22,22,23,20,32,25,35,19,23,39,28,23,46,28,27,1,33,30,23,35,32,13,26,1,24,17,27,26,24,26,2
>Marker7218	aaxbb	2
ATCTTTCAAAAACTGTCTGTGTAGTCAATAACTTCTATTTGGTTGTAACCCTTAGCCACAAGTCTTGCCTTCTACCTATTCACACTACCATCAGTATTAAXXXXXXXXXXTTCTTCTCAAGTGCTTCAATCTCCTCTTGCATAGCATGATGGCATTCCACACATTTTTGGGCTTGAAAAAATATTTAGGTTCCTGAAAGGTAGATAATTG	P,aa,ab,ae,ah,aj,am,ao,ar,as,au,aw,ax,ay,az,ba,bc,bf,bh,bk,bm,bn,bp,bq,bs,bx,by,bz,cb,cd,cj,cm,co,cv,cw,cz,de,df,dg,dm,dp,dq,dr,dt,du,dv,dw,dx,dy,dz,eb,ec,ed,ee,eh,ej,ek,em,eo,ep,eq,es,ew,ex,ey,ez,fa,fb,fc,fe,fg,fi,fj,fp,fq,fr,ft	226,46,26,22,40,37,29,27,1,36,22,33,24,38,39,1,17,36,21,33,30,26,26,28,28,33,23,13,12,11,45,27,19,13,1,15,11,11,35,18,1,19,22,21,21,29,35,67,1,39,55,28,37,13,20,60,20,1,30,30,1,21,22,35,24,28,29,36,25,27,19,31,30,20,18,34,1
ATCTTTCAAAAACTGTCTGTGTAGTCAATAACTTCTATTTGGTTGTAACCCTTAGCCACAAGTCTTGCCTTCTACCTATTCACACTACCATCAGTATTAAXXXXXXXXXXTTCTTCTCAAGTGCTTCAATCTCCTCTTGCATAGCATGATGGCATTCCACACATTTTTGGGCTTGGAAAAATATTTAGGTTCCTGAAAGGTAGATAATTG	M,aa,ab,ac,ad,ae,af,ag,ah,ai,aj,ak,al,am,an,ao,ap,aq,ar,as,at,au,av,aw,ax,ay,az,ba,bb,bc,bd,be,bf,bg,bh,bi,bj,bk,bl,bm,bn,bo,bp,bq,br,bs,bt,bu,bv,bw,bx,by,bz,ca,cb,cc,cd,ce,cf,cg,ch,ci,cj,ck,cl,cm,cn,co,cp,cq,cr,cs,ct,cu,cv,cw,cx,cy,cz,da,db,dc,dd,de,df,dg,dh,di,dj,dk,dl,dm,dn,do,dp,dq,dr,ds,dt,du,dv,dw,dx,dy,dz,ea,eb,ec,ed,ee,ef,eg,eh,ei,ej,ek,el,em,en,eo,ep,eq,er,es,et,eu,ev,ew,ex,ey,ez,fa,fb,f…	306,26,26,42,91,20,73,57,28,80,50,54,71,34,69,32,59,56,41,41,57,26,55,37,32,39,32,98,55,25,70,53,36,62,27,75,57,29,45,17,22,47,19,32,64,25,64,52,52,56,24,30,15,42,15,39,22,48,64,56,62,48,29,19,37,21,41,11,29,29,47,36,48,41,20,28,13,41,24,60,37,58,32,15,20,34,42,41,48,50,34,31,45,30,53,20,31,49,34,29,29,30,50,49,34,57,55,27,31,15,53,60,25,53,42,44,35,57,43,39,25,58,60,24,49,29,23,20,47,26,17,36,34…
>Marker3629	aaxbb	2
TGGCGCATTGGACAGCATACTGAATGCTTCCTACTACTGAAGCATAGGGGATGTTCGACCTCCTTTTAAGTTCCTCATCAGTCTTGGGAGACTGCTTCTTXXXXXXXXXXCGGGGATTGGGTTAATCCTAACATCTTCTAAATCAATCCCTATAGATCTTGATGCCAAGGATGTAAGACGCCTCATCCATATCCTTCATGAAAAATTGTG	M,aa,ab,ac,ad,ae,af,ag,ah,ai,aj,ak,al,am,an,ao,ap,aq,ar,as,at,au,av,aw,ax,ay,az,ba,bb,bc,bd,be,bf,bg,bh,bi,bj,bk,bl,bm,bn,bo,bp,bq,br,bs,bt,bu,bv,bw,bx,by,bz,ca,cb,cc,cd,ce,cf,cg,ch,ci,cj,ck,cl,cm,cn,co,cp,cq,cr,cs,ct,cu,cv,cw,cx,cy,cz,da,db,dc,dd,de,df,dg,dh,di,dj,dk,dl,dm,dn,do,dp,dq,dr,ds,dt,du,dv,dw,dx,dy,dz,ea,eb,ec,ed,ee,ef,eg,eh,ei,ej,ek,el,em,en,eo,ep,eq,er,es,et,eu,ev,ew,ex,ey,ez,fa,fb,f…	356,87,33,36,59,33,29,45,27,40,36,70,58,31,62,92,42,25,50,41,19,25,29,42,36,28,17,75,22,15,13,49,34,19,15,67,28,61,26,20,19,22,17,51,52,17,82,35,41,62,40,38,18,21,18,35,23,54,42,26,37,40,52,13,15,18,49,10,10,12,36,20,35,30,22,23,8,21,42,55,49,29,11,13,37,22,42,27,45,19,48,36,23,18,58,59,39,68,59,23,28,66,105,63,60,31,26,40,70,50,22,74,50,33,82,61,30,32,35,45,38,17,31,44,40,28,25,16,41,30,23,27,68…
TGGCGCATTGGACAGCATACTGAATGCTTCCTACTACTGAAGCATAGGGGATGTTCGACCTCCTTTTAAGTTCCTCATCAGTCTTGGGAGACTGCTTCTTXXXXXXXXXXCGGGGATTGGGTTAATCCTAACATCTTCTAAATCAATCCCTATAGATCTTGATGCCAAGGATGTAAGACGGCTCATCCATATCCTTCATGAAAAATTGTG	P,ab,af,ag,ah,ai,aj,am,aq,as,at,au,av,aw,ax,ay,az,bb,bc,bd,bf,bg,bh,bj,bl,bm,bn,bo,bp,bq,bs,bu,bv,bx,bz,ca,cb,cd,cf,cg,ch,ck,cl,cm,co,cp,cq,cs,ct,cu,cv,cx,cy,da,dc,dd,de,dg,di,dk,dn,do,du,dv,ea,eb,ec,ee,ef,ei,el,em,eq,er,es,et,eu,ev,ew,ex,ey,ez,fa,fb,fc,fd,fe,ff,fg,fh,fk,fl,fp,fs,ft	257,23,26,1,25,37,36,28,23,50,22,32,11,33,30,35,11,28,18,20,35,36,23,29,36,33,37,21,27,1,14,33,1,1,21,21,17,10,1,25,38,17,14,22,18,23,8,20,24,16,16,8,15,1,28,22,24,25,28,21,20,13,21,38,29,28,33,48,24,37,37,24,25,25,34,12,29,18,29,32,37,20,40,1,36,34,22,21,20,27,31,24,20,53,3
>Marker5026	aaxbb	2
TATCTTTCTCCATGATCAAAGTATCAGGTAACATGGCAATTTCATTTCTGAAATTGTGTTGTGACACTCATCAGATTTGTTCAATTTGTGCAAGTGATTTXXXXXXXXXXACTTCGTAAATGTATATCTGCTATGTCATTTGCATTCAGTTCCTCTTTTACCTTATTGGTCCATTATAAGTTAGTTATGGAGTGAAAAGACATTATCATT	P,aa,ab,ae,ag,ah,aj,am,an,ao,ap,ar,as,au,aw,ax,ay,az,ba,bc,bd,bf,bh,bk,bm,bp,bq,bs,bx,bz,cb,cd,cg,cl,cm,co,cs,cv,cz,dc,de,df,dg,di,dn,dq,dr,du,dv,dw,dx,dy,dz,ea,eb,ed,ee,eh,ej,ek,el,en,eo,ep,ew,ex,ey,ez,fa,fb,fc,fd,fe,fg,fi,fj,fk,fm,fn,fp,fq,fr	220,41,29,22,1,36,34,23,25,32,1,28,50,29,53,38,28,12,24,30,53,41,14,27,36,20,27,24,39,14,8,19,32,28,23,9,27,17,19,9,22,16,30,26,20,18,28,29,16,39,20,1,25,22,28,44,15,21,35,23,30,2,21,16,29,35,26,29,33,26,34,1,30,15,19,36,29,29,31,21,15,21
TATCTTTCTCCATGATCAAAGTATCAGGTAACATGGCAATTTCATTTCTGAAATTGTGTTGTGACACTCATCAGATTTGTTCAATTTGTGCAAGTGATTTXXXXXXXXXXACTTCGTAAATGTATATCTGCTATGTCATTTGCATTCAGTTCCTCTTTTACCTTATTGGTCCATTATAAGTTAGTTGTGGAGTGAAAAGACATTATCATT	M,aa,ab,ac,ad,ae,af,ag,ah,ai,aj,ak,al,am,an,ao,ap,aq,ar,as,at,au,av,aw,ax,ay,az,ba,bb,bc,bd,be,bf,bg,bh,bi,bj,bk,bl,bm,bn,bo,bp,bq,br,bs,bt,bu,bv,bw,bx,by,bz,ca,cb,cc,cd,ce,cf,cg,ch,ci,cj,ck,cl,cm,cn,co,cp,cq,cr,cs,ct,cu,cv,cw,cx,cy,cz,da,db,dc,dd,de,df,dg,dh,di,dj,dk,dl,dm,dn,do,dp,dq,dr,ds,dt,du,dv,dw,dx,dy,dz,ea,eb,ec,ed,ee,ef,eg,eh,ei,ej,ek,el,em,en,eo,ep,eq,er,es,et,eu,ev,ew,ex,ey,ez,fa,fb,f…	350,37,35,53,77,20,56,72,26,87,32,70,49,34,29,26,70,46,27,45,61,25,58,34,31,35,19,38,66,26,41,63,34,64,22,59,71,35,27,21,66,63,20,23,61,14,34,41,56,89,38,44,15,60,11,27,26,46,66,32,64,49,65,21,20,26,30,13,32,37,39,21,47,41,24,17,8,27,23,53,41,19,35,28,13,42,39,19,45,44,38,50,23,24,56,30,23,59,56,30,25,24,20,60,34,42,28,57,29,20,50,52,28,82,33,40,23,56,72,26,21,36,56,64,65,49,39,21,34,32,31,26,41,…
>Marker3832	aaxbb	2
TCTACTTCTCCATCAACTTCTTTGTAACACATTTGGGTTTTTCATCAGACGGGGGCAAATCTCTGTCTTGTACCCAATAGTGTCACTACCTTAAATGGGAXXXXXXXXXXCAATCTATATCTTTCTGACCAAGAGTTTAAAACAACTGGATTCCATTTCTCGTCATCTCTGGTGGGGAAGTATTGCTATCGTATTCATCACTTGATGAAT	P,ab,ac,ad,ae,af,ag,aj,ak,am,aq,as,at,av,ax,ay,ba,be,bg,bh,bk,bl,bm,bo,bp,bs,bu,bv,bz,cc,ce,cf,ci,cj,ck,cl,co,cp,cq,cs,cw,cx,cy,dc,de,df,dh,di,dj,dn,do,dq,dt,dx,dy,ed,ee,ei,ek,el,em,en,eo,es,et,ex,ey,ez,fb,fd,fe,ff,fg,fh,fk,fl,fm,fn,fr,fs,ft	187,1,26,55,28,40,45,49,37,38,31,56,20,26,27,38,31,26,29,13,33,12,31,23,19,21,33,1,23,18,31,21,13,26,20,16,10,23,12,21,7,6,15,34,22,21,18,24,27,33,23,19,33,64,44,38,34,35,1,17,27,18,22,1,26,1,34,23,31,31,20,32,27,20,1,19,34,26,24,25,30
TCTACTTCTCCATCAACTTCTTTGTAACACATTTGGGTTTTTCATCAGACGGGGGCAAATCTCTGTCTTGTACCCAATAGTGTCACTACCTTAAATGGGAXXXXXXXXXXCAATCTATATCTTTCTGACCAAGAGTTTAAAACAACTTGATTCCATTTCTCGTCATCTCTGGTGGGGAAGTATTGCTATCGTATTCATCACTTGATGAAT	M,aa,ab,ac,ad,ae,af,ag,ah,ai,aj,ak,al,am,an,ao,ap,aq,ar,as,at,au,av,aw,ax,ay,az,ba,bb,bc,bd,be,bf,bg,bh,bi,bj,bk,bl,bm,bn,bo,bp,bq,br,bs,bt,bu,bv,bw,bx,by,bz,ca,cb,cc,cd,ce,cf,cg,ch,ci,cj,ck,cl,cm,cn,co,cp,cq,cr,cs,ct,cu,cv,cw,cx,cy,cz,da,db,dc,dd,de,df,dg,dh,di,dj,dk,dl,dm,dn,do,dp,dq,dr,ds,dt,du,dv,dw,dx,dy,dz,ea,eb,ec,ed,ee,ef,eg,eh,ei,ej,ek,el,em,en,eo,ep,eq,er,es,et,eu,ev,ew,ex,ey,ez,fa,fb,f…	295,88,42,28,42,24,31,29,52,53,38,38,70,41,43,45,63,18,44,44,26,52,17,77,24,45,43,37,37,47,58,31,82,34,19,69,62,20,15,28,55,23,32,40,42,19,89,33,45,62,48,59,32,53,26,9,43,30,24,39,70,14,25,16,14,41,36,15,18,12,37,24,62,36,36,5,9,10,35,55,42,32,30,27,32,50,18,20,22,46,31,45,15,28,49,21,56,45,31,63,40,42,54,23,78,43,48,80,26,35,40,65,74,30,57,57,24,38,26,23,50,42,57,53,31,36,18,32,52,30,30,61,33,70…
>Marker5017	aaxbb	2
TCTTCTAGCAGCACCAGACCTTCAGACACTTTCTGTATAAGCTCTGTTTTCTCCTCCTCCCCTTCTGTCTCTATCAGGACTTTCACTAATGGAAACCACTXXXXXXXXXXTTCCGAGAATCCTTTTACATCCGTAGTTTCTCAGGTTCTTCTACTAAGATAGAGTTTCATGCAAATCAACTACTTATGCTAAGGCATCTGTACAACATTG	P,aa,ab,ad,ae,af,ai,ak,am,ao,ap,aq,as,aw,ax,az,ba,bb,bc,bd,be,bh,bi,bj,bm,bn,bo,bp,bs,bu,bx,by,cb,cd,ce,cf,cg,cj,ck,cm,cn,cr,cs,ct,cu,cv,cz,da,db,dd,de,dn,do,dp,dr,dt,dx,ea,ec,ee,eg,eh,ei,ej,en,ep,es,et,ev,ex,ey,ez,fb,fd,fe,ff,fg,fi,fk,fl,fn,fo,fr,fs	210,46,33,43,20,30,1,35,2,38,39,17,41,32,30,25,43,24,16,36,38,11,40,29,33,26,35,15,19,31,38,18,13,16,27,1,24,20,10,23,23,15,16,31,23,23,27,31,25,9,22,27,6,25,26,33,47,24,38,8,48,31,34,35,38,23,42,30,14,30,21,40,28,27,25,28,38,34,39,32,23,11,18,34
TCTTCTAGCAGCACCAGACCTTCAGACACTTTCTGTATAAGCTCTGTTCTTTCCTCCTCCCCTTCTGTCTCTATCAGGACTTTCACTAATGGAAACCACTXXXXXXXXXXTTCCGAGAATCCTTTTACATCCGTAGTTTCTCAAGTTCTTCTACTAAGATAGAGTTTCATGCAAATCAACTACTTATGCTAAGGCATCTGTACAACATTG	M,aa,ab,ac,ad,ae,af,ag,ah,ai,aj,ak,al,am,an,ao,ap,aq,ar,as,at,au,av,aw,ax,ay,az,ba,bb,bc,bd,be,bf,bg,bh,bi,bj,bk,bl,bm,bn,bo,bp,bq,br,bs,bt,bu,bv,bw,bx,by,bz,ca,cb,cc,cd,ce,cf,cg,ch,ci,cj,ck,cl,cm,cn,co,cp,cq,cr,cs,ct,cu,cv,cw,cx,cy,cz,da,db,dc,dd,de,df,dg,dh,di,dj,dk,dl,dm,dn,do,dp,dq,dr,ds,dt,du,dv,dw,dx,dy,dz,ea,eb,ec,ed,ee,ef,eg,eh,ei,ej,ek,el,em,en,eo,ep,eq,er,es,et,eu,ev,ew,ex,ey,ez,fa,fb,f…	363,34,15,55,47,18,30,85,64,69,91,30,70,63,43,29,40,17,69,44,59,62,54,44,16,57,24,29,16,20,26,41,64,63,22,35,24,68,36,24,28,23,11,51,71,15,42,29,49,44,31,20,18,66,16,17,20,23,61,23,57,47,23,4,22,22,14,36,33,33,16,18,21,28,15,12,14,22,35,31,19,55,11,16,43,60,29,57,35,57,21,43,19,15,23,36,32,55,27,42,64,76,58,48,71,32,69,26,73,19,45,49,26,38,40,53,66,65,25,67,40,42,63,31,23,33,9,46,32,32,22,51,22,7…
>Marker3123	aaxbb	2
TTTTATTTGACGCGTGTTGGAGGGAATTTGTCATGTAAGAGACACATACTTTATTTTTTGTGGGATATAACTACAACTTTTGACAAGAAGAAGAAAAATAXXXXXXXXXXAGAACCTCATCGACAAGCTCGAGTCTGGAAAGAAGGTGATAATTGAGCTCCTTAGCAAGTTGGACAAAATATAAGAAGAATTGTCCATGATGACCAAGAA	P,aa,ab,ad,ae,af,ai,aj,ao,aq,ar,as,at,au,ax,az,bb,bc,be,bf,bg,bl,bq,bs,bx,by,cc,cd,ce,cf,cg,ch,cj,ck,cl,cm,cn,cq,cr,cu,cx,cz,da,dd,de,df,dg,dh,dj,dk,do,dq,du,dv,dw,dy,ed,ee,ei,ek,el,em,en,eo,ep,er,es,et,ew,ez,fb,fc,fd,fe,ff,fg,fh,fl,fn,fo,fr,ft	238,39,19,49,23,23,46,49,41,31,28,1,25,27,35,21,21,30,22,40,35,24,23,26,23,18,6,23,10,25,15,30,17,15,19,27,14,20,13,26,5,11,22,20,27,22,30,21,1,36,11,24,25,21,26,30,28,36,32,23,19,29,29,31,18,37,20,32,22,23,29,31,29,29,1,27,28,27,29,25,16,34
TTTTATTTGACGCGTGTTGGAGGGAATTTGGCATGTAAGAGACACATACTTTATTTTTTGTGGGATATAACTACAACTTTTGACAAGAAGAAGAAAAATAXXXXXXXXXXAGAACCTCATCGACAAGCTCGAGTCTGAAAAGAAGGTGATAATTGAGCTCCTTAGCAAGTTGGACAAAATATAAGAAGAATTGTCCATGATGACCAAGAA	M,aa,ab,ac,ad,ae,af,ag,ah,ai,aj,ak,al,am,an,ao,ap,aq,ar,as,at,au,av,aw,ax,ay,az,ba,bb,bc,bd,be,bf,bg,bh,bi,bj,bk,bl,bm,bn,bo,bp,bq,br,bs,bt,bu,bv,bw,bx,by,bz,ca,cb,cc,cd,ce,cf,cg,ch,ci,cj,ck,cl,cm,cn,co,cp,cq,cr,cs,ct,cu,cv,cw,cx,cy,cz,da,db,dc,dd,de,df,dg,dh,di,dj,dk,dl,dm,dn,do,dp,dq,dr,ds,dt,du,dv,dw,dx,dy,dz,ea,eb,ec,ed,ee,ef,eg,eh,ei,ej,ek,el,em,en,eo,ep,eq,er,es,et,eu,ev,ew,ex,ey,ez,fa,fb,f…	369,31,28,32,57,11,25,55,71,40,54,71,64,81,63,28,78,21,31,87,31,30,56,65,31,66,11,65,21,21,48,31,40,40,36,87,59,65,16,44,38,60,36,24,82,9,81,58,53,71,27,17,40,59,17,8,14,18,31,16,22,28,23,16,15,29,13,20,20,10,15,56,35,22,20,23,9,24,20,29,38,74,18,14,16,22,18,54,32,22,27,62,44,8,45,33,62,33,55,36,41,20,83,33,76,63,49,53,43,24,40,56,52,31,63,26,34,34,38,31,22,65,28,23,21,41,31,29,56,60,30,54,31,40,…
>Marker4829	aaxbb	2
CATTATAGGCGCCATTTGTGGGAGATTTGAGCTAGAGATGTAAGAAATATCCAACTTAGAAAATGGATGTGACAATGGCTTTTTTTAAGGAAACACTTCTXXXXXXXXXXAAGACCATCAACTTAGCCCTTCAAGGTTCCCAAGCTAAGGGAGCAGTACAATCTTCTCACCAGGAGAGGCTCAACACACAAGGAAATCAAATAACCGATA	P,aa,ad,ag,ah,ak,an,ao,aq,ar,as,at,aw,ax,az,bb,bd,be,bk,bl,bm,bq,br,bs,bt,bu,by,bz,ca,cc,ce,cf,cg,ch,ci,cj,ck,cl,cm,cp,cr,cs,cu,cv,cw,cy,cz,da,db,dc,df,dg,dh,dj,dk,dl,dq,ds,dt,dv,dz,ea,eb,ef,eg,ei,ej,ek,em,eo,er,es,eu,ew,ex,ey,fa,fd,fe,fg,fi,fl,fm,fo,fq,fs,ft	233,34,41,34,27,28,25,1,28,30,44,22,33,39,25,19,33,15,32,26,1,24,21,27,41,17,11,9,1,8,21,37,22,34,14,20,20,9,20,12,18,15,30,19,1,17,3,15,26,27,12,16,17,26,20,12,27,33,27,24,35,26,30,31,22,21,35,23,21,35,43,16,17,20,19,24,22,38,12,12,23,33,23,19,10,15,28
CATTATAGGCGCCATTTGTGGGAGATTTGAGCTAGAGATGTAAGAAATATCCAACTTAGAAAATGGATGTGACAATGGCTTTTTTTAAGGAAACACTTCTXXXXXXXXXXAAGACCATCAACTTAGCCCTTCAAGGTTCCCAAGCTAAGGGAGCAGTACAATCTTCTCACCAGGAGAGGCTCAACACACAAGGAAATCAAATAACCGACA	M,aa,ab,ac,ad,ae,af,ag,ah,ai,aj,ak,al,am,an,ao,ap,aq,ar,as,at,au,av,aw,ax,ay,az,ba,bb,bc,bd,be,bf,bg,bh,bi,bj,bk,bl,bm,bn,bo,bp,bq,br,bs,bt,bu,bv,bw,bx,by,bz,ca,cb,cc,cd,ce,cf,cg,ch,ci,cj,ck,cl,cm,cn,co,cp,cq,cr,cs,ct,cu,cv,cw,cx,cy,cz,da,db,dc,dd,de,df,dg,dh,di,dj,dk,dl,dm,dn,do,dp,dq,dr,ds,dt,du,dv,dw,dx,dy,dz,ea,eb,ec,ed,ee,ef,eg,eh,ei,ej,ek,el,em,en,eo,ep,eq,er,es,et,eu,ev,ew,ex,ey,ez,fa,fb,f…	302,33,19,31,32,27,52,23,21,74,78,32,43,64,19,42,55,18,26,39,20,37,51,39,33,32,9,55,16,29,26,19,72,57,20,72,47,27,14,45,45,41,27,27,29,14,37,16,42,56,50,16,11,45,27,5,40,19,22,16,26,13,34,14,15,13,39,29,13,25,12,12,47,21,9,30,10,22,37,27,21,24,36,26,21,15,16,37,15,23,5,50,45,42,37,14,52,17,18,36,16,54,72,42,25,27,32,42,58,57,9,18,43,26,40,19,39,21,41,26,30,47,25,22,52,20,14,20,30,29,38,29,38,43,2…
>Marker4948	aaxbb	2
TTTTCTGTAATCAAACTTCAGAAGAGATTACGTGCTAAACCAAATATTACATCAAGAGAGTATATACTAAAGGTTAAGAACATCTAGCAAAAAAAATAAAXXXXXXXXXXTTTCTTGACATCGTTAGAAGTTTTAACAACAAAATTCTCCACAAATCATTTGAGCTATCATGCCAATGCCTGAACATGATCTTAGAAACTGGTTTAAAAG	P,ac,ad,ae,af,ah,ai,ak,am,an,ao,ap,ar,av,ax,ay,az,ba,bb,bd,be,bf,bj,bl,bo,bq,br,bs,bu,bw,bx,by,ca,ce,ch,ci,cl,cm,cn,co,cp,cq,cz,da,db,dc,de,df,dg,di,dj,dl,dm,dn,do,dp,dq,du,dx,dz,eb,ec,ef,eg,eh,ei,el,eo,ep,es,et,eu,ew,ez,fc,fd,ff,fg,fi,fj,fl,fn,fp,fs,ft	242,19,43,26,42,30,44,39,26,24,1,27,46,1,38,42,20,31,15,26,20,25,30,34,25,24,26,29,25,41,38,24,28,13,23,17,14,12,22,10,21,14,2,24,19,2,20,17,24,28,31,9,36,22,26,26,26,23,8,50,30,27,18,33,22,22,26,29,23,31,40,36,31,28,37,36,34,1,25,25,33,24,34,28,2
TTTTCTGTAATCAAACTTCAGAAAAGATTACGTGCTAAACCAAATATTACATCAAGAGAGTATATACTAAAGGTTAAGAACATCTAGCAAAAAAAATAAAXXXXXXXXXXTTTCTTGACATCGTTAGAAGTTTTAACAACAAAATTCTCCACAAATCATTTGAGCTATCATGCCAATGCCTGAACATGATCTTAGAAACTGGTTTAAAAG	M,aa,ab,ac,ad,ae,af,ag,ah,ai,aj,ak,al,am,an,ao,ap,aq,ar,as,at,au,av,aw,ax,ay,az,ba,bb,bc,bd,be,bf,bg,bh,bi,bj,bk,bl,bm,bn,bo,bp,bq,br,bs,bt,bu,bv,bw,bx,by,bz,ca,cb,cc,cd,ce,cf,cg,ch,ci,cj,ck,cl,cm,cn,co,cp,cq,cr,cs,ct,cu,cv,cw,cx,cy,cz,da,db,dc,dd,de,df,dg,dh,di,dj,dk,dl,dm,dn,do,dp,dq,dr,ds,dt,du,dv,dw,dx,dy,dz,ea,eb,ec,ed,ee,ef,eg,eh,ei,ej,ek,el,em,en,eo,ep,eq,er,es,et,eu,ev,ew,ex,ey,ez,fa,fb,f…	370,64,65,24,35,25,21,62,34,33,72,33,65,35,42,74,44,49,27,77,55,63,38,71,24,20,27,42,23,49,23,22,46,54,41,72,37,71,22,60,68,27,36,24,29,16,33,27,68,36,37,23,41,20,32,31,45,22,63,45,21,20,40,29,13,19,24,8,18,10,23,54,54,13,41,14,10,25,52,34,24,1,36,25,22,36,58,36,12,59,21,26,24,18,29,19,58,40,50,28,47,58,10,60,37,49,27,24,65,9,20,28,20,27,58,42,30,49,49,36,23,68,63,31,24,24,26,20,56,70,32,63,63,37…
>Marker4807	aaxbb	2
TTCAATTTGCAGGAATTGATATGTTACGCTTCAGCAAAATAGAAGGCAAGAAACAAGAATAACAGCGAGATCAGAAGTCAGGAATTGCAAGTGCAATTTCXXXXXXXXXXTCCCTTGAATGAATCAAGAAATCCTTTCCTCCTTCTCATACACAAGAATTATGATATAGTCCTTCCAAGTAGAAGTCACACACCAACTCCTTAAGGGAAG	P,ac,ae,ag,ak,al,am,an,ao,ap,aq,as,at,au,av,az,ba,bb,bc,bd,be,bf,bg,bi,bj,bk,bm,bo,bp,bq,br,bs,bt,ca,cc,cf,ci,cl,co,cp,cq,cs,cv,cw,cx,cy,da,db,dc,df,dh,di,dl,dm,do,dp,dq,ds,dt,du,dv,dx,dz,eb,ed,ee,eg,eh,ej,ek,em,eo,ep,eq,es,et,eu,ex,ey,ez,fd,fe,ff,fg,fk,fl,fm,fo,fq,ft	230,1,27,30,26,29,34,30,1,37,29,49,20,23,24,14,39,34,1,36,22,1,31,34,26,26,22,26,27,26,39,17,14,21,14,30,18,16,7,18,11,24,13,12,5,11,23,23,10,21,1,29,16,26,17,27,19,32,22,30,26,21,32,29,26,5,27,25,31,25,36,36,21,42,38,32,20,27,38,43,37,23,29,21,21,29,27,23,1,28
TTCAATTTGCAGGAATTGATATGTTACGCTTCAGAAAAATAGAAGGCAAGAAACAAGAATAACAGCGAGATCAGAAGTCAGGAATTGCAAGTGCAATTTCXXXXXXXXXXTCCCTTGAATGAATCAAGAAATCCTTTCCTCCTTCTCATACACAAGAATTATGATATAGTCCTTCCAAGTAGAAGTCACACACCAACTCCTTAAGGGAAG	M,aa,ab,ac,ad,ae,af,ag,ah,ai,aj,ak,al,am,an,ao,ap,aq,ar,as,at,au,av,aw,ax,ay,az,ba,bb,bc,bd,be,bf,bg,bh,bi,bj,bk,bl,bm,bn,bo,bp,bq,br,bs,bt,bu,bv,bw,bx,by,bz,ca,cb,cc,cd,ce,cf,cg,ch,ci,cj,ck,cl,cm,cn,co,cp,cq,cr,cs,ct,cu,cv,cw,cx,cy,cz,da,db,dc,dd,de,df,dg,dh,di,dj,dk,dl,dm,dn,do,dp,dq,dr,ds,dt,du,dv,dw,dx,dy,dz,ea,eb,ec,ed,ee,ef,eg,eh,ei,ej,ek,el,em,en,eo,ep,eq,er,es,et,eu,ev,ew,ex,ey,ez,fa,fb,f…	340,62,50,40,81,22,51,36,47,84,73,41,33,28,30,59,34,29,46,44,21,32,30,61,81,67,21,45,18,31,29,36,62,32,36,33,20,35,42,32,67,39,20,29,27,20,17,43,41,62,82,58,24,20,20,17,30,35,27,35,52,21,44,31,15,40,42,11,18,12,41,27,52,25,16,7,6,19,54,23,29,7,21,39,19,58,29,24,37,54,13,21,29,16,28,30,43,18,20,31,19,54,16,70,39,50,32,76,36,4,36,20,24,74,34,33,52,21,47,24,24,27,54,27,32,16,23,57,38,28,39,77,49,68,…
>Marker7259	aaxbb	2
ATCTTTGTCTCATATCTTCCCTTTTGGCTGAATATGCAATAAAATCACATGATCAGGATTGTTTAGGCTTGAAAAGGAAGATTAAATTGCTATAAAATCCXXXXXXXXXXGTGAAAAATAAATGACATAGTTTATGAAAAAGATAATTCAACATGTATCAATCAAGTTTTCCCGTAATGACTATAATCAAAAGCAATCGTATAAAACTAG	M,aa,ab,ac,ad,ae,af,ag,ah,ai,aj,ak,al,am,an,ao,ap,aq,ar,as,at,au,av,aw,ax,ay,az,ba,bb,bc,bd,be,bf,bg,bh,bi,bj,bk,bl,bm,bn,bo,bp,bq,br,bs,bt,bu,bv,bw,bx,by,bz,ca,cb,cc,cd,ce,cf,cg,ch,ci,cj,ck,cl,cm,cn,co,cp,cq,cr,cs,ct,cu,cv,cw,cx,cy,cz,da,db,dc,dd,de,df,dg,dh,di,dj,dk,dl,dm,dn,do,dp,dq,dr,ds,dt,du,dv,dw,dx,dy,dz,ea,eb,ec,ed,ee,ef,eg,eh,ei,ej,ek,el,em,en,eo,ep,eq,er,es,et,eu,ev,ew,ex,ey,ez,fa,fb,f…	294,27,57,42,111,14,31,62,36,62,29,27,32,26,26,52,44,34,31,22,53,68,43,71,69,41,31,81,29,59,29,54,62,51,18,27,65,19,49,40,21,47,20,29,49,20,30,36,48,27,61,48,4,51,42,10,10,19,26,24,40,12,42,23,19,36,35,6,6,12,23,12,47,28,23,12,5,19,20,16,34,17,45,41,23,25,25,24,82,49,32,54,30,34,22,20,23,48,38,70,33,31,42,36,47,68,65,32,34,33,51,58,22,53,25,65,40,29,30,25,35,29,62,38,50,37,46,35,50,72,42,36,33,33…
ATCTTTGTCTCATATCTTCCCTTTTGGCTGAATATGCAATAAAATCACATGATCAGGATTGTTTAGGCTTGAAAAGGAAGATTAAATTGCTATAAAATCCXXXXXXXXXXGTGAAAAATAAATGACATAGTTTATGAAAAAGATAATTCAACATGTATCAATCAAGTTTTCCCGTAATGACTAAAATCAAAAGCAATCGTATAAAACTAG	P,aa,ae,af,ah,aj,ak,al,am,an,aq,ar,as,ay,bb,bd,bh,bi,bk,bn,bp,bq,bs,bu,bw,bz,cc,cd,ce,cf,cg,ch,ci,cl,co,cp,cr,cs,cu,cv,cw,cx,cy,cz,da,dc,df,dg,dh,di,dn,dp,dq,dr,dv,dx,dy,dz,ec,ed,eh,ej,em,en,eo,ep,eq,es,fa,fb,fc,fd,ff,fg,fh,fi,fj,fk,fl,fm,fn,fo,fq,fr,fs,ft	271,35,16,28,28,38,38,31,18,30,16,33,51,31,35,32,18,20,24,32,23,25,32,29,29,18,11,17,14,31,20,30,12,21,15,18,15,20,24,15,15,6,15,21,31,21,20,18,29,21,20,20,13,20,25,41,44,52,35,20,25,23,28,38,26,14,26,19,26,21,23,30,25,2,26,33,29,34,26,32,29,30,8,21,26,48
>Marker9838	aaxbb	2
CATTTACTATAAAGGTAGGATATTGTTAAATATATAACTAAATGATGGATATAATTAAAATAGAACTAAAAATCCATCATTTACTTACTTGCTAGTATTGXXXXXXXXXXTCTTTAAATGCGATAAGTTATCGACATTAATCTAACTATTAGAACGGGCTGCACAATTTTGTGTTGGGACTGTTTGTTTAATGGTAAATGGTGGATGAAG	P,ab,ae,aj,ak,al,am,ar,as,at,au,aw,ay,az,ba,bb,bd,be,bf,bj,bm,bn,bp,bu,bv,bz,ca,cb,cd,ce,cg,ck,cl,cu,cx,cy,cz,da,dc,df,dh,di,dl,dm,dn,do,dp,dq,dt,du,dv,dy,ea,eb,ef,ek,el,em,eo,ep,eq,er,et,eu,ew,ex,ez,fa,fc,fd,fh,fi,fj,fk,fm,fp,fq,fr,fs,ft	224,27,26,30,35,43,1,22,35,23,27,32,44,17,1,25,31,33,36,27,31,29,8,25,30,12,28,8,1,27,30,15,13,5,8,24,27,35,1,14,11,22,16,26,1,11,30,1,1,23,27,30,28,45,31,46,22,26,27,40,30,27,37,8,1,40,32,32,33,33,33,23,32,1,37,24,19,22,35,1
CATTTACTATAAAGGTAGGATATTGTTAAATATATAACTAAATGATGGATATAATTAAAATAGAACTAAAAATCCATCATTTACTTACTTGCTAGTATTGXXXXXXXXXXTCTTTAAATGCGATAAGTTATCGACATTCATCTAACTATTAGAACGGGCTGCACAATTTTGTGTTGGGACTGTTTGTTTAATGGTAAATGGTGGATGAAG	M,aa,ab,ac,ad,ae,af,ag,ah,ai,aj,ak,al,am,an,ao,ap,aq,ar,as,at,au,av,aw,ax,ay,az,ba,bb,bc,bd,be,bf,bg,bh,bi,bj,bk,bl,bm,bn,bo,bp,bq,br,bs,bt,bu,bv,bw,bx,by,bz,ca,cb,cc,cd,ce,cf,cg,ch,ci,cj,ck,cl,cm,cn,co,cp,cq,cr,cs,ct,cu,cv,cw,cx,cy,cz,da,db,dd,de,df,dg,dh,di,dj,dk,dl,dm,dn,do,dp,dq,dr,ds,dt,du,dv,dw,dx,dy,dz,ea,eb,ec,ed,ee,ef,eg,eh,ei,ej,ek,el,em,en,eo,ep,eq,er,es,et,eu,ev,ew,ex,ey,ez,fa,fb,fc,f…	311,85,30,39,85,16,58,71,63,82,30,27,25,54,58,61,63,40,36,24,37,46,55,41,23,24,18,4,25,44,33,39,30,63,32,63,23,75,28,31,26,71,19,36,60,36,29,31,35,61,91,50,17,30,19,20,44,20,55,23,73,31,52,12,18,40,39,21,22,29,36,36,62,1,39,15,5,10,23,22,39,26,65,24,42,15,26,37,56,17,29,35,12,21,53,62,60,60,30,26,75,2,29,58,36,40,73,73,6,21,41,63,64,65,18,24,17,34,28,22,31,32,77,30,16,30,50,33,60,28,29,70,38,23,4…
>Marker3336	aaxbb	2
CTTGTCATTAATTCATGTGAGCTAAAGTACTAACTAATCTTCTCTCAGAAACAATAAAATTTGCCTTTGCATATGTGATCAAGTTGCAACACTTCCAATCXXXXXXXXXXCTTCTTACCTTAAATACAGGAATCGCCTAGCCACAAAAAGAAGATAAAGATTAAAATCAAGAAACATCATGACCCAAAACCACATGCATGGGACAAAAGA	M,aa,ab,ac,ad,ae,af,ag,ah,ai,aj,ak,al,am,an,ao,ap,aq,ar,as,at,au,av,aw,ax,ay,az,ba,bb,bc,bd,be,bf,bg,bh,bi,bj,bk,bl,bm,bn,bo,bp,bq,br,bs,bt,bu,bv,bw,bx,by,bz,ca,cb,cc,cd,ce,cf,cg,ch,ci,cj,ck,cl,cm,cn,co,cp,cq,cr,cs,ct,cu,cv,cw,cx,cy,cz,da,db,dc,dd,de,df,dg,dh,di,dj,dk,dl,dm,dn,do,dp,dq,dr,ds,dt,du,dv,dw,dx,dy,dz,ea,eb,ec,ed,ee,ef,eg,eh,ei,ej,ek,el,em,en,eo,ep,eq,er,es,et,eu,ev,ew,ex,ey,ez,fa,fb,f…	317,70,40,17,94,44,32,42,28,91,38,61,23,14,33,60,75,77,47,25,32,20,73,47,31,73,11,43,28,49,84,30,25,21,28,51,30,33,42,49,34,36,23,36,29,46,58,46,56,34,23,36,22,28,29,29,11,36,35,57,31,21,55,7,18,32,9,5,11,23,27,30,23,18,13,23,4,10,21,45,24,25,11,33,28,56,17,49,28,48,19,22,25,19,51,16,41,34,23,24,35,30,70,65,65,67,32,73,33,58,18,63,29,36,28,52,20,22,26,54,20,15,53,29,18,24,23,21,58,24,35,57,29,26,…
CTTGTCATTAATTCATCTGAGCTAAAGAACTAACTAATCTTCTCTCAGAAACAATAAAATTTGCCTTTGCATATGTGATCAAGTTGCAACACTTCCAATCXXXXXXXXXXCTTCTTACCTTAAATACAGGAATCGCCTAGCCACAAAAAGAAGATAAAGATTAAAATCAAGAAACATCATGACCCAAAACCACATGCATGGGACAAAAGA	P,ab,ac,af,ag,ah,aj,al,am,ar,as,at,au,aw,ax,az,bb,be,bf,bg,bj,bk,bn,bo,bq,br,bt,bw,bx,bz,ca,cd,cf,ch,ck,cm,cn,co,cp,ct,cu,cv,cx,cy,cz,db,dc,dd,dh,dl,dm,dn,do,dp,dq,ds,dt,du,dv,dw,eb,ed,ef,eh,ei,ej,el,em,en,ep,eq,es,et,eu,ew,ey,fb,fc,fd,fe,ff,fh,fi,fj,fk,fn,fp,fq,fr	226,43,27,32,27,25,46,19,40,1,39,27,21,37,35,10,21,14,37,23,19,31,24,32,21,29,49,19,26,10,30,17,22,24,8,20,11,23,9,19,23,17,6,13,23,12,31,8,13,12,23,14,12,1,36,16,26,32,39,25,18,45,15,30,26,34,20,34,30,29,39,33,35,15,23,22,17,19,28,27,19,27,19,28,28,32,18,12,10
>Marker5047	aaxbb	2
CAAGGCTTATGCCCTCCCTGAGCAAATGCTACTAAATACAAAGAGAAGAAGAATAAGATGACTTCAAATGGAGGAGGAGAACATGCCAAATTATTTGCATXXXXXXXXXXACTTTAATCTCATAAGAATTTCCATTGAATCATGTAACGCATAAGTATCCAATATCCTTGCAATCGTTATAAATCCAAATGCTCACAAGACATATATTTG	M,aa,ab,ac,ad,ae,af,ag,ah,ai,aj,ak,al,am,an,ao,ap,aq,ar,as,at,au,av,aw,ax,ay,az,ba,bb,bc,bd,be,bf,bg,bh,bi,bj,bk,bl,bm,bn,bo,bp,bq,br,bs,bt,bu,bv,bw,bx,by,bz,ca,cb,cc,cd,ce,cf,cg,ch,ci,cj,ck,cl,cm,cn,co,cp,cq,cr,cs,ct,cu,cv,cw,cx,cy,cz,da,db,dc,dd,de,df,dg,dh,di,dj,dk,dl,dm,dn,do,dp,dq,dr,ds,dt,du,dv,dw,dx,dy,dz,ea,eb,ec,ed,ee,ef,eg,eh,ei,ej,ek,el,em,en,eo,ep,eq,er,es,et,eu,ev,ew,ex,ey,ez,fa,fb,f…	318,81,56,47,42,17,45,36,38,63,39,68,30,44,20,38,46,22,42,36,92,22,61,75,33,20,51,32,44,19,50,29,67,30,31,47,19,51,24,53,37,31,32,13,26,15,32,55,43,22,37,19,11,46,11,20,30,43,36,63,44,10,24,23,19,13,43,24,10,17,37,50,69,25,19,10,11,24,23,32,26,70,31,45,23,36,26,25,23,15,11,65,41,38,29,34,43,24,46,55,25,48,61,60,36,18,37,41,64,39,17,61,32,26,47,70,25,55,50,25,41,45,28,23,14,22,19,33,46,41,26,61,36…
CAAGGCTTATGCCCTCCCTGAGCAAATGCTACTAAATACAAAGAGAAGAAGAATAAGATGACTTCAAATGGAGGAGGAGAACATGCCAAATTATTTGCATXXXXXXXXXXACTTTAATCTCATAAGAATTTCCATTGAATCATGTAACGCATAAGTATCCAATATCCTTGCAATCGTTATAAATCCAAATGCTCACATGACATATATTTG	P,ad,ae,af,ag,ah,aj,al,am,an,ao,aq,as,au,ax,ay,ba,bc,be,bg,bj,bl,bo,bq,br,bs,bt,bw,bx,by,bz,cb,cf,ci,cj,cl,cm,cp,cq,ct,cu,cv,cw,cz,da,db,dc,df,dg,di,dj,dk,dl,dp,dr,ds,dv,dz,ea,eb,ec,ee,ef,eh,ei,el,en,eo,er,es,et,eu,ev,ez,fa,fb,fc,fd,fe,fi,fj,fl,fm,fn,fp,fq,fr,fs	182,61,18,29,31,29,41,38,29,29,24,35,46,31,31,31,40,30,34,29,20,21,34,27,30,16,28,27,26,26,16,5,26,22,27,12,28,21,19,1,32,28,4,24,35,15,1,26,41,37,15,10,11,18,1,18,29,37,26,36,33,33,32,20,37,19,1,34,32,42,7,22,9,20,1,23,32,18,22,1,22,34,2,18,17,17,29,35
>Marker2373	aaxbb	2
CCTCTCTCTATGGAAAAATAATAATAATAATAGGAGGGTAATTTGCTCATTGTAATATCACAAGAAAATTACTTGCAACTTTCCCATTTCTACAAAGAAAXXXXXXXXXXGAACACACATCAAGCTTTCACTGATTTTTAACCCTACCTTGTACCCCTCCGTGTTCAATGAGCTGGTCCATGACTCTCCCCTCAACAAGCCCGCTGAACA	M,aa,ab,ac,ad,ae,af,ag,ah,ai,aj,ak,al,am,an,ao,ap,aq,ar,as,at,au,av,aw,ax,ay,az,ba,bb,bc,bd,be,bf,bg,bh,bi,bj,bk,bl,bm,bn,bo,bp,bq,br,bs,bt,bu,bv,bw,bx,by,bz,ca,cb,cc,cd,ce,cf,cg,ch,ci,cj,ck,cl,cm,cn,co,cp,cq,cr,cs,ct,cu,cv,cw,cx,cy,cz,da,db,dc,dd,de,df,dg,dh,di,dj,dk,dl,dm,dn,do,dp,dq,dr,ds,dt,du,dv,dw,dx,dy,dz,ea,eb,ec,ed,ee,ef,eg,eh,ei,ej,ek,el,em,en,eo,ep,eq,er,es,et,eu,ev,ew,ex,ey,ez,fa,fb,f…	307,57,80,22,111,18,27,58,39,52,38,27,57,48,18,32,87,58,22,44,37,44,44,44,64,44,54,51,61,58,98,36,38,33,20,29,33,28,47,63,27,47,29,41,63,49,87,30,34,61,53,31,21,73,28,25,29,67,53,30,49,42,62,28,34,47,71,15,37,53,68,37,32,60,53,36,15,42,33,37,14,39,28,54,49,89,16,53,18,58,31,54,51,30,65,69,46,73,64,37,33,62,52,34,49,52,27,62,51,27,23,70,68,34,27,41,31,22,53,48,36,27,41,26,19,55,25,23,35,20,22,57,2…
CCTCTCTCTGTGAAAAAATAATAATAATAGGAGGGTAATTTGCTCATTGTAATATTACAAGAAAATTACTTGCAACTTTCCCATTTCTACAAAGAAAAGAXXXXXXXXXXGAACACACATCAAGCTTTCACTGATTTTTAACCCTACCTTGTATCCCTCCGTGTTCAATGAGCTGGTCCATGACTCTCCCCTCAACAAGCCCGCTGAACA	P,ac,ae,af,ah,aj,ak,am,an,ao,ap,ar,as,at,au,av,aw,ay,ba,be,bf,bg,bh,bi,bj,bk,bn,bo,bp,bq,bt,bu,bv,by,bz,cd,cg,ck,cl,co,cs,ct,cx,cz,da,db,dc,dd,dh,dj,dl,do,dr,dv,dy,eb,ee,ef,ei,ej,el,em,ep,eq,es,et,ew,ex,ey,ez,fb,ff,fh,fi,fl,fn,fo,fq,fr,fs,ft	78,7,6,17,3,7,7,9,8,13,1,8,11,7,9,8,15,15,11,9,9,3,5,13,12,6,13,6,12,10,1,6,9,16,5,4,12,8,4,7,11,4,4,9,4,6,11,4,3,4,3,10,12,16,16,10,8,10,14,10,12,11,5,14,4,10,4,12,6,6,14,12,7,9,10,14,9,9,13,12,8
>Marker5349	aaxbb	2
CTTATGTCCAGGTTTGAAATGGTTGCACCGTTGCATCCATTTATGGAAACATGGTTCTTTTGGCTGTTCCTATGCTTCAGTCCTCTGACTTGAAGTTCATXXXXXXXXXXTCGTCTCCCTGAAACAAATGGAACAGAAGAGTGTCAAAAGCCAGACAATAATTTGCGTTAAATTTTGTATGCGAAATCGAAATATTCCATGTAGAGAATG	P,ac,ae,ag,ai,aj,ao,ap,ar,as,at,au,av,aw,ax,az,bb,bc,bg,bi,bj,bk,bn,bp,bt,bu,bv,ca,cd,cg,cj,ck,cm,co,cr,ct,cu,cv,cx,cy,cz,de,df,dg,dh,di,dk,dl,dr,du,dv,dw,dx,dy,dz,eb,ec,ed,ee,eg,eh,ek,ep,er,eu,ev,ew,ex,ez,fa,fb,fc,fj,fp	228,1,18,3,47,39,28,38,1,1,30,21,34,48,32,17,21,22,20,27,25,1,30,30,1,23,26,21,15,26,20,15,24,12,19,23,22,16,9,22,19,34,22,20,10,23,29,1,20,11,32,28,39,25,43,39,32,29,34,45,24,20,24,21,21,16,32,37,27,32,14,30,22,23
CTTATGTCCAGGTTTGAAATGGTTGCACCGTTGCATCCATTTATGGAAACATGGTTCTTTTGGCTGTTCCTATGCTTCAGTCCTCTGACTTGAAGTTCATXXXXXXXXXXTCGTCTCCCTGAAACAGATGGAACAGAAGAGTGTCAAAAGCCAGACAATAATTTGCGTTAAATTTTGTATGCGAAATCGAAATATTCCATGTAGAGAATG	M,aa,ab,ac,ad,ae,af,ag,ah,ai,aj,ak,al,am,an,ao,ap,aq,ar,as,at,au,av,aw,ax,ay,az,ba,bb,bc,bd,be,bf,bg,bh,bi,bj,bk,bl,bm,bn,bo,bp,bq,br,bs,bt,bu,bv,bw,bx,by,bz,ca,cb,cc,cd,ce,cf,cg,ch,ci,cj,ck,cl,cm,cn,co,cp,cq,cr,cs,ct,cu,cv,cw,cx,cy,cz,da,db,dc,dd,de,df,dg,dh,di,dj,dk,dl,dm,dn,do,dp,dq,dr,ds,dt,du,dv,dw,dx,dy,dz,ea,eb,ec,ed,ee,ef,eg,eh,ei,ej,ek,el,em,en,eo,ep,eq,er,es,et,eu,ev,ew,ex,ey,ez,fa,fb,f…	274,53,56,44,91,27,43,77,58,40,36,72,53,42,35,24,33,52,51,63,36,24,27,32,18,73,12,54,22,21,71,53,81,27,47,13,30,52,42,44,23,66,25,50,64,48,100,29,24,57,58,50,20,18,30,28,12,42,54,25,57,35,24,17,17,13,35,18,25,28,20,35,25,34,28,19,7,11,20,52,36,53,20,27,25,32,22,27,35,26,29,36,54,35,45,54,30,37,50,25,31,27,41,35,35,40,28,25,19,37,26,42,23,47,34,33,31,47,59,48,22,73,26,60,58,17,16,18,27,55,26,31,14…
>Marker4515	aaxbb	2
CTTGTCCTTATGGAACATGTAATACTTGTTAAAAAATCTTTTAGTAGGGGTGTCCTATGTCTTACCTGATCATTGCAAAAGCCCTTCCTTTTCCAACATCXXXXXXXXXXCCCTAAACCATTCATTATCCTTTATGGCGTTGGTCTCCTCTTCATCAATATATTTCTGATCCAACCCCATTAATTGTTCAATTCCCTCTGGTGGGTCTCG	P,ae,af,ai,am,at,au,av,aw,ax,bb,bc,bf,bg,bi,bj,bk,bn,bo,bv,cc,ce,cg,cj,ck,cm,cp,cq,cr,ct,cu,cv,cx,cy,cz,de,df,dg,di,dj,dl,dq,dr,du,dw,dx,dy,dz,eb,ec,ed,ee,eg,eh,ei,ej,ek,em,er,eu,ev,ew,ex,ez,fa,fb,fc,fj,fn,fp,fs	217,10,30,30,29,27,23,22,29,33,33,21,32,31,29,24,28,27,22,27,19,19,21,21,16,12,13,1,18,37,21,14,4,10,23,30,14,31,22,17,10,31,39,16,22,43,32,36,30,33,34,26,28,22,2,23,22,27,33,19,14,15,15,21,30,26,35,29,23,30,25
CTTGTCCTTATGGAACATGTAATACTTGTTAGAAAATCTTTTAGTAGGGGTGTCCTGTGTCTTACCTGATCATTGCAAAAGCCCTTCCTTTTCCACCATCXXXXXXXXXXCCCTAAACCATTCATTATCCTTTATGGCGTTGGTCTCCTCTTCATCAATATATTTCTGATCCAACCCCATTAATTGTTCAATTCCCTCTGGTGGGTCTCG	M,aa,ab,ac,ad,ae,af,ag,ah,ai,aj,ak,al,am,an,ao,ap,aq,ar,as,at,au,av,aw,ax,ay,az,ba,bb,bc,bd,be,bf,bg,bh,bi,bj,bk,bl,bm,bn,bo,bp,bq,br,bs,bt,bu,bv,bw,bx,by,bz,ca,cb,cc,cd,ce,cf,cg,ch,ci,cj,ck,cl,cm,cn,co,cp,cq,cr,cs,ct,cu,cv,cw,cx,cy,cz,da,db,dc,dd,de,df,dg,dh,di,dj,dk,dl,dm,dn,do,dp,dq,dr,ds,dt,du,dv,dw,dx,dy,dz,ea,eb,ec,ed,ee,ef,eg,eh,ei,ej,ek,el,em,en,eo,ep,eq,er,es,et,eu,ev,ew,ex,ey,ez,fa,fb,f…	311,52,53,52,110,18,23,70,52,48,81,77,52,35,56,58,60,70,29,76,26,17,16,35,28,67,35,76,21,26,54,30,35,24,32,33,22,42,35,38,13,23,58,34,68,39,88,52,32,50,61,46,33,54,30,15,35,25,54,31,61,29,20,18,15,19,38,29,11,31,21,30,20,16,13,21,5,8,28,43,39,47,26,25,19,17,29,24,20,43,20,49,41,41,40,26,13,46,59,29,57,25,47,30,35,47,24,25,23,38,32,38,31,58,31,29,42,20,63,56,56,51,25,56,50,34,15,15,21,50,24,26,28,…
>Marker5401	aaxbb	2
CCCTTTATTAAAATTTATCGAATTTGATGCTATGAACAAAAAAATCGGATAAAGATTTATATTTATCCCCAATTGACTTATTACTTATTCATTGTAAGTCXXXXXXXXXXATAAGTTAGTAGCAAGTCAATCGAAGGTAAATATCGATCTTCATTCAATTAATTTGTTAATATCAACAAATTAAGTGAATTTTGACTAATTATAAGAAGC	M,aa,ab,ac,ad,ae,af,ag,ah,ai,aj,ak,al,am,an,ao,ap,aq,ar,as,at,au,av,aw,ax,ay,az,ba,bb,bc,bd,be,bf,bg,bh,bi,bj,bk,bl,bm,bn,bo,bp,bq,br,bs,bt,bu,bv,bw,bx,by,bz,ca,cb,cc,cd,ce,cf,cg,ch,ci,cj,ck,cl,cm,cn,co,cp,cq,cr,cs,ct,cu,cv,cw,cx,cy,cz,da,db,dc,dd,de,df,dg,dh,di,dj,dk,dl,dm,dn,do,dp,dq,dr,ds,dt,du,dv,dw,dx,dy,dz,ea,eb,ec,ed,ee,ef,eg,eh,ei,ej,ek,el,em,en,eo,ep,eq,er,es,et,eu,ev,ew,ex,ey,ez,fa,fb,f…	303,72,32,16,73,36,23,30,42,61,40,58,62,32,51,60,69,51,29,36,24,28,45,40,14,29,43,17,52,52,53,24,27,29,16,61,26,30,41,43,22,25,26,36,49,63,10,35,52,51,18,22,15,21,36,19,10,21,23,33,39,13,44,26,22,48,20,11,12,26,13,42,18,13,7,17,8,36,25,22,18,2,15,46,35,48,20,24,50,22,16,17,17,13,24,20,31,65,65,27,23,32,37,79,78,39,30,80,37,4,41,86,20,26,32,32,23,68,19,53,30,59,58,68,73,20,26,48,29,29,55,89,64,39,…
CCCTTTATTAAAATTTATCGAATTTGATGCTATGAACAAAAAAATCGGATAAAGATTTATATTTATCCCCAATTGACTTATTACTTATTCATTGTAAGTCXXXXXXXXXXATAAGTTAGTAGTAAGTCAATCGAAGGTAAATATCGATCTTTATTCAATTAATTTGTTAATATCAACAAATTAAGTGAATTTTGACTAATTATAGGAAGC	P,ab,ac,af,ag,ai,aj,am,ar,as,at,au,aw,ax,ay,ba,be,bf,bg,bh,bj,bk,bm,bn,bo,bq,bt,bv,bx,by,bz,ca,cd,ce,cf,ci,cl,cm,cn,co,cp,cq,cr,ct,cv,cx,cz,da,db,dc,dd,dh,di,dk,dl,dm,dn,do,dp,dq,dr,du,dv,dw,ea,eb,ed,eh,ei,ej,ek,el,en,ep,eu,ex,ey,ez,fc,fd,fe,ff,fh,fi,fk,fl,fn,fq,fr	232,26,15,34,43,35,31,35,32,39,21,31,35,15,39,15,41,39,43,20,29,24,1,29,40,23,16,1,32,18,10,43,29,16,23,23,12,1,15,20,16,1,13,23,12,5,23,34,19,2,16,11,25,20,12,22,19,16,24,20,31,45,35,23,25,28,32,19,40,37,28,33,25,23,20,35,29,1,43,28,25,23,39,23,28,23,27,17,19
>Marker4173	aaxbb	2
TAAATTGTGGTAGCCACAAGTAATTTGCAAACTGAGAAAAATATGAGCCAATAGATAGCGAAAGGGAAAAAGGTGAGACAGAAACACAAGATTACCCAAAXXXXXXXXXXCACAACACAATATGCTGTCACGTGAAAACATAAAACATTACTCCACCAAAACAAAGTTCAAGTAAAAACATGGTAAAACAAATAACTACAAGCACAACAG	P,aa,ab,ad,ae,af,ag,ai,ao,aq,ar,at,au,ax,ay,az,ba,bb,bc,be,bf,bg,bk,bl,bq,bs,bv,bx,by,cc,cd,ce,cf,cg,ch,cj,ck,cl,cm,cn,cq,cr,ct,cu,cx,cz,dd,df,dg,dh,dk,do,dq,du,dv,dw,dy,ea,ed,ee,ei,ek,el,em,en,eo,ep,eq,es,et,ew,ez,fb,fd,fe,fh,fl,fn,fo,fr,fs,ft	174,45,22,49,28,40,23,29,24,17,27,32,31,37,36,20,1,16,10,1,32,28,1,32,19,21,29,36,25,13,23,18,27,30,18,28,8,18,14,33,22,9,18,17,6,24,6,21,27,18,31,11,28,24,22,28,25,16,29,27,29,23,13,19,19,32,11,32,26,22,28,27,25,28,20,28,27,27,16,20,28,33
TAAATTGTGGTAGCCACAAGTAATTTGCAAACTGAGAAAAATATGAGCCAATAGATAGCGAAAGGGAAAAAGGTGAGACAGGAACACAAGATTACCCAAAXXXXXXXXXXCACAACACAATATGCTGTCACGTGAAAACATAAAACATTACTCCACCAAAACAAAGTTCAAGTAAAAACATGGTAAAACAAATAACTTTAAGCACAACAG	M,aa,ab,ac,ad,ae,af,ag,ah,ai,aj,ak,al,am,an,ao,ap,aq,ar,as,at,au,av,aw,ax,ay,az,ba,bb,bc,bd,be,bf,bg,bh,bi,bj,bk,bl,bm,bn,bo,bp,bq,br,bs,bt,bu,bv,bw,bx,by,bz,ca,cb,cc,cd,ce,cf,cg,ch,ci,cj,ck,cl,cm,cn,co,cp,cq,cr,cs,ct,cu,cv,cw,cx,cy,cz,da,db,dc,dd,de,df,dg,dh,di,dj,dk,dl,dm,dn,do,dp,dq,dr,ds,dt,du,dv,dw,dx,dy,dz,ea,eb,ec,ed,ee,ef,eg,eh,ei,ej,ek,el,em,en,eo,ep,eq,er,es,et,eu,ev,ew,ex,ey,ez,fa,fb,f…	342,31,13,33,38,18,26,35,65,25,79,64,51,70,36,35,72,26,31,69,28,33,63,72,21,35,15,77,21,10,50,60,43,21,34,60,50,65,14,43,61,53,45,18,37,23,76,32,19,65,26,24,30,56,27,5,18,33,20,19,24,28,19,20,21,14,16,31,36,30,13,50,19,34,32,7,7,32,20,58,56,63,10,55,14,25,7,41,32,40,41,55,33,12,72,24,46,51,43,34,30,26,104,38,54,24,54,60,17,31,56,41,31,17,42,26,26,20,25,23,18,35,40,23,22,28,25,28,57,61,34,53,44,55…
>Marker4299	aaxbb	2
CCTAGAAACGATTGTTAATGATTTAAAAAGCAAGAAAATGGACATAAGGACTAATAAACCAACCCAAAGCCAATATGAGGTTAATTTCGTAATAGGTAGGXXXXXXXXXXATTGTAGAAAGCCTAAAGAGATAATAGGGAAAGGCAATCCGATGAAAGAGAACATGCAATGTTTCGGAAGAAAATGGTGAAGCCTTTGTGGTATGTGAAG	M,aa,ab,ac,ad,ae,af,ag,ah,ai,aj,ak,al,am,an,ao,ap,aq,ar,as,at,au,av,aw,ax,ay,az,ba,bb,bc,bd,be,bf,bg,bh,bi,bj,bk,bl,bm,bn,bo,bp,bq,br,bs,bt,bu,bv,bw,bx,by,bz,ca,cb,cc,cd,ce,cf,cg,ch,ci,cj,ck,cl,cm,cn,co,cp,cq,cr,cs,ct,cu,cv,cw,cx,cy,cz,da,db,dc,dd,de,df,dg,dh,di,dj,dk,dl,dm,dn,do,dp,dq,dr,ds,dt,du,dv,dw,dx,dy,dz,ea,eb,ec,ed,ee,ef,eg,eh,ei,ej,ek,el,em,en,eo,ep,eq,er,es,et,eu,ev,ew,ex,ey,ez,fa,fb,f…	171,24,53,28,59,6,34,8,12,14,26,38,43,26,27,33,33,32,33,43,41,42,28,32,19,41,5,12,18,20,48,25,46,21,12,32,25,25,21,28,29,20,11,14,31,40,14,20,12,30,14,18,12,12,19,7,21,27,23,36,34,11,18,15,33,14,10,13,20,34,27,13,10,20,15,19,5,15,20,24,12,18,25,8,30,39,16,28,24,12,17,21,8,8,21,15,32,20,12,36,26,36,28,26,22,24,27,9,45,20,16,18,19,7,37,27,8,17,13,25,25,34,26,26,33,3,6,12,31,11,20,21,39,33,13,12,13,…
CCTAGAAACGATTGTTAATGATTTAAAAAGCAAGAAAATGGACATAAGGACTAATAAACCAACCCAAAACCAATATGAGGTTAATTTCGTAATAGGTAGGXXXXXXXXXXTTGTAGAAAGCCTAAAAGAGATAATAGGGAAAGACAATCCGATGAAAGAGAACATGCAATGTTTCGGAAGAAAATGGTGAAGCCTTTGTGGTATGTGAAG	P,ae,ag,ah,ai,aj,aq,ax,az,ba,bb,bg,bh,bl,bo,bp,bq,bu,bv,bx,by,bz,ca,cc,ci,ck,cm,cn,co,cs,ct,cu,cv,cx,cy,cz,da,db,dc,de,dh,dk,dl,dm,dn,do,dq,dt,dx,dy,dz,ec,ef,eg,eh,ei,el,em,en,ep,eu,ev,ew,ey,ez,fd,ff,fg,fk,fm,fn,fo,fq,fr,fs	124,6,7,16,11,17,17,19,10,14,13,12,11,12,14,16,10,16,10,12,11,8,15,8,11,4,13,12,7,8,19,19,8,2,8,12,12,8,9,16,12,17,1,7,17,19,11,11,17,16,10,14,6,13,14,16,9,18,14,12,9,3,11,10,10,10,17,14,10,15,10,7,7,10,14
>Marker8746	aaxbb	2
TAAGTTAATTGTTTCTTGACAAGGTTTGCTTGTGGATAAGGTGAATATTTTGGCACAGCTTTATAATTTGGTTAAGTTTGGCAATATTAAAGGCAAGAGTXXXXXXXXXXGATTTGATTGGGTTTTACTTTTTCACTAAATTTAGACAGGATTTAGTGGATCGGTTCATAGAAAATGATATCTGTAATAAAGGAATGCAAGTAAGATATA	P,ab,ac,ae,aj,ak,al,ar,as,at,au,aw,ay,az,ba,bb,bd,be,bf,bj,bm,bn,bp,bu,bz,ca,cb,ce,cf,cg,ch,ck,cl,co,cr,cu,cv,cw,cx,cy,cz,da,dc,df,dh,di,dl,dm,dn,do,dp,dr,du,dv,dy,dz,ea,eb,ec,ef,eh,ek,em,eo,ep,eq,er,es,et,eu,ew,ex,ez,fa,fc,fd,fh,fi,fj,fm,fp,fq,fr,fs	180,23,1,19,44,24,32,16,53,31,22,28,23,27,35,29,24,31,40,20,26,33,16,13,12,30,9,16,5,22,33,16,20,11,22,20,8,1,7,17,25,32,3,30,20,13,20,20,17,19,29,34,21,32,21,34,37,38,30,17,1,27,34,22,21,22,27,1,23,18,1,23,20,19,32,24,30,16,38,30,17,27,17,38
TAAGTTAATTGTTTCTTGACAAGGTTTGCTTGTGGATAAGGTGAATATTTTGGCACAGCTTTATAATTTGGTTAAGTTTGGCAATATTAAAGGCAAGAGTXXXXXXXXXXGATTTGATTGGGTTTTACTTTTTCACTAAATTTGGACAGGATTTAGTGGATCGGCTCATAGAAAATGATATCTGTAATAAAGGAATGCAAGTAAGATATA	M,aa,ab,ac,ad,ae,af,ag,ah,ai,aj,ak,al,am,an,ao,ap,aq,ar,as,at,au,av,aw,ax,ay,az,ba,bb,bc,bd,be,bf,bg,bh,bi,bj,bk,bl,bm,bn,bo,bp,bq,br,bs,bt,bu,bv,bw,bx,by,bz,ca,cb,cc,cd,ce,cf,cg,ch,ci,cj,ck,cl,cm,cn,co,cp,cq,cr,cs,ct,cu,cv,cw,cx,cy,cz,da,db,dc,dd,de,df,dg,dh,di,dj,dk,dl,dm,dn,do,dp,dq,dr,ds,dt,du,dv,dw,dx,dy,dz,ea,eb,ec,ed,ee,ef,eg,eh,ei,ej,ek,el,em,en,eo,ep,eq,er,es,et,eu,ev,ew,ex,ey,ez,fa,fb,f…	351,76,18,29,92,17,58,67,57,54,37,28,26,65,36,50,51,47,19,34,27,18,62,35,66,23,25,43,27,48,25,31,37,60,47,62,43,63,44,24,28,67,21,42,48,38,36,26,50,76,59,26,13,21,5,21,38,23,44,18,21,33,55,18,20,45,39,19,29,37,15,39,38,27,11,17,8,11,28,23,37,7,35,43,18,69,15,25,45,53,25,17,27,19,23,48,31,56,65,32,25,60,54,36,39,20,19,16,67,6,21,60,42,68,61,41,54,27,58,28,22,15,18,61,28,22,31,38,31,50,26,31,41,24,…
>Marker2976	aaxbb	2
TTATCCCGCTGGCTTGCGTCCTGATCGGACGGTTGTCATTGTCCGGGTCTTCAAGTCCATTGTTTGATCCGGGTCGGGTGCTCCGCGACCCGCCCATTGCXXXXXXXXXXATTACTGTAGCTACCCATCATTACTCCCCCACTTTTTCAAAGTGCAATGCGTTTGCCTTTGAAGAAGTTGAACGATCGCGTCCGTCGATCTGTAGGTCTG	P,aa,ab,ad,ae,ah,aj,am,ao,as,au,aw,ax,ay,az,bc,bf,bh,bk,bm,bn,bp,bq,bs,bx,by,bz,cb,cd,cj,ck,cm,cn,co,cs,cv,cz,de,df,dg,dm,dq,dr,dt,du,dv,dw,dx,dz,eb,ed,ee,eh,ej,ek,em,eo,ep,ew,ex,ey,ez,fa,fb,fc,fe,fg,fi,fj,fm,fp,fq,fr	275,31,28,1,21,35,27,23,34,32,34,33,14,32,13,25,29,19,16,29,23,13,31,28,26,17,23,18,18,33,1,29,1,14,8,16,28,21,23,16,26,15,19,18,24,18,20,30,42,24,27,37,15,38,18,1,26,11,20,23,28,21,15,20,23,22,20,21,23,19,25,28,11
TTATCCCGCTGGCTTGCGTCCTGATCGGACGGTTGTCATTGTCCGGGTCTTCAAGTCCATTGTTTGATCCGGGTCGGGTGCTCCGCGACCCGCCCATTGCXXXXXXXXXXATTACTGTAGCTACCCATCATTACTCCCCCACTTTTTCAAAGTGCAATGCGTTTGCCTTTGAAGAAGTTGAACGATAGCGTCCGTCGATCTGTAGGTCTG	M,aa,ab,ac,ad,ae,af,ag,ah,ai,aj,ak,al,am,an,ao,ap,aq,ar,as,at,au,av,aw,ax,ay,az,ba,bb,bc,bd,be,bf,bg,bh,bi,bj,bk,bl,bm,bn,bo,bp,bq,br,bs,bt,bu,bv,bw,bx,by,bz,ca,cb,cc,cd,ce,cf,cg,ch,ci,cj,ck,cl,cm,cn,co,cp,cq,cr,cs,ct,cu,cv,cw,cx,cy,cz,da,db,dc,dd,de,df,dg,dh,di,dj,dk,dl,dm,dn,do,dp,dq,dr,ds,dt,du,dv,dw,dx,dy,dz,ea,eb,ec,ed,ee,ef,eg,eh,ei,ej,ek,el,em,en,eo,ep,eq,er,es,et,eu,ev,ew,ex,ey,ez,fa,fb,f…	319,26,26,56,53,20,70,55,23,73,39,69,59,25,52,28,47,50,59,39,38,18,31,21,19,33,16,65,34,23,58,49,41,51,19,51,65,22,35,20,21,43,26,26,51,25,68,62,47,62,18,11,14,42,9,30,14,32,65,47,67,26,33,28,27,24,37,11,24,18,26,14,46,44,18,32,11,30,22,52,32,50,37,23,20,20,45,47,45,40,30,25,42,42,41,15,24,41,18,18,23,20,56,60,43,43,26,68,35,46,34,80,25,65,36,19,61,65,43,35,18,61,60,61,54,44,36,32,23,23,24,23,22,…
>Marker3757	aaxbb	2
ATTCAACCATAAGGGTATTACAAGAAAATCGAACCAAAAACCCACCTATGAGTTTGACCTCTAAAAAACCAGAGCATCTAGTCTCTAGTGATATACTTCAXXXXXXXXXXAAACCTTTTCGGCAAGTATTACAAACCAACAGATAACAAGTATAGCAGGTCATACCTGTTTAAGAGCCATGATAAGAGGATCATTTTTCGAAAGAAATGG	M,aa,ab,ac,ad,ae,af,ag,ah,ai,aj,ak,al,am,an,ao,ap,aq,ar,as,at,au,av,aw,ax,ay,az,ba,bb,bc,bd,be,bf,bg,bh,bi,bj,bk,bl,bm,bn,bo,bp,bq,br,bs,bt,bu,bv,bw,bx,by,bz,ca,cb,cc,cd,ce,cf,cg,ch,ci,cj,ck,cl,cm,cn,co,cp,cq,cr,cs,ct,cu,cv,cw,cx,cy,cz,da,db,dc,dd,de,df,dg,dh,di,dj,dk,dl,dm,dn,do,dp,dq,dr,ds,dt,du,dv,dw,dx,dy,dz,ea,eb,ec,ed,ee,ef,eg,eh,ei,ej,ek,el,em,en,eo,ep,eq,er,es,et,eu,ev,ew,ex,ey,ez,fa,fb,f…	289,67,24,34,97,33,63,25,49,72,63,64,34,58,37,55,24,52,19,91,31,38,58,59,33,27,32,39,40,10,27,55,25,26,28,30,51,46,35,53,24,66,32,24,48,32,13,21,35,27,52,42,31,16,27,24,18,20,35,15,42,17,58,23,43,35,38,16,8,32,35,14,45,24,46,8,8,18,18,30,14,67,35,45,20,58,9,18,21,27,23,28,48,18,43,13,56,27,54,51,49,34,80,26,55,49,29,63,62,24,31,72,25,34,27,64,22,23,18,43,25,50,24,29,21,13,19,63,59,40,19,20,60,26,…
ATTCAACCATAAGGGTATTACAAGAAAATCGAACCAAAAACCCACCTATGAGTTTGACCTCTAAAAAACCAGAGCATCTAGTCTCTAGTGATATACTTCAXXXXXXXXXXAAACCTTTTCGGCAAGTATTACAAACCAACAGATAACAAGTATAGCAGGTCATACCTGTTTAAGAGCCATGATAAGAGGATCATTCTTCGAAAGAAATGG	P,ab,ac,ad,af,ag,al,an,ap,ar,at,ax,ay,az,ba,bc,bd,bf,bg,bi,bk,bn,bq,bs,bt,bu,bv,bw,ca,cd,ce,cf,cg,ch,ci,co,cp,cs,cu,cw,cy,cz,da,db,df,dh,di,dj,dk,dm,do,dq,ds,dw,dy,eb,ef,eh,ei,ej,ek,el,em,en,ep,er,es,et,eu,ez,fa,fb,fc,fe,ff,fi,fj,fl,fm,fq,fr,fs	171,26,23,1,1,36,35,1,31,27,25,33,19,29,35,32,32,45,22,41,1,26,30,20,18,19,16,34,42,15,24,24,27,25,30,10,10,25,24,4,18,24,29,10,29,18,12,1,38,21,23,24,19,33,26,20,21,41,24,31,1,18,29,31,18,27,30,39,24,19,24,1,36,28,25,19,37,32,28,18,29,22
>Marker4136	aaxbb	2
CTATAAATATTCAGACGTAATTCACTTGAGGTTACGAGCATTAATTGCTTTTGACCGTTTAGTTTCTGATCAAATATTTATATCTCGACTCGAACTATTAXXXXXXXXXXATGGTTTGTGAAATAATTTAAATGCTCTGTACAAATGTCACGAATTGCACTGTTGATACCTCCTTTAGATCTCTAATGACAAGACACGAGTGCTACACAT	P,ab,ac,af,ai,aj,ak,ao,aq,ar,as,at,au,av,aw,az,bb,bd,be,bf,bh,bi,bk,bn,bp,br,bs,bt,bv,bx,by,cb,cf,ch,ci,cj,ck,cl,co,cp,cs,cu,cx,cy,de,dg,dh,dj,dl,do,dq,du,dv,dx,dz,ec,ed,ee,eg,ei,eo,ep,eq,er,et,ez,fa,fb,fc,fd,fe,fh,fj,fk,fl,fm,fp,fq,fs,ft	204,35,25,1,16,36,24,21,13,26,36,20,19,1,28,12,20,24,22,32,16,16,31,23,26,23,14,27,30,31,18,12,1,28,13,24,7,16,8,12,10,12,4,15,26,10,20,16,5,15,22,14,30,45,29,26,20,19,20,18,20,14,7,22,13,19,26,25,21,16,15,18,1,26,22,22,14,11,30,22
TTATAAATATTCAGACGTAATTCACTTGAGGTTACGAGCATTAATTGCTTTTGACCGTTTAGTTTCTGATCAAATATTTATATCTCGACTCGAACTATTAXXXXXXXXXXATGGTTTGTGAAATAATTTAAATGCTCTGTACAAATGTCACGAATTGCACTGTTGATACCTCCTTTAGATCTCTAATGACAAGACACGAGTGCTACACAT	M,aa,ab,ac,ad,ae,af,ag,ah,ai,aj,ak,al,am,an,ao,ap,aq,ar,as,at,au,av,aw,ax,ay,az,ba,bb,bc,bd,be,bf,bg,bh,bi,bj,bk,bl,bm,bn,bo,bp,bq,br,bs,bt,bu,bv,bw,bx,by,bz,ca,cb,cc,cd,ce,cf,cg,ch,ci,cj,ck,cl,cm,cn,co,cp,cq,cr,cs,ct,cu,cv,cw,cx,cy,cz,da,db,dc,dd,de,df,dg,dh,di,dj,dk,dl,dm,dn,do,dp,dq,dr,ds,dt,du,dv,dw,dx,dy,dz,ea,eb,ec,ed,ee,ef,eg,eh,ei,ej,ek,el,em,en,eo,ep,eq,er,es,et,eu,ev,ew,ex,ey,ez,fa,fb,f…	327,75,35,24,67,24,59,73,56,31,35,35,48,50,51,25,100,33,19,36,32,24,76,43,59,77,34,76,14,46,27,32,38,54,19,41,53,26,53,68,30,58,25,52,28,23,60,49,31,57,25,17,21,52,17,36,23,54,54,38,30,13,32,24,14,29,43,10,4,19,34,15,47,19,27,16,5,25,64,68,23,42,21,12,34,27,15,48,12,60,23,47,58,21,45,14,44,47,55,34,27,61,43,72,31,47,73,40,29,28,41,44,55,37,66,66,58,46,73,27,21,25,25,71,23,36,31,33,68,54,31,21,13,…
>Marker6694	aaxbb	2
TTCTAATGTCTGTTGTGATTGAAGGAAATTATATCTGGCTAAGCTAATATAAACTTGTAGCATTTGTGAGAAATATATTCTGAAATTAATATTTTGTTTGXXXXXXXXXXCATTTGAATATAGGATTTTTGGTTGAACTGTGCTGAGAGCACGCCAGCATGCAGGCTTGTGGGGGATCAGCAATGATGAATTCTATTCAACAGCCTTTTG	P,ab,ac,ae,ag,aj,am,ao,ap,aq,ar,at,aw,ax,az,ba,bc,bd,be,bf,bg,bh,bi,bl,br,bt,bx,by,bz,ca,cb,cf,ch,ci,cj,ck,cl,cn,co,cs,cu,cx,dc,de,df,dg,dh,di,dl,dm,do,dq,ds,du,dv,dw,dx,dy,dz,ed,ee,ef,eg,ej,ek,em,en,ep,er,et,eu,ez,fa,fb,fc,fd,fe,fg,fh,fk,fl,fm,fp,fs,ft	180,40,13,11,32,34,26,31,25,33,28,29,30,27,13,40,17,30,26,47,27,7,27,36,25,2,28,22,1,32,12,2,31,5,23,18,9,18,10,28,10,7,27,19,1,25,9,24,13,23,16,16,22,20,35,1,36,29,42,24,24,1,27,30,37,31,22,26,19,24,15,30,28,24,41,32,21,15,24,19,30,28,18,31,12
TTCTAATGTCTGTTGTGATTGAAGGAAATTATATCTGGCTAAGCTAATATAAACTTGTAGCATTTGTGAGAAATATATTCTGAAATTAATATTTTGTTTGXXXXXXXXXXCATTTGAATATAGGGTTTTTGGTTGAACTGTGCTGAGAGCACGCCAGCATGCAGGCTTGTGGGGGATCAGCAATGATGAATTCTATTCAACAGCCTTTTG	M,aa,ab,ac,ad,ae,af,ag,ah,ai,aj,ak,al,am,an,ao,ap,aq,ar,as,at,au,av,aw,ax,ay,az,ba,bb,bc,bd,be,bf,bg,bh,bi,bj,bk,bl,bm,bn,bo,bp,bq,br,bs,bt,bu,bv,bw,bx,by,bz,ca,cb,cc,cd,ce,cf,cg,ch,ci,cj,ck,cl,cm,cn,co,cp,cq,cr,cs,ct,cu,cv,cw,cx,cy,cz,da,db,dc,dd,de,df,dg,dh,di,dj,dk,dl,dm,dn,do,dp,dq,dr,ds,dt,du,dv,dw,dx,dy,dz,ea,eb,ec,ed,ee,ef,eg,eh,ei,ej,ek,el,em,en,eo,ep,eq,er,es,et,eu,ev,ew,ex,ey,ez,fa,fb,f…	315,57,28,13,83,24,45,22,46,58,34,64,53,24,47,34,31,22,17,96,29,41,46,37,48,75,23,38,52,32,28,23,32,24,18,28,53,68,23,52,52,54,34,57,25,36,100,37,43,69,31,20,23,36,12,26,42,31,59,47,25,23,15,21,17,34,17,9,37,21,43,26,41,24,27,17,4,22,48,45,35,30,43,18,48,32,17,17,32,49,15,15,35,15,47,26,54,30,58,26,22,40,53,35,34,39,42,70,23,28,51,40,34,61,22,32,49,31,27,44,15,58,19,56,22,24,19,37,77,55,30,21,35,…
>Marker8622	aaxbb	2
TCTATTTATATGTATATACAGAGCATGATATGGAGACTGTTATGGAGTGTCGTACATCGTTGGAAAGCCCTTTGAGTTGGGTATTATCTAGAATAAACCAXXXXXXXXXXGATGTCCTAGGGTGACGTGCATAGATGTGTTGAAAAGTCATTTGACATGTCTTCTTAGCTGTAGGATCAAGTGTCCAACTGAAAATGGGATTTTACCTTG	M,aa,ab,ac,ad,ae,af,ag,ah,ai,aj,ak,al,am,an,ao,ap,aq,ar,as,at,au,av,aw,ax,ay,az,ba,bb,bc,bd,be,bf,bg,bh,bi,bj,bk,bl,bm,bn,bo,bp,bq,br,bs,bt,bu,bv,bw,bx,by,bz,ca,cb,cc,cd,ce,cf,cg,ch,ci,cj,ck,cl,cm,cn,co,cp,cq,cr,cs,ct,cu,cv,cw,cx,cy,cz,da,db,dc,dd,de,df,dg,dh,di,dj,dk,dl,dm,dn,do,dp,dq,dr,ds,dt,du,dv,dw,dx,dy,dz,ea,eb,ec,ed,ee,ef,eg,eh,ei,ej,ek,el,em,en,eo,ep,eq,er,es,et,eu,ev,ew,ex,ey,ez,fa,fb,f…	353,78,53,30,62,32,25,46,66,71,86,81,28,28,32,25,61,34,57,76,23,16,32,36,43,53,11,37,31,53,66,29,50,26,12,33,20,29,53,24,18,60,33,15,45,37,51,37,54,71,29,17,26,30,50,13,47,51,51,43,69,25,18,12,18,57,20,16,12,19,22,38,24,10,10,13,8,11,24,57,20,29,21,29,38,34,16,39,22,38,15,47,39,23,43,43,23,61,26,50,41,56,46,34,35,53,31,36,31,31,17,17,19,22,68,47,49,16,35,41,40,58,60,29,26,41,26,13,54,30,42,23,17,…
TCTATTTATATGTATATACAGAGCATGATATGGAGACTGTTATGGAGTGTCGTACGTCGTTGGAAAGCCCTTTGAGTTGGGTATTATCTAGAATAAACCAXXXXXXXXXXGATGTCCTAGGGTGACGTGCATAGATGTGTTGAAAAGTCATTTGACATGTCTTCTTAGCTGTAGGATCAAGTGTCCAACTGAAAATGGGATTTTACCTTG	P,ac,af,al,am,an,ao,at,au,av,aw,ax,az,ba,bb,bc,be,bf,bg,bh,bi,bj,bk,bm,bn,bq,bt,bx,by,ca,cc,cg,cj,ck,cl,cn,co,cp,ct,cu,cv,cx,cy,cz,db,dc,dd,dh,dj,dl,dr,dt,dx,dy,dz,eb,ec,ed,ee,ef,eg,eh,ei,ej,em,es,et,ew,ex,ey,fa,fb,ff,fg,fh,fi,fk,fl,fn,fo,ft	297,34,24,28,28,23,26,25,25,35,30,31,10,40,22,1,15,35,41,19,28,20,36,26,15,37,59,23,21,21,13,1,23,15,6,19,17,15,20,13,10,6,26,30,19,24,22,11,6,8,28,15,50,32,47,30,32,28,37,21,23,25,22,1,30,22,32,18,2,34,25,10,24,15,38,33,21,35,28,16,24
>Marker1621	aaxbb	2
CGACCATTCTGCAAATCGGTCCAGTCCCACCTTAAGGACTCTAACAGAGTCCAAATCAACTCTACAGAATAGCAGGAGATCATCCGCGAATACCAATTGGXXXXXXXXXXAGAACTTCTTTTTTTTTTTGGTAAATGTAAGTATCATTAAGTAAAATGAAATAGTAGTACAGTACAACAGTGTGGTTATCAGTCGGTTTCTCCCTCGACA	M,aa,ab,ac,ad,ae,af,ag,ah,ai,aj,ak,al,am,an,ao,ap,aq,ar,as,at,au,av,aw,ax,ay,az,ba,bb,bc,bd,be,bf,bg,bh,bi,bj,bk,bl,bm,bn,bo,bp,bq,br,bs,bt,bu,bv,bw,bx,by,bz,ca,cb,cc,cd,ce,cf,cg,ch,ci,cj,ck,cl,cm,cn,co,cp,cq,cr,cs,ct,cu,cv,cw,cx,cy,cz,da,db,dc,dd,de,df,dg,dh,di,dj,dk,dl,dm,dn,do,dp,dq,dr,ds,dt,du,dv,dw,dx,dy,dz,ea,eb,ec,ed,ee,ef,eg,eh,ei,ej,ek,el,em,en,eo,ep,eq,er,es,et,eu,ev,ew,ex,ey,ez,fa,fb,f…	249,59,50,28,69,11,59,53,20,32,58,71,49,19,36,42,47,22,37,63,35,52,23,69,63,25,38,58,43,20,38,22,38,21,51,26,25,13,37,48,44,35,34,46,23,21,77,26,59,49,43,38,22,25,16,35,18,24,17,36,28,24,36,8,11,23,25,15,10,26,25,37,41,48,26,15,4,15,19,26,18,53,13,40,25,56,26,28,46,16,29,22,46,28,29,23,20,53,57,10,44,21,28,28,49,28,53,23,19,79,22,67,54,58,42,47,40,33,45,26,26,57,38,46,23,33,13,39,30,45,58,33,31,1…
CGACCATTCTGCAAATCGGTCCAGTCCCACCTTAAGGACTCTAACAGAGTCCAAATCAACTCTACAGAATAGCAGGAGATCATCCGCGAATCCCAATTGGXXXXXXXXXXAGAACTTCTTTTTTTTTTTGGTAAATGTAAGTATCATTAAGTAAAATGAAATAGTAGTACAGTACAACAGTGTGGTTATCAGTCGGTTTCTCCCTCGACA	P,aa,ae,ah,ai,am,an,aq,av,ay,ba,bc,bd,be,bf,bg,bi,bj,bk,br,bs,bu,bw,by,bz,ca,cb,cd,ce,cf,ch,ck,cl,cm,cn,co,cp,cw,cx,cz,da,db,dd,df,dg,dh,di,dk,dm,do,dp,dq,dr,du,dw,dx,dy,ea,ec,ed,ef,eg,ej,en,eo,ep,et,eu,ev,ex,fb,fc,fd,fe,fg,fh,fi,fj,fl,fo,fp,fq,fr,fs,ft	250,1,26,10,37,33,23,24,18,21,1,32,1,25,31,15,17,22,21,22,13,32,1,1,22,22,20,8,15,27,30,13,12,37,15,13,14,17,8,16,20,12,15,20,1,28,23,27,30,23,19,14,16,29,12,38,23,26,24,22,24,1,1,1,22,19,24,35,24,25,15,25,1,27,18,20,1,1,30,17,23,1,21,29,32
>Marker8074	aaxbb	2
TATGTTAAATGAACTTACTTCTTTAAATGCTTTCACCTTGAACCTCAAGTTCATCAGAGTAACATGATAGCAGGAAATAAAAGTTATAGGTGAATTCTTAXXXXXXXXXXCACAGTATTACCCAGTAGAGCTTGCACCTGTCCTGTCTCTTTAAACGATTTTCACTCAAGTTCATCAAAAAAGCACAATACCATCTGCTAAAAGTTAGTG	P,ad,ae,af,ag,ah,ai,aj,ak,al,am,an,ao,aq,ar,as,au,aw,ax,ay,ba,bc,be,bg,bj,bl,bo,bq,br,bs,bt,bw,bx,by,bz,cb,cf,ci,cj,cl,cm,cp,cq,cv,cw,cz,da,db,dd,df,dg,di,dj,dk,dl,dp,ds,dv,dy,dz,ea,eb,ec,ee,ef,eh,ei,el,eo,er,es,et,eu,ev,ez,fb,fc,fd,fe,fh,fi,fj,fl,fn,fp,fq,fr,fs	195,48,15,21,39,19,48,39,38,15,36,35,25,20,1,37,34,1,20,44,41,17,23,27,26,15,19,13,17,16,17,25,41,19,15,7,36,14,17,17,27,7,8,15,4,32,21,15,1,14,29,11,14,29,23,16,33,19,1,23,13,26,24,12,31,23,31,21,21,23,34,25,18,11,23,42,28,28,28,1,19,32,24,20,25,17,19,19
TATGTTAAATGAACTTACTTCTTTAAATGCTTTCACCTTGAACCTCAAGTTCATCAGAGTAACATGATAGCAGGAAATAAAAGTTATAGGTGAATTCTTAXXXXXXXXXXCACAGTATTACCCAGTAGAGCTTGCACCTGTCCTGTCTCTTTAAACGATTTTCACTCAAGTTCATCAAAAAAGCACAATACCATCTGCTAAAACTTAGTG	M,aa,ab,ac,ad,ae,af,ag,ah,ai,aj,ak,al,am,an,ao,ap,aq,ar,as,at,au,av,aw,ax,ay,az,ba,bb,bc,bd,be,bf,bg,bh,bi,bj,bk,bl,bm,bn,bo,bp,bq,br,bs,bt,bu,bv,bw,bx,by,bz,ca,cb,cc,cd,ce,cf,cg,ch,ci,cj,ck,cl,cm,cn,co,cp,cq,cr,cs,ct,cu,cv,cw,cx,cy,cz,da,db,dc,dd,de,df,dg,dh,di,dj,dk,dl,dm,dn,do,dp,dq,dr,ds,dt,du,dv,dw,dx,dy,dz,ea,eb,ec,ed,ee,ef,eg,eh,ei,ej,ek,el,em,en,eo,ep,eq,er,es,et,eu,ev,ew,ex,ey,ez,fa,fb,f…	283,60,56,47,39,23,29,30,25,32,41,32,24,33,22,16,83,33,48,37,60,21,34,63,24,30,42,32,31,16,63,37,89,29,47,70,33,51,25,42,45,29,36,25,36,24,27,48,54,23,24,34,16,48,14,40,47,55,29,47,51,10,22,35,19,15,41,27,9,13,44,30,52,59,16,10,13,28,33,25,20,48,22,56,18,19,30,26,23,25,31,36,50,48,24,33,47,33,49,54,28,62,71,69,33,25,28,31,52,10,15,51,18,33,45,62,22,54,48,29,45,39,26,28,30,23,11,39,43,60,13,52,29,…
>Marker5121	aaxbb	2
CATTCTAGAGGAATTGTACCACTGAGGAGGTTGTAGGCAAAATCACTGAAAACAAAATCTTGATCAGATTTGGTAGATGGCGTTTGCCTTTTCCATATATXXXXXXXXXXCAATAAGTGGAACCCAAAACTTAAATCATTAAGCTCCATATTGGGGTATTTGGAATTTCATGTCCTCTACCGTAAAAGGCAATGAAAATAAGATAAAAGA	P,ae,ag,ah,ai,aj,ax,az,ba,bb,bc,bf,bg,bh,bi,bl,bp,bq,bt,bu,bv,bx,by,bz,ca,cc,cf,ch,ci,cm,cn,co,cs,ct,cu,cv,cx,cy,cz,da,db,dc,de,dg,dh,dk,dm,dn,do,dp,dq,dt,dx,dy,dz,ea,ec,ef,eg,eh,ei,ek,el,em,en,ep,eu,ev,ew,ex,ey,ez,fb,fd,ff,fg,fm,fn,fo,fq,fr,fs	190,16,21,22,38,33,30,16,29,24,1,36,31,11,1,30,14,31,1,32,35,32,18,17,36,12,19,33,14,16,17,9,17,20,20,13,5,15,23,25,22,24,25,1,20,25,15,19,13,2,24,22,39,40,32,23,25,27,28,17,28,1,34,25,26,20,10,11,25,1,28,19,2,20,32,22,32,24,24,14,20,15
CATTCTAGAGGAATTGTACCACTGAGGAGGTTGTAGGCAAAATCACTGAGAACAAAATCTTGATCAGATTTGGTAGATGGCGTTTGCCTTTTCCATATATXXXXXXXXXXCAATAAGTGGAACCCAAAACTTAAATCATTAAGCTCCATATTGGGGTATTTGGAATTTCATGTCCTCTACCGTAAAAGGCAATGAAAATAAGATAAAAGA	M,aa,ab,ac,ad,ae,af,ag,ah,ai,aj,ak,al,am,an,ao,ap,aq,ar,as,at,au,av,aw,ax,ay,az,ba,bb,bc,bd,be,bf,bg,bh,bi,bj,bk,bl,bm,bn,bo,bp,bq,br,bs,bt,bu,bv,bw,bx,by,bz,ca,cb,cc,cd,ce,cf,cg,ch,ci,cj,ck,cl,cm,cn,co,cp,cq,cr,cs,ct,cu,cv,cw,cx,cy,cz,da,db,dc,dd,de,df,dg,dh,di,dj,dk,dl,dm,dn,do,dp,dq,dr,ds,dt,du,dv,dw,dx,dy,dz,ea,eb,ec,ed,ee,ef,eg,eh,ei,ej,ek,el,em,en,eo,ep,eq,er,es,et,eu,ev,ew,ex,ey,ez,fa,fb,f…	303,79,59,39,77,20,56,24,15,41,35,56,59,70,43,40,56,57,52,75,55,56,63,64,25,61,15,49,19,36,51,55,25,34,17,65,42,59,30,55,44,62,20,25,54,33,67,24,19,46,31,18,15,18,28,10,34,39,26,47,36,9,53,30,29,18,23,14,22,16,37,18,29,13,10,17,1,10,19,22,26,28,38,13,39,59,17,38,29,16,26,26,15,9,52,18,64,40,30,44,73,58,59,38,33,26,75,29,71,49,18,33,26,27,54,57,24,21,31,44,19,61,55,42,49,15,12,17,48,30,23,41,58,62…
>Marker2920	aaxbb	2
CTGATTTGCGGATTCTCTATGCCTTTTTGCAAAAGCTTTTTTTTTATTTACTGGTTTGCTCATAAAAATGAATTTGTTTATTGGTGTTGCTTAAGTTGAAXXXXXXXXXXTGTGGGTTGGGTTGGATTTAGGCTTGTCAATGACTAAGGTATTATTCTACCATACTCAAAACTTAACTTTGAGATCCATACTCCTATCCAATGTATGAAA	M,aa,ab,ac,ad,ae,af,ag,ah,ai,aj,ak,al,am,an,ao,ap,aq,ar,as,at,au,av,aw,ax,ay,az,ba,bb,bc,bd,be,bf,bg,bh,bi,bj,bk,bl,bm,bn,bo,bp,bq,br,bs,bt,bu,bv,bw,bx,by,bz,ca,cb,cc,cd,ce,cf,cg,ch,ci,cj,ck,cl,cm,cn,co,cp,cq,cr,cs,ct,cu,cv,cw,cx,cy,cz,da,db,dc,dd,de,df,dg,dh,di,dj,dk,dl,dm,dn,do,dp,dq,dr,ds,dt,du,dv,dw,dx,dy,dz,ea,eb,ec,ed,ee,ef,eg,eh,ei,ej,ek,el,em,en,eo,ep,eq,er,es,et,eu,ev,ew,ex,ey,ez,fa,fb,f…	306,36,18,23,35,13,23,44,40,55,79,32,24,80,27,29,41,18,52,34,32,57,33,33,35,44,22,33,28,11,27,30,27,59,14,33,14,65,36,48,16,23,19,24,49,65,54,25,51,71,27,24,29,53,7,24,17,25,52,44,47,35,30,14,32,11,18,28,14,17,28,23,24,29,12,25,15,41,26,39,18,58,10,26,40,70,28,39,11,44,24,21,42,8,24,16,21,60,25,62,47,66,37,65,43,43,62,22,33,31,35,29,27,50,23,57,60,65,25,43,17,49,47,33,36,35,7,13,29,67,51,54,21,67…
CTGATTTGCGGATTCTCTATGCCTTTTTGCAAAAGCTTTTTTTTTATTTACTGGTTTGCTCATAAAAATGAATTTGTTTATTGGTGTTGCTTAAGTTGAAXXXXXXXXXXTGTGGGTTGGGTTGGATTTAGGCTTGTCAATGACTAAGGTATTATTCTACCATACTCAAAACTTAACTTTGAGATCCATACTCCTATCCGATGTATGAAA	P,aa,ab,ac,ad,ae,af,ak,al,an,ao,ap,aq,as,aw,ax,az,ba,bc,bd,be,bf,bh,bi,bj,bn,bo,bp,bq,bu,bx,by,cb,cd,ce,cj,ck,cl,cm,cn,cp,cr,cs,ct,cu,cv,cz,db,dd,de,dh,dj,dm,do,dp,dq,dr,dt,dx,dz,ea,ec,ed,ee,eg,eh,ej,en,ep,es,et,eu,ev,ew,ex,fb,fd,fe,ff,fg,fi,fl,fo,fp,fs	181,36,30,22,22,18,22,36,22,16,32,30,26,37,30,24,19,34,17,31,25,31,12,37,16,23,26,15,17,20,28,20,7,17,29,25,12,1,14,21,9,10,22,18,15,19,19,24,12,20,1,20,15,15,26,20,41,26,33,33,28,37,34,18,30,17,37,34,19,26,39,2,11,25,32,18,31,24,22,15,11,24,23,28,31
>Marker6310	aaxbb	2
CAAAGCTCGTCTTGTAAGTTGGAGCAAGTTTTTAGCAATAAGCTCAGCAGGCTTTTGAAAGCTGATTTATTGGATACATTGGCTGAGTTACAGAGGCAAAXXXXXXXXXXTTTTTTAATTTGGTGACTCCATTCATCTTGCGGCAGAAATTTAGAGCATCATTTCTTTGTCTGTAGTCTTAATGGCTGAAGGAAGAGAATTTTTGTTAAG	M,aa,ab,ac,ad,ae,af,ag,ah,ai,aj,ak,al,am,an,ao,ap,aq,ar,as,at,au,av,aw,ax,ay,az,ba,bb,bc,bd,be,bf,bg,bh,bi,bj,bk,bl,bm,bn,bo,bp,bq,br,bs,bt,bu,bv,bw,bx,by,bz,ca,cb,cc,cd,ce,cf,cg,ch,ci,cj,ck,cl,cm,cn,co,cp,cq,cr,cs,ct,cu,cv,cw,cx,cy,cz,da,db,dc,dd,de,df,dg,dh,di,dj,dk,dl,dm,dn,do,dp,dq,dr,ds,dt,du,dv,dw,dx,dy,dz,ea,eb,ec,ed,ee,ef,eg,eh,ei,ej,ek,el,em,en,eo,ep,eq,er,es,et,eu,ev,ew,ex,ey,ez,fa,fb,f…	286,58,62,21,77,25,67,54,48,65,74,45,48,28,29,21,69,38,52,38,48,24,34,54,62,57,21,56,12,21,55,49,72,45,42,36,26,56,15,51,52,27,24,41,46,51,42,42,30,53,42,31,27,24,25,7,27,43,25,24,47,12,46,12,15,14,20,22,25,31,14,45,34,34,33,17,12,15,46,25,41,27,24,43,19,54,15,22,35,22,16,22,31,34,24,17,21,39,22,21,60,63,77,23,37,18,61,69,79,27,17,29,18,29,20,52,29,46,33,27,19,21,22,18,24,27,26,24,60,68,44,27,35,…
CAAAGCTCATCTTGTAAGTTGGAGCAAGTTTTTAGCAATAAGCTGAGCAGGCTTTTGAAAGCTGATTTATTGGATACATTGGCTGAGTTACAGAGGCAAAXXXXXXXXXXTTTTTTAATTTGGTGACTGCATTCATCTTGCGGCAGAAATTTAGAGCATCATTTCTTTGTCTGTAGTCTTAATGGCTGAAGGAAGAGAATTTTTGTTAAG	P,ac,ae,ak,am,an,ao,ap,as,au,av,az,bb,bc,bf,bh,bi,bj,bl,bo,br,bt,bv,bx,by,ca,cc,cd,cf,cg,ci,ck,cl,cm,cn,cr,cy,da,dc,df,dh,di,dj,dk,dl,dm,dp,dq,dr,dt,du,dy,dz,ea,ee,ef,eg,eh,ei,ej,el,en,eo,ep,eq,er,es,et,eu,ew,ey,fa,fb,fc,fd,ff,fg,fh,fj,fk,fn,fo,fp,fs,ft	238,8,26,32,23,26,26,1,35,27,22,16,20,30,1,1,34,22,17,25,1,33,22,30,15,23,15,16,24,36,26,16,11,20,16,9,15,18,26,14,14,28,2,24,15,25,18,19,20,28,31,21,32,30,21,21,25,26,19,22,33,21,24,25,21,30,16,16,15,21,1,18,34,47,27,44,17,1,1,29,23,17,19,2,34
>Marker5124	aaxbb	2
CCTTAACTAGCAAGTATGAAACTCACTGCATCAAGGGAAAAACAATTGCCCAATCCTGAGTCTTGTAGGAGATTGTTGGGAAGGCTCCTATATCTAGGATXXXXXXXXXXCTTGCACTTAGTCAAGTACTTGAAGGGAACTGTAAACAGAGGTCTTCAGTTCCAACACAGAGGACAATTTTGAGCTAAAGGCGTTTTGTGATGCTGATTG	M,aa,ab,ac,ad,ae,af,ag,ah,ai,aj,ak,al,am,an,ao,ap,aq,ar,as,at,au,av,aw,ax,ay,az,ba,bb,bc,bd,be,bf,bg,bh,bi,bj,bk,bl,bm,bn,bo,bp,bq,br,bs,bt,bu,bv,bw,bx,by,bz,ca,cb,cc,cd,ce,cf,cg,ch,ci,cj,ck,cl,cm,cn,co,cp,cq,cr,cs,ct,cu,cv,cw,cx,cy,cz,da,db,dc,dd,de,df,dg,dh,di,dj,dk,dl,dm,dn,do,dp,dq,dr,ds,dt,du,dv,dw,dx,dy,dz,ea,eb,ec,ed,ee,ef,eg,eh,ei,ej,ek,el,em,en,eo,ep,eq,er,es,et,eu,ev,ew,ex,ey,ez,fa,fb,f…	281,41,44,38,72,19,27,31,32,51,40,41,22,36,16,44,44,29,33,46,51,43,49,47,74,29,34,80,28,29,24,69,74,51,21,34,53,25,47,53,25,59,19,26,49,28,92,26,57,24,57,37,14,52,38,15,16,26,29,24,35,29,60,23,19,41,32,20,15,31,15,13,53,9,19,8,9,12,22,24,40,19,39,41,19,25,17,26,19,48,30,51,17,17,16,29,19,71,47,37,34,59,40,35,28,53,40,23,30,76,37,57,56,53,32,53,52,31,18,25,23,21,47,25,40,27,35,48,60,53,27,20,28,24…
CCTTAACTAGCAAGTATGAAACTCACTGCATCAAGGGAAAAACAATTGCCCAATCCTGAGTCTTGTAGGAGATTGTTGGGAAGGCTCCTATATCTAGGATXXXXXXXXXXCTTGCACTTAGTCAAGTACTTGAAGGGAACTGTAAACAGAGGTCTTCAGTTCCAACACAGAGGACAATTTTGAGCTAAAGGCATTTTGTGATGCTGATTG	P,aa,ae,af,ag,ah,aj,ak,al,am,an,aq,ar,as,ay,bb,bd,bh,bi,bk,bn,bp,bq,bs,bu,bv,bw,bz,cc,cd,ce,cf,cg,ch,cl,co,cp,cr,cs,ct,cu,cv,cw,cx,cy,cz,da,dc,df,dg,dh,di,dj,dl,dn,dp,dq,dr,dv,dx,dy,dz,ec,ed,eh,ej,em,en,eo,ep,eq,es,fa,fb,fc,fd,ff,fh,fj,fk,fl,fm,fn,fo,fq,fr,fs,ft	198,24,23,26,32,24,36,25,35,20,28,19,25,58,28,24,25,13,16,34,29,13,21,21,16,1,32,13,12,12,29,25,22,25,11,17,6,26,21,2,25,20,14,4,15,33,28,24,15,17,21,19,23,1,19,24,24,13,33,43,20,33,19,23,1,34,34,22,16,18,21,32,25,25,27,22,21,18,31,35,33,23,29,18,22,13,30,17
>Marker2138	aaxbb	2
CATGACCCATCCCCTCATCCATAGCCAGTCGTTTTCTAGACGTTTAAGGAACCCCAAACTCGTCAATCTGCTGCGACTACGACGCTGCAACAGAAATCCCXXXXXXXXXXGATGTACCCAAAAACTGTTGCACATCTAGGGTTTGCGCTGGTGGCGCTGCCTTCCTCGCCTGCTCCGTATCCGCTGTTGTAACCATATTCCCCGATGCCG	M,aa,ab,ac,ad,ae,af,ag,ah,ai,aj,ak,al,am,an,ao,ap,aq,ar,as,at,au,av,aw,ax,ay,az,ba,bb,bc,bd,be,bf,bg,bh,bi,bj,bk,bl,bm,bn,bo,bp,bq,br,bs,bt,bu,bv,bw,bx,by,bz,ca,cb,cc,cd,ce,cf,cg,ch,ci,cj,ck,cl,cm,cn,co,cp,cq,cr,cs,ct,cu,cv,cw,cx,cy,cz,da,db,dc,dd,de,df,dg,dh,di,dj,dk,dl,dm,dn,do,dp,dq,dr,ds,dt,du,dv,dw,dx,dy,dz,ea,eb,ec,ed,ee,ef,eg,eh,ei,ej,ek,el,em,en,eo,ep,eq,er,es,et,eu,ev,ew,ex,ey,ez,fa,fb,f…	297,69,38,40,77,11,67,64,15,23,60,66,56,39,29,50,62,14,78,68,65,46,16,72,42,22,35,58,56,15,36,27,37,20,51,27,30,25,58,46,68,49,30,65,28,22,83,38,56,63,58,21,21,18,21,55,21,17,33,50,18,30,55,20,16,15,17,16,12,33,31,25,41,37,38,13,9,17,25,33,25,60,37,43,14,53,29,22,40,22,28,24,55,21,22,23,29,52,39,32,52,29,30,23,44,23,42,31,33,86,15,63,43,59,53,57,45,44,53,26,20,35,37,53,26,33,25,50,29,65,54,39,19,…
CATGACCCATCCCCTCATCCATAGCCAGTCATTTTCTAGACGTTTAAGGAACCCCAAACTCGTCAATCTGCTGCGACTACGACGCTGCAACAGAAATCCCXXXXXXXXXXGATGTACCCAAAAACTGTTGCACATCTAGGGTTTGCACTGGTGGCGCTGCCTTCCTCGCCTGCTCCGTATCCGCTGTTGTAACCATATTCCCCGGTGCCG	P,ac,ae,ah,ai,am,an,aq,av,ay,bc,be,bf,bg,bi,bj,bk,bm,br,bs,bu,bz,ca,cb,cd,ce,cf,ch,cj,ck,cl,cm,cn,co,cp,cw,cx,cz,da,db,dd,df,dh,di,dk,dm,do,dp,dq,dr,du,dw,dx,dy,ea,ec,ed,ef,eo,ep,es,et,eu,ev,ex,fb,fc,fe,fg,fh,fl,fo,fp,fr,fs,ft	253,1,7,19,30,24,24,18,29,19,24,20,18,22,21,34,22,1,22,18,30,15,27,13,17,24,18,30,1,15,11,29,15,11,9,13,5,18,18,20,11,14,19,20,17,14,12,17,8,15,20,13,17,29,21,24,19,21,16,27,1,32,23,9,11,11,20,13,13,27,18,17,17,15,23,12
>Marker6867	aaxbb	2
TAATATAATATTGTTGCGGTGCCTCAATTCGAAGACTAAGCACTATCATGTTAGGAAATTCTTAATTCAGCATTATCATTTCAATAGAGAGTTTCCTCTAXXXXXXXXXXGAGTCATTCTCCTTACGAACATGTGTTGTGTGAGAAAACTCTATGAGATATTTGATAACTCCATCCCAAAGATCCTTAACTTGAGAACATTTAAAGCAAG	M,aa,ab,ac,ad,ae,af,ag,ah,ai,aj,ak,al,am,an,ao,ap,aq,ar,as,at,au,av,aw,ax,ay,az,ba,bb,bc,bd,be,bf,bg,bh,bi,bj,bk,bl,bm,bn,bo,bp,bq,br,bs,bt,bu,bv,bw,bx,by,bz,ca,cb,cc,cd,ce,cf,cg,ch,ci,cj,ck,cl,cm,cn,co,cp,cq,cr,cs,ct,cu,cv,cw,cx,cy,cz,da,db,dc,dd,de,df,dg,dh,di,dj,dk,dl,dm,dn,do,dp,dq,dr,ds,dt,du,dv,dw,dx,dy,dz,ea,eb,ec,ed,ee,ef,eg,eh,ei,ej,ek,el,em,en,eo,ep,eq,er,es,et,eu,ev,ew,ex,ey,ez,fa,fb,f…	295,73,48,26,64,41,23,25,26,56,75,60,58,46,24,33,72,52,64,83,24,21,21,40,43,29,15,42,48,39,76,24,37,22,17,30,26,18,44,51,32,52,40,12,60,49,17,51,35,60,34,15,30,24,26,23,51,32,42,36,58,35,50,15,7,33,17,14,23,28,31,15,25,22,9,16,8,17,31,31,24,4,24,34,36,48,19,56,13,53,18,38,49,38,52,46,16,50,26,64,47,54,32,25,29,54,38,34,35,5,32,55,27,21,28,75,33,38,59,46,24,55,62,27,31,42,35,16,41,26,40,66,53,64,5…
TAATATAATATTGTTGCGGTGCCTCAATTCAAAGACTAAGCACTATCATGTTAGGAAATTCTTAATTCAGCATTATCATTTCAATAGAGAGTTTCCTCTAXXXXXXXXXXGAGTCATTCTCCTTACGAACATGTGTTGTGTGAGAAAACTCTATGAGATATTTGATAACTCCATCCCAAAGATCCTTAACTTGAGAACATTTAAAGCAAG	P,ab,ac,af,ag,ah,ak,am,an,ao,at,au,av,aw,ax,ay,az,ba,bc,be,bf,bg,bh,bi,bj,bk,bn,bq,bt,bv,bx,by,ca,ck,cl,cn,co,cp,cs,ct,cv,cy,cz,da,db,dc,dd,dh,dj,dl,dr,dt,dy,dz,eb,ec,ed,ee,eh,ei,ej,ek,el,em,ep,es,et,eu,ew,ex,ey,fb,ff,fg,fh,fi,fl,fn,fo,fs,ft	241,1,19,21,22,21,1,28,23,33,18,26,16,26,28,29,11,29,2,25,28,19,22,42,25,25,28,28,14,30,20,24,23,17,16,12,7,13,15,26,20,16,27,22,17,1,19,17,22,16,20,22,41,28,33,31,33,7,32,21,31,1,19,33,15,21,25,2,24,21,36,26,21,1,17,23,25,21,12,24,21
>Marker8816	aaxbb	2
CCTCCTTATTTCTCAGTATCGGCAGATTTTCCCATGGAAGCATCTGCAGAAAAATGTTTTGATTGACATTGTTAATGGAAGAAGTATATGCACAACAATTXXXXXXXXXXAATATGAGCCATTCACAAAGAAAAGGGCAAGTTACAGCATCTATCTTTTAAATACGTCTCAGTATCCAAGACAATCACCTCAAAGACATTTCAAACAATG	P,aa,ab,ac,al,an,ap,ar,as,au,aw,ax,az,ba,bb,bd,be,bf,bh,bj,bn,bo,bp,bq,bt,bu,bx,by,bz,cf,ci,cj,ck,cl,cm,cn,cp,cr,ct,cv,cw,cy,cz,db,dc,dd,dh,dj,dk,dl,dm,dn,do,dq,dt,dx,ea,eb,ed,ee,eg,eh,ek,el,en,ep,es,et,eu,ev,ew,ex,ey,fc,fd,fe,ff,fi,fp,fq,fs	175,28,29,15,35,22,29,22,37,21,36,26,29,34,27,32,37,29,11,36,26,20,17,11,35,15,37,25,14,1,17,23,15,12,17,25,9,12,20,14,9,8,24,23,20,17,1,16,20,6,12,29,14,23,18,37,31,24,31,29,30,24,27,23,29,27,21,25,2,15,16,18,1,33,23,18,12,18,17,16,25
CCTCCTTATTTCTCAGTATCGGCAGATTTTCCCATGGAAGCATCTGCAGAAAAATGTTTTGATTGACATTGTTAATGGAAGAAGTATATGCACAACAATTXXXXXXXXXXAATATGAGCCATTCACAAAGAAAAGGGGAAGTTACAGCATCTATCTTTTAAATGCCTCTCAGTATCCAAGACAATCACCTCAAAGACATTTCAAACAATG	M,aa,ab,ac,ad,ae,af,ag,ah,ai,aj,ak,al,am,an,ao,ap,aq,ar,as,at,au,av,aw,ax,ay,az,ba,bb,bc,bd,be,bf,bg,bh,bi,bj,bk,bl,bm,bn,bo,bp,bq,br,bs,bt,bu,bv,bw,bx,by,bz,ca,cb,cc,cd,ce,cf,cg,ch,ci,cj,ck,cl,cm,cn,co,cp,cq,cr,cs,ct,cu,cv,cw,cx,cy,cz,da,db,dc,dd,de,df,dg,dh,di,dj,dk,dl,dm,dn,do,dp,dq,dr,ds,dt,du,dv,dw,dx,dy,dz,ea,eb,ec,ed,ee,ef,eg,eh,ei,ej,ek,el,em,en,eo,ep,eq,er,es,et,eu,ev,ew,ex,ey,ez,fa,fb,f…	291,27,17,16,83,30,64,70,53,63,88,61,22,60,17,56,41,76,25,32,35,28,38,30,25,49,21,32,25,42,32,26,35,72,10,76,30,50,29,57,32,21,9,18,53,42,37,16,55,69,36,30,6,40,23,23,32,55,47,41,52,14,24,16,16,14,17,19,11,46,18,43,26,46,22,7,15,5,21,54,21,22,15,56,32,42,32,45,11,23,18,25,16,6,39,24,50,49,37,68,52,64,36,75,64,20,28,65,29,33,47,22,20,63,65,26,18,59,19,64,30,50,52,19,35,30,13,12,22,55,54,41,52,31,2…
>Marker3670	aaxbb	2
CATATTGGCAGCAATCTCGCCATCATCTTCACTTCCTCCACCCTTGTCACCGAGCACAGCTTCCACGGATTGGGCTCTGAGCAAGTGCTTCTGTTCGCAAXXXXXXXXXXAATTCTTGAAGCCTCAGGAGTATCCTCGTACAGCATTTCAACATCATAAGGAAGGTTCATGTTGCGTTTCCTTATTGCTGCTGCGATGACTTGAAAAATG	M,aa,ab,ac,ad,ae,af,ag,ah,ai,aj,ak,al,am,an,ao,ap,aq,ar,as,at,au,av,aw,ax,ay,az,ba,bb,bc,bd,be,bf,bg,bh,bi,bj,bk,bl,bm,bn,bo,bp,bq,br,bs,bt,bu,bv,bw,bx,by,bz,ca,cb,cc,cd,ce,cf,cg,ch,ci,cj,ck,cl,cm,cn,co,cp,cq,cr,cs,ct,cu,cv,cw,cx,cy,cz,da,db,dc,dd,de,df,dg,dh,di,dj,dk,dl,dm,dn,do,dp,dq,dr,ds,dt,du,dv,dw,dx,dy,dz,ea,eb,ec,ed,ee,ef,eg,eh,ei,ej,ek,el,em,en,eo,ep,eq,er,es,et,eu,ev,ew,ex,ey,ez,fa,fb,f…	297,39,55,34,105,22,67,53,30,61,28,31,25,35,48,54,54,26,44,56,66,26,47,51,53,18,39,47,20,44,21,27,75,66,20,30,26,31,24,59,22,21,17,15,51,18,71,29,44,38,46,44,26,40,21,24,18,21,57,26,28,21,46,45,15,30,46,10,26,21,18,16,30,15,21,25,4,13,19,28,39,32,26,34,22,44,11,20,35,46,12,28,18,35,26,24,32,45,44,42,40,67,83,20,32,10,34,17,51,74,44,42,11,50,17,51,41,19,34,21,23,30,34,44,50,21,23,35,40,54,32,18,22…
CATATTGGCAGCAATCTCGCCATCATCTTCACTTCCTCCACCCTTGTCACCGAGCACAGCTTCCACGGATTGGGCTCTGAGCAAGTGCTTCTGTTCGCAAXXXXXXXXXXAATTCTTGAAGCCTCAGGAGTATCCTCGTACAGCATTTCAACATCATATGGAAGGTTCATGTTGCGCTTCCTTATTGCTGCTGCGATGACTTGAAAAATG	P,aa,ad,ae,ah,aj,ak,al,am,ap,aq,ar,as,au,aw,ay,bb,bd,be,bh,bi,bj,bk,bn,bo,bp,bq,bs,bu,bw,bz,cd,ce,cf,cg,ch,ci,cl,cn,co,cr,cs,cu,cv,cx,cy,cz,da,dc,df,dh,di,dl,dm,dn,dp,dq,dr,dy,dz,ea,eb,ec,eh,ej,em,en,eo,ep,eq,er,eu,ez,fa,fb,fc,fd,fe,fh,fi,fj,fm,fq,fr,fs,ft	199,35,1,24,31,37,35,33,30,1,26,16,49,34,37,29,33,24,23,20,32,26,38,36,29,17,21,11,26,23,20,15,22,1,21,32,14,18,1,13,11,15,21,12,5,10,20,13,12,6,10,27,9,19,17,22,20,23,19,25,14,25,30,23,23,27,19,34,24,36,24,15,21,24,17,34,20,1,18,25,19,22,21,23,10,25
>Marker5379	aaxbb	2
CATTATAACTGTATCCGCCAATTTGTAGTCCTTTTCAACAAACTGCGTAATGCAATACGATAACTGTTGATGATACATTGCTACCGGCTTAGGTTTGTGGXXXXXXXXXXTATACTCCCTAGAATCTCCAAAAGCTCTCCAATCCCACTGTGCCTCCCTGTCTCATATATGAACCTATAAAAGATATTATTTATCGCCTTCCTAATAAAT	M,aa,ab,ac,ad,ae,af,ag,ah,ai,aj,ak,al,am,an,ao,ap,aq,ar,as,at,au,av,aw,ax,ay,az,ba,bb,bc,bd,be,bf,bg,bh,bi,bj,bk,bl,bm,bn,bo,bp,bq,br,bs,bt,bu,bv,bw,bx,by,bz,ca,cb,cc,cd,ce,cf,cg,ch,ci,cj,ck,cl,cm,cn,co,cp,cq,cr,cs,ct,cu,cv,cw,cx,cy,cz,da,db,dc,dd,de,df,dg,dh,di,dj,dk,dl,dm,dn,do,dp,dq,dr,ds,dt,du,dv,dw,dx,dy,dz,ea,eb,ec,ed,ee,ef,eg,eh,ei,ej,ek,el,em,en,eo,ep,eq,er,es,et,eu,ev,ew,ex,ey,ez,fa,fb,f…	251,40,51,36,59,40,57,67,25,75,43,48,63,27,20,63,51,22,23,45,45,27,40,37,42,53,30,28,51,45,24,27,31,61,11,34,18,25,24,47,54,36,13,45,19,20,89,32,31,57,20,16,33,59,25,16,24,20,41,41,67,30,27,25,20,14,27,16,30,30,28,22,40,16,8,9,9,8,21,50,23,27,29,29,35,17,24,41,10,39,33,20,37,21,41,56,30,34,23,20,46,26,39,30,67,65,66,37,67,30,32,68,63,35,55,52,43,19,32,53,43,43,18,22,29,49,34,37,75,53,43,43,31,46,…
CATTATAACTGTATCCGCCAATTTGTAGTCTTTTTCAACAAACTGCGTAATGCAATACGATAACTGTTGATGATACATTGCTACCGGCTTAGGTTTGTGGXXXXXXXXXXTATACTCCCTAGAATCTCCAAAAGCTCTCCAATCCCACTGTGCCTCCCTGTCTCATATATGAACCTATAAAAGATATTATTTATCGCCTTCCTAATAAAT	P,aa,ah,aj,am,an,aq,ar,as,au,aw,ax,az,ba,bd,be,bf,bh,bi,bj,bk,bp,br,bs,bu,bv,bx,by,bz,ce,cf,cj,cm,co,cs,cu,cv,cy,cz,db,dc,dg,dh,dj,dl,dm,dr,ds,dt,du,dw,dx,dy,ec,ee,ei,em,en,er,es,et,eu,ey,fa,fb,fc,ff,fi,fj,fk,fl,fp,fq,fr,fs	198,41,30,33,27,29,26,22,33,31,38,24,1,29,22,19,27,18,34,17,33,17,23,24,1,22,28,22,1,23,1,24,12,9,9,11,16,9,19,14,20,29,23,20,1,22,31,33,41,27,36,37,28,31,17,30,24,29,27,29,23,1,1,19,38,37,21,25,17,39,34,21,17,23,19
>Marker2352	aaxbb	2
CCAACTCTCGAAGGCGATGTCACCACCCTTCAAACCACATAAAGGAATTCGGCATAAGCTGGCTAACACAAATACCATATCGTGACAAGGAGTGAGGAGGXXXXXXXXXXGACCCCGTGGTTCTTGACACCATTGAATACCCAGACGCCTCCCATCATCAACTCCCGACACTAAAACAATACTCGATCGACCCAACACCTCATAAGCTTC	P,ae,ah,ai,am,an,aq,au,av,ay,bc,be,bf,bg,bi,bj,bk,br,bs,bu,bz,ca,cb,cd,ce,cf,ch,ck,cl,cm,cn,co,cp,cw,cx,cz,da,db,dd,df,dh,di,dk,dm,do,dp,dq,dr,du,dw,dx,dy,ea,ec,ed,ef,eo,ep,et,eu,ev,ex,fb,fc,fe,fg,fh,fl,fo,fp,fr,fs,ft	143,4,10,23,10,15,14,1,18,15,21,11,16,11,9,6,8,12,10,12,7,15,16,13,7,17,9,7,5,14,18,8,4,8,3,11,13,4,14,9,17,16,11,10,10,10,8,14,8,7,16,4,15,13,13,13,11,12,18,8,15,8,7,8,6,7,10,13,8,6,12,19,17
CCAACTCTCGAAGGCGATGTCACCACCCTTCAAACCACATAAAGGAATTCGGCATAAGCTGGCTAACACAAATACCATATCGTGACAAGGAGTGAGGAGGXXXXXXXXXXGACCCCGTGGTTCATGACACCATTGAATACCCAGACGCCTCCCATCATCAACTCCCGACACTAAAACAATACTCGATCGACCCAACACCTCATAAGCTTC	M,aa,ab,ac,ad,ae,af,ag,ah,ai,aj,ak,al,am,an,ao,ap,aq,ar,as,at,au,av,aw,ax,ay,az,ba,bb,bc,bd,be,bf,bg,bh,bi,bj,bk,bl,bm,bn,bo,bp,bq,br,bs,bt,bu,bv,bw,bx,by,bz,ca,cb,cc,cd,ce,cf,cg,ch,ci,cj,ck,cl,cm,cn,co,cp,cq,cr,cs,ct,cu,cv,cw,cx,cy,cz,da,db,dc,dd,de,df,dg,dh,di,dj,dk,dl,dm,dn,do,dp,dq,dr,ds,dt,du,dv,dw,dx,dy,dz,ea,eb,ec,ed,ee,ef,eg,eh,ei,ej,ek,el,em,en,eo,ep,eq,er,es,et,eu,ev,ew,ex,ey,ez,fa,fb,f…	292,56,51,52,104,23,60,48,30,36,76,57,44,38,34,55,50,32,67,77,55,49,25,57,61,47,42,81,58,32,55,20,43,26,70,27,20,20,28,48,40,38,40,52,32,23,78,28,39,54,50,35,17,30,34,37,17,26,31,43,30,33,55,15,28,33,17,21,18,32,34,45,50,59,36,15,7,42,30,28,20,71,26,44,31,50,27,33,42,24,33,18,43,25,33,21,29,48,54,42,76,22,39,24,86,34,69,35,22,88,16,74,41,59,43,62,49,54,60,29,22,67,42,56,29,26,15,45,21,53,53,68,34…
>Marker4446	aaxbb	2
TAGAGTTAGCCTTCCGAGTTTTTCCTCAATAACCCGTAGAGCATCAATTTCTGTAATTGGTTGATCTTTAAGACTGCCCAGCATTAAAGACATTGCCTCAXXXXXXXXXXGTTCTCCAAATTGTCGATTACGACTAGAAAAGGAATGTTCCTCATGAGCTCCCTTCGGATTCTGGCAATTGCTGCTTCCTCTTGCTCCTCAAAGCCCTTC	P,aa,ab,ad,ae,af,ai,aj,am,ao,aq,ar,at,au,aw,ax,az,bb,bc,be,bf,bg,bl,bp,br,bs,bt,bx,by,cb,cc,ce,ch,ci,cj,ck,cl,cm,cn,cq,cr,cu,cx,cz,da,dd,de,df,dg,dh,dk,dl,dn,do,dq,du,dw,dy,dz,ed,ee,ei,ej,ek,el,em,en,eo,ep,er,et,eu,ew,ez,fb,fc,fd,fe,fg,fh,fl,fm,fn,fp,fr,ft	170,25,35,39,17,27,27,44,16,28,33,29,24,24,23,30,14,11,28,20,35,19,24,1,21,24,1,26,21,1,9,19,28,8,27,13,17,16,14,14,15,23,9,34,21,14,29,15,18,18,17,20,14,20,4,25,19,22,36,48,22,30,29,13,13,27,27,1,23,19,27,17,14,13,14,38,16,28,13,15,29,26,17,20,21,28
TAGAGTTAGCCTTCCGAGTTTTTCCTCAATAACCCGTAGAGCATCGATTTCTGTAATTGGTTGATCTTTAAGACTGCCCAGCATTAAAGACATTGCCTCAXXXXXXXXXXGTTCTCCAAATTGTCGATTACGACTAGAAAAGGAATGTTCCTCATGAGCTCCCTTCGGATTCTGGCAATTGCTGCTTCCTCTTGCTCCTCAAAGCCCTTC	M,aa,ab,ac,ad,ae,af,ag,ah,ai,aj,ak,al,am,an,ao,ap,aq,ar,as,at,au,av,aw,ax,ay,az,ba,bb,bc,bd,be,bf,bg,bh,bi,bj,bk,bl,bm,bn,bo,bp,bq,br,bs,bt,bu,bv,bw,bx,by,bz,ca,cb,cc,cd,ce,cf,cg,ch,ci,cj,ck,cl,cm,cn,co,cp,cq,cr,cs,ct,cu,cv,cw,cx,cy,cz,da,db,dc,dd,de,df,dg,dh,di,dj,dk,dl,dm,dn,do,dp,dq,dr,ds,dt,du,dv,dw,dx,dy,dz,ea,eb,ec,ed,ee,ef,eg,eh,ei,ej,ek,el,em,en,eo,ep,eq,er,es,et,eu,ev,ew,ex,ey,ez,fa,fb,f…	271,27,16,41,53,24,23,55,67,21,39,49,44,25,32,23,50,22,25,78,40,22,34,34,34,45,20,77,16,22,62,25,34,31,45,63,62,63,12,53,45,38,29,59,32,28,70,34,67,44,22,19,18,52,17,6,30,23,51,44,23,8,36,22,11,9,16,27,31,7,18,45,49,17,49,15,9,29,27,20,44,55,17,17,16,32,12,35,32,22,14,44,24,18,51,24,54,45,47,31,45,26,97,26,36,45,44,50,25,27,42,52,42,24,25,28,32,27,20,52,26,73,24,37,19,12,23,27,53,52,27,48,14,30,3…
>Marker7655	aaxbb	2
CTTCATCAACTAATAATTAAGATTCAATTCTTGCAGGTGCAAACACGGTCAAGCAATGAAAAATTTTCACAAAGAAAAAAAATAGGATCTAATTACTGTAXXXXXXXXXXTTGGATGTCGCTTGAATTTCTTCTTTTTTTTATTAAGCCGTAATTTATTGATATCCACTTTAATTATATCATGAAAGAAACAATTCTGATGAAAAAATAG	P,ac,ae,ag,ah,ai,aj,aq,ax,az,ba,bb,bf,bg,bh,bl,bp,bq,bt,bu,bv,bx,by,bz,ca,cc,cf,ci,cm,cn,co,cs,ct,cu,cv,cx,cy,cz,da,db,dc,de,dh,dk,dl,dm,dn,do,dq,dt,dx,dy,dz,ec,ef,eg,eh,ei,el,em,en,ep,eu,ev,ew,ex,ey,ez,fd,ff,fg,fm,fn,fo,fq,fr,fs,ft	206,2,21,27,24,44,23,29,25,9,28,23,35,27,14,18,11,34,1,26,24,20,17,24,24,18,23,9,18,11,9,13,24,10,8,9,6,18,25,14,1,19,18,26,1,11,18,19,20,21,6,21,36,22,27,42,29,28,30,33,29,20,19,28,18,1,30,32,25,16,15,33,22,19,8,21,25,1
CTTCATCAACTAATAATTAAGATTCAATTCTTGCAGGTGCAAACACGGTCAAGCAATGAAAAATTTTCACAAAGAAAAAAAATAGGGTCTAATTACTGTAXXXXXXXXXXTTGGATGTCGCTTGAATTTCTTCTTTTTTTTATTAAGCTGTAATTTATTGATATCCACTTTAATTAAATCATGAAAGAAACAATTCTGATGAAAAAATAG	M,aa,ab,ac,ad,ae,af,ag,ah,ai,aj,ak,al,am,an,ao,ap,aq,ar,as,at,au,av,aw,ax,ay,az,ba,bb,bc,bd,be,bf,bg,bh,bi,bj,bk,bl,bm,bn,bo,bp,bq,br,bs,bt,bu,bv,bw,bx,by,bz,ca,cb,cc,cd,ce,cf,cg,ch,ci,cj,ck,cl,cm,cn,co,cp,cq,cr,cs,ct,cu,cv,cw,cx,cy,cz,da,db,dc,dd,de,df,dg,dh,di,dj,dk,dl,dm,dn,do,dp,dq,dr,ds,dt,du,dv,dw,dx,dy,dz,ea,eb,ec,ed,ee,ef,eg,eh,ei,ej,ek,el,em,en,eo,ep,eq,er,es,et,eu,ev,ew,ex,ey,ez,fa,fb,f…	293,59,39,40,71,19,49,42,31,40,26,73,53,62,56,43,63,25,44,100,52,58,41,79,17,82,11,41,13,42,58,48,30,17,18,46,49,31,22,41,50,62,17,20,34,37,33,22,29,54,30,14,10,23,34,10,34,33,25,32,31,13,39,19,29,18,15,10,27,26,25,21,29,20,11,22,5,12,27,24,16,6,28,14,48,50,16,54,35,22,40,15,16,13,39,19,52,66,21,62,65,62,11,41,34,56,60,24,73,14,34,51,18,42,51,56,24,32,23,42,30,52,73,45,70,32,19,27,60,25,24,58,59,…
>Marker8331	aaxbb	2
TTATCCCAAGAAAGATGTTATAAAATGTAGCTGAAGACGCCACTCTCCAATTAATGAATGTTTTCCTTGAGAGCCCTTCAATTCTTCCATCTCCCTCCAAXXXXXXXXXXGGATTGGGATCGAGTTTGGATCGAATAAAAGACATGCTAAATATTATTGGATTGGACCAGAAATCCAGTAATATCCAACCTAATAAGCTAATGCAAATGA	P,aa,ac,ad,ag,ah,ak,an,aq,as,au,aw,ax,az,bb,bd,be,bf,bh,bl,bp,bq,br,bs,bt,bu,by,bz,ca,cc,ce,cf,cg,ch,ci,cj,ck,cl,cm,cn,cp,cr,cs,cu,cv,da,dc,dd,de,df,dg,dh,dj,dk,dl,do,ds,dt,dv,dz,ea,eb,ec,ef,eg,ei,ej,ek,em,eo,es,eu,ew,ex,ey,ez,fa,fd,fg,fi,fm,fo,fq,fs,ft	204,41,26,35,31,26,31,16,28,49,25,33,27,26,27,28,30,1,16,20,12,28,18,19,13,26,26,33,1,14,9,20,16,24,6,33,14,20,16,15,14,15,22,11,10,16,22,9,21,16,22,11,20,17,18,8,30,22,29,20,24,26,38,18,42,21,30,18,25,30,32,16,27,26,23,30,33,35,14,32,27,18,19,44,26
TTATCCCAAGAAAGATGTTATAAAATGTAGCTGAAGACGCCACTCTCCAATTAATGAATGTTTTCCTTGAGAGCCCTTCAATTCTTCCATCTCCCTCCAAXXXXXXXXXXGGATTGGGATCGAGTTTGGATCGAATAAAAGACATGCTAAATATTATTGGATTGGACCAGAAATCCAATAATATCCAACCTAATAAGCTAATGCAAATGA	M,aa,ab,ac,ad,ae,af,ag,ah,ai,aj,ak,al,am,an,ao,ap,aq,ar,as,at,au,av,aw,ax,ay,az,ba,bb,bc,bd,be,bf,bg,bh,bi,bj,bk,bl,bm,bn,bo,bp,bq,br,bs,bt,bu,bv,bw,bx,by,bz,ca,cb,cc,cd,ce,cf,cg,ch,ci,cj,ck,cl,cm,cn,co,cp,cq,cr,cs,ct,cu,cv,cw,cx,cy,cz,da,db,dc,dd,de,df,dg,dh,di,dj,dk,dl,dm,dn,do,dp,dq,dr,ds,dt,du,dv,dw,dx,dy,dz,ea,eb,ec,ed,ee,ef,eg,eh,ei,ej,ek,el,em,en,eo,ep,eq,er,es,et,eu,ev,ew,ex,ey,ez,fa,fb,f…	292,24,32,25,41,31,57,31,27,64,77,37,55,78,21,60,56,25,58,36,43,31,52,32,44,64,18,47,17,38,28,37,71,47,16,58,59,62,31,47,43,54,18,36,29,23,14,17,57,72,59,22,19,27,20,6,34,17,28,18,26,11,20,24,13,13,16,32,15,28,20,23,42,22,15,13,12,32,39,23,47,21,18,19,30,19,10,43,18,32,10,29,31,16,55,50,44,14,30,53,31,46,76,55,32,28,26,24,60,27,21,20,43,30,30,24,52,30,38,17,44,46,55,28,57,16,22,25,22,34,18,20,51,…
>Marker6320	aaxbb	2
CCATTCAACTCAAAATCCTCAACATTATGTAAGAAGTCTTTTACCAAAATCATTTTATGCATCAGTTGTGAATAAGAATAACCTCAAACCCAAGAGGCGAXXXXXXXXXXCTCAAATTAATTTACAGTTTCTGAAATTTTGCTTTTCCCCTAAACCAGTGCTGAATTCCTAGCCCAGGAAACACTTAGGACGAAACTTCCACAAGTTAAG	P,aa,ah,aj,am,an,aq,ar,as,au,aw,ax,ba,bd,be,bf,bh,bi,bj,bk,bp,br,bs,bv,bx,by,ce,cj,ck,cm,co,cu,cv,cw,cy,cz,db,dc,dg,dh,dj,dl,dm,dr,ds,dt,du,dw,dx,dy,ec,ee,ei,em,en,eq,er,es,et,fa,fb,fc,ff,fi,fj,fl,fp,fq,fr,fs	181,27,17,27,24,22,21,26,26,20,26,23,31,17,28,37,15,30,16,27,9,20,18,21,26,22,23,18,1,11,13,22,20,1,14,17,12,26,21,7,13,1,22,21,17,20,23,32,39,37,37,20,22,18,22,1,21,23,18,24,19,21,22,18,29,23,20,10,24,24
CCATTCAACTCAAAATCCTCAACATTATGTAAGAAGTCTTTACCAAAATCATTTTATGCATCAGTTGTGAATAAGAATAACCTCAAACCCAAGAGGCGAAXXXXXXXXXXCTCAAATTAATTTACAGTTTCTGAAATTTTGCTTTTCCCCTAAACCAGTGCTGAATTCCTAGCCCAGGAAACACTTAGGACGAAACTTCCACAAGTTAAG	M,aa,ab,ac,ad,ae,af,ag,ah,ai,aj,ak,al,am,an,ao,ap,aq,ar,as,at,au,av,aw,ax,ay,az,ba,bb,bc,bd,be,bf,bg,bh,bi,bj,bk,bl,bm,bn,bo,bp,bq,br,bs,bt,bu,bv,bw,bx,by,bz,ca,cb,cc,cd,ce,cf,cg,ch,ci,cj,ck,cl,cm,cn,co,cp,cq,cr,cs,ct,cu,cv,cw,cx,cy,cz,da,db,dc,dd,de,df,dg,dh,di,dj,dk,dl,dm,dn,do,dp,dq,dr,ds,dt,du,dv,dw,dx,dy,dz,ea,eb,ec,ed,ee,ef,eg,eh,ei,ej,ek,el,em,en,eo,ep,eq,er,es,et,eu,ev,ew,ex,ey,ez,fa,fb,f…	311,27,44,24,81,34,56,39,30,61,33,68,50,24,22,46,55,12,31,53,51,30,37,37,18,65,33,27,43,39,20,25,31,49,20,24,30,18,41,49,52,42,18,41,19,24,36,51,33,39,28,18,24,38,24,21,36,24,44,52,51,25,24,32,34,14,37,19,31,28,28,44,37,22,10,17,17,15,27,55,14,31,23,38,45,32,15,66,23,36,31,27,24,36,45,29,16,23,18,38,54,37,45,40,73,51,73,24,72,21,58,60,59,22,67,57,65,28,22,62,47,39,39,29,23,39,32,39,48,46,36,28,25…
>Marker3643	aaxbb	2
TGTTTTTACTCAACAGCCTATCACTGCCGGAGCTTCTCCACAACAATATCCTCCTTCTATGCATATGACAATGAACCCCTCTTATATGAGCATGAAACCTXXXXXXXXXXTTCCTGCTGAACAAGGATACAATGCACATCCAGTTCCATTCCAGGCAACAGCACCAGGCGGAGTATATAATTGGCATCAAGTTCCACATTCTGAGCAAAT	M,aa,ab,ac,ad,ae,af,ag,ah,ai,aj,ak,al,am,an,ao,ap,aq,ar,as,at,au,av,aw,ax,ay,az,ba,bb,bc,bd,be,bf,bg,bh,bi,bj,bk,bl,bm,bn,bo,bp,bq,br,bs,bt,bu,bv,bw,bx,by,bz,ca,cb,cc,cd,ce,cf,cg,ch,ci,cj,ck,cl,cm,cn,co,cp,cq,cr,cs,ct,cu,cv,cw,cx,cy,cz,da,db,dc,dd,de,df,dg,dh,di,dj,dk,dl,dm,dn,do,dp,dq,dr,ds,dt,du,dv,dw,dx,dy,dz,ea,eb,ec,ed,ee,ef,eg,eh,ei,ej,ek,el,em,en,eo,ep,eq,er,es,et,eu,ev,ew,ex,ey,ez,fa,fb,f…	295,35,23,53,58,19,62,54,30,55,41,56,53,30,36,32,47,51,48,32,69,29,42,43,31,26,17,63,41,19,63,49,27,42,20,50,44,37,26,28,16,39,6,24,47,17,73,42,62,49,25,22,17,39,13,28,15,56,33,29,48,26,26,23,31,14,46,20,30,31,30,48,35,43,17,15,10,32,23,56,44,35,21,26,16,24,28,50,30,51,30,21,33,34,48,29,24,47,24,25,21,37,23,72,26,51,20,69,21,33,35,68,20,49,37,36,54,47,40,24,26,47,41,50,46,34,33,23,31,27,10,17,16,…
TGTTTTTACTCAACAGCCTATCACTGCCGGAGCTTCTCCACAACAATATCCTCCTTCTATGCATATGACAATGAACCCCTCTTATATGAGCATGAAACCTXXXXXXXXXXTTCCTGCTGAACAAGGATACAATGCACATCCAGTTCCATTCCAGGCAACAGCACCAGGCGGAGTATATAATTGGCATCAGGTTCCACATTCTGAGCAAAT	P,aa,ab,ae,ah,aj,al,am,ao,as,au,aw,ax,ay,az,ba,bc,bf,bh,bj,bk,bm,bn,bp,bq,bs,bt,bx,by,bz,cb,cd,ce,cj,cm,co,cr,cv,cz,de,df,dg,dm,dq,dr,dt,du,dv,dw,dx,dz,eb,ed,ee,eh,ei,ej,ek,eo,ep,eq,es,ew,ex,ey,ez,fa,fb,fc,fe,fg,fi,fj,fm,fp,fq,fr,ft	197,30,28,15,24,45,1,31,32,25,21,28,24,26,16,1,7,37,11,1,40,18,21,19,22,14,1,31,17,11,10,23,1,25,17,14,1,22,20,12,16,23,22,25,18,27,21,32,25,35,34,33,30,36,17,1,22,23,29,19,1,1,28,18,27,25,17,19,33,22,17,13,20,20,16,27,26,1
>Marker5608	aaxbb	2
CAGATTATTCCAAGATGAAAGAAAACCAGAAGCATCTTTAAGACAAATGAATACGAGGCACATGTAGTGTGATTCAACATTTGAAAAGGTGAGTAACACTXXXXXXXXXXGGGGTCACACATGAATACGCATCTGAACTGTGTCAGAGGTTTTGCTTCAGTACCTCAGCTGCTGTCATGTTCGGAAAGGATGTACTTAAAAGTTTAATTG	M,aa,ab,ac,ad,ae,af,ag,ah,ai,aj,ak,al,am,an,ao,ap,aq,ar,as,at,au,av,aw,ax,ay,az,ba,bb,bc,bd,be,bf,bg,bh,bi,bj,bk,bl,bm,bn,bo,bp,bq,br,bs,bt,bu,bv,bw,bx,by,bz,ca,cb,cc,cd,ce,cf,cg,ch,ci,cj,ck,cl,cm,cn,co,cp,cq,cr,cs,ct,cu,cv,cw,cx,cy,cz,da,db,dc,dd,de,df,dg,dh,di,dj,dk,dl,dm,dn,do,dp,dq,dr,ds,dt,du,dv,dw,dx,dy,dz,ea,eb,ec,ed,ee,ef,eg,eh,ei,ej,ek,el,em,en,eo,ep,eq,er,es,et,eu,ev,ew,ex,ey,ez,fa,fb,f…	282,66,18,19,77,25,39,32,18,60,32,45,34,26,39,52,48,57,44,26,25,21,56,24,32,41,13,59,29,36,60,26,26,34,39,67,27,32,44,44,30,19,27,28,22,39,44,44,41,24,40,43,16,27,29,18,21,37,30,40,22,30,38,6,27,12,20,14,6,33,25,33,26,11,18,12,8,15,34,59,14,31,18,45,36,42,9,36,45,49,8,11,17,15,53,27,45,24,20,28,22,34,70,71,66,37,33,54,31,57,25,50,25,21,34,31,30,29,21,58,11,25,52,24,14,22,21,17,56,18,57,49,14,26,1…
CAGATTATTCCAAGATGAAAGAAAACCAGAAGCATCTTTAAGTCAAATCAATACGAGGCACATGTAGTGTGATTCAACATTTGAAAAGGTGAGTAACACTXXXXXXXXXXGGGGTCACGCATGAATACGCATCTGAACTGTGTCAGAGGTTTTGCTTCAGTACCTCAGCTGCTGTCATGTTCGGAAAGGATGTACTTAAAAGTTTAATTG	P,ab,ac,af,ag,ah,aj,al,am,an,ap,as,at,au,aw,ax,az,bb,be,bf,bg,bj,bk,bn,bo,bq,br,bt,bw,bx,bz,ca,cd,cf,ch,ck,cm,cn,co,cp,ct,cu,cv,cx,cy,cz,db,dc,dd,dh,dl,dm,dn,do,dq,ds,dt,du,dv,dw,eb,ed,ef,eh,ei,ej,ek,el,em,en,ep,eq,es,et,eu,ew,ex,ey,fb,fc,fd,fe,ff,fh,fi,fj,fk,fn,fp,fq,fr	190,24,25,27,21,29,22,20,19,1,1,47,34,19,35,33,17,29,27,36,24,30,18,26,14,11,29,44,17,20,18,33,22,41,24,11,25,24,20,11,29,39,12,6,16,30,22,24,10,10,15,26,19,23,20,36,22,24,32,30,17,32,10,23,18,27,3,20,23,21,20,14,20,24,21,16,1,11,41,34,24,28,28,39,36,30,27,24,22,19,25
>Marker6746	aaxbb	2
TTTTATTTAAAAAAAAGGTTGAATGAAACCAAATAATTAAAGATTTTGAACACCAAAATATTGTATCAAATATTAAACCAAGTAATGTATTTGATTTATGXXXXXXXXXXACAAAATAATACTGTAGTAAACGGCTATCGCCACAAGGACAGAAGCAACCAAAACGACCGCACTTCAAACTAACAAAATTGAAAACATTGTCTTTTCATG	M,aa,ab,ac,ad,ae,af,ag,ah,ai,aj,ak,al,am,an,ao,ap,aq,ar,as,at,au,av,aw,ax,ay,az,ba,bb,bc,bd,be,bf,bg,bh,bi,bj,bk,bl,bm,bn,bo,bp,bq,br,bs,bt,bu,bv,bw,bx,by,bz,ca,cb,cc,cd,ce,cf,cg,ch,ci,cj,ck,cl,cm,cn,co,cp,cq,cr,cs,ct,cu,cv,cw,cx,cy,cz,da,db,dc,dd,de,df,dg,dh,di,dj,dk,dl,dm,dn,do,dp,dq,dr,ds,dt,du,dv,dw,dx,dy,dz,ea,eb,ec,ed,ee,ef,eg,eh,ei,ej,ek,el,em,en,eo,ep,eq,er,es,et,eu,ev,ew,ex,ey,ez,fa,fb,f…	258,24,25,23,42,20,23,68,51,50,39,40,30,63,28,23,39,34,43,45,49,49,44,30,29,64,24,27,46,15,23,38,34,45,8,32,22,38,57,50,22,23,15,34,37,49,57,14,57,32,32,15,26,45,7,18,17,8,34,37,46,34,13,14,40,26,21,20,12,31,16,14,25,11,17,10,5,22,23,37,15,57,10,29,27,44,36,37,13,39,23,21,36,16,30,18,30,52,44,56,48,69,34,73,31,28,48,35,39,19,51,33,24,44,24,65,40,44,24,51,17,75,59,26,26,48,18,29,28,40,59,60,34,56,…
TTTTATTTAAAAAAAAGGTTGAATGAAACCAAATAATTAAAGATTTTGAACACCAAAATATTGTATCAAATATTAAACCAAGTAATGTATTTGATTTATGXXXXXXXXXXACAAAATAATACTGTAGTAAACGGCTATCGCCATAAGGACAGAAGCAACCAAAACGATCGCACTTCAAACTAACAAAATTGAAAACATTGTCTTTTCATG	P,aa,ab,ac,ad,ae,af,ak,al,an,ao,ap,aq,as,aw,ax,az,ba,bc,bd,be,bf,bg,bh,bi,bj,bn,bo,bp,bq,bu,bx,by,cb,cd,ce,cf,cj,ck,cn,cp,cq,cr,cs,ct,cu,cv,cz,db,dd,de,dj,dm,do,dp,dq,dr,dt,dx,dz,ea,ec,ed,ee,eg,eh,ej,en,eo,ep,eq,es,et,ev,ew,ex,fb,fd,fe,ff,fg,fh,fi,fl,fo,fp,fr,fs	134,33,25,23,38,12,21,19,21,15,36,26,25,37,25,27,22,46,34,39,12,26,1,19,23,18,26,24,34,22,22,32,19,6,24,12,1,15,17,10,10,1,15,26,17,26,12,14,20,16,23,22,20,17,28,19,23,33,41,29,23,31,21,14,26,32,34,17,1,23,1,26,20,22,22,20,34,32,13,25,22,1,17,21,26,10,24,21
>Marker7479	aaxbb	2
CTAATTTTGGTATTCTAATGTTTCGAATAATATTTGAGATAATATCTAAGTTGAAAATATTGAACTTTTTTCAATAATAATTTTGTTCCAGGAGCGCATAXXXXXXXXXXCAATACTGAAGAAGCTCTTTAATAAAATTGATAACTTTCTATTATGGATAGATTTTATTTCAAGTTTGAACTAAAGTATTACTTCAATACCAATAGATTG	M,aa,ab,ac,ad,ae,af,ag,ah,ai,aj,ak,al,am,an,ao,ap,aq,ar,as,at,au,av,aw,ax,ay,az,ba,bb,bc,bd,be,bf,bg,bh,bi,bj,bk,bl,bm,bn,bo,bp,bq,br,bs,bt,bu,bv,bw,bx,by,bz,ca,cb,cc,cd,ce,cf,cg,ch,ci,cj,ck,cl,cm,cn,co,cp,cq,cr,cs,ct,cu,cv,cw,cx,cy,cz,da,db,dc,dd,de,df,dg,dh,di,dj,dk,dl,dm,dn,do,dp,dq,dr,ds,dt,du,dv,dw,dx,dy,dz,ea,eb,ec,ed,ee,ef,eg,eh,ei,ej,ek,el,em,en,eo,ep,eq,er,es,et,eu,ev,ew,ex,ey,ez,fa,fb,f…	285,31,35,42,91,11,57,66,14,88,5,56,48,5,57,18,51,44,58,1,44,25,28,31,4,6,7,2,44,15,53,52,27,55,22,68,47,32,56,27,39,50,41,28,44,30,23,6,55,62,29,17,20,48,19,52,9,33,69,42,66,42,13,26,43,31,39,5,27,25,34,14,68,19,8,12,7,5,28,54,18,4,62,26,19,17,55,48,52,49,33,11,34,29,13,18,31,60,27,32,26,26,3,54,2,75,27,66,25,10,31,64,28,52,26,33,49,55,62,25,32,65,55,58,72,61,49,11,25,22,32,22,48,35,57,37,57,31,…
CTAATTTTGGTATTCTAATGTTTCGAATAATATTTGAGATAATATCTAAGTTGAAAATATTGAACTTTTTTCAATAATAATTTTGTTCCAGGAGCGCATAXXXXXXXXXXCAATACTGAAGAAGCTCTTTAATAAAATTGATAACTTTCTATTATGGATAGATTTTATTTCAAGTTTGAACTAAAGTATTACTTCAATACCAATAAATTG	P,aa,ab,ae,ah,aj,am,ao,as,au,aw,ax,ay,az,bc,be,bf,bh,bk,bm,bn,bp,bq,bs,bx,by,bz,cb,cd,cj,cm,co,cs,cv,cz,de,df,dg,di,dm,dq,dr,dt,du,dv,dw,dx,dy,dz,eb,ed,ee,eg,eh,ej,ek,eo,ep,ew,ex,ey,ez,fa,fb,fc,fe,fg,fh,fi,fj,fm,fp,fq,fr	274,31,36,12,20,2,6,26,3,25,34,2,14,5,28,1,43,18,21,14,23,30,31,33,28,28,18,18,24,18,25,9,17,8,26,21,25,10,1,29,28,19,28,46,31,15,5,1,4,38,25,10,1,29,25,24,14,25,23,30,23,36,23,23,33,22,31,1,21,23,21,20,16,25
>Marker5254	aaxbb	2
CTCATTTCTTCAAGAGGATGGAGAATTATCAAGGTGATTTAGCTGACATAGTTCGAGCCACCGCCGCCACCTCCGTAGATGGAACCGCTGTCCTCCCCGTXXXXXXXXXXCATGTTGAAAACACTGCAGGGTTTGCACTTGCCACTGGTGCTGGAAACGATAACACCAGTGCAAATCTTGCTCCCAAACTTGTTGATGATGAGATGAAAA	M,aa,ab,ac,ad,ae,af,ag,ah,ai,aj,ak,al,am,an,ao,ap,aq,ar,as,at,au,av,aw,ax,ay,az,ba,bb,bc,bd,be,bf,bg,bh,bi,bj,bk,bl,bm,bn,bo,bp,bq,br,bs,bt,bu,bv,bw,bx,by,bz,ca,cb,cc,cd,ce,cf,cg,ch,ci,cj,ck,cl,cm,cn,co,cp,cq,cr,cs,ct,cu,cv,cw,cx,cy,cz,da,db,dc,dd,de,df,dg,dh,di,dj,dk,dl,dm,dn,do,dp,dq,dr,ds,dt,du,dv,dw,dx,dy,dz,ea,eb,ec,ed,ee,ef,eg,eh,ei,ej,ek,el,em,en,eo,ep,eq,er,es,et,eu,ev,ew,ex,ey,ez,fa,fb,f…	322,69,53,29,69,20,62,27,28,36,52,60,43,51,51,81,50,62,35,62,59,49,25,44,23,51,10,32,17,30,55,55,35,27,9,76,51,67,16,58,48,51,24,17,58,44,62,18,24,52,45,27,14,24,20,8,20,44,19,43,29,12,40,29,20,18,11,11,25,38,28,18,18,16,10,10,8,10,21,21,17,27,16,21,36,48,33,58,31,20,35,18,16,10,38,22,40,41,19,55,27,38,34,21,25,27,41,25,42,56,18,24,29,34,61,61,31,18,19,50,16,40,46,50,57,17,17,23,44,31,23,56,49,46…
CTCATTTCTTCAAGAGGATGGAGAATTATCAAGGTGATTTAGCTGACATAGTTCGACCCACCGCCGCCACCTCCGTAGATGGAACCGCTGTCCTCCCCGTXXXXXXXXXXCATGTTGAAAACACTGCAGGGTTTGCACTTGCCACTAGTGCTGGAAACGATAACACCAGTACAAATCTTGCTCCCAAACTTGTTGATGATGAGATGAAAA	P,aa,ae,ag,ah,ai,aj,an,ao,ax,az,ba,bb,be,bf,bg,bh,bk,bl,bp,bq,bu,bv,bx,by,bz,ca,cb,cc,cd,cf,ch,ci,cm,cn,co,cs,ct,cu,cv,cx,cy,cz,da,db,dc,de,dg,dj,dk,dm,dn,do,dq,dt,dv,dx,dy,dz,ea,ec,ed,ef,eg,eh,ei,ek,el,em,en,ep,eu,ev,ew,ey,ez,fd,ff,fg,fm,fn,fo,fq,fr,fs	186,1,9,33,36,20,27,1,1,33,8,34,19,1,31,22,8,1,21,21,19,18,20,31,26,9,22,1,8,18,20,17,19,15,14,8,15,28,13,14,6,11,27,21,13,25,12,2,1,26,15,24,13,16,19,15,32,27,21,28,23,1,22,24,19,22,1,24,20,32,20,24,6,18,19,14,41,24,10,29,20,16,10,18,20
>Marker5498	aaxbb	2
CTGTTCTCAGTATTTCCTCAACAGATGTGCTCGTGATGTTTTTCTTTTCTAAATTCACCAGGCACTCAATTTAGTTGCTGCAATGCAATTGCTATTGATGXXXXXXXXXXTAGTATTTGTTTGGTGGAAGGATATGTTCTGTCTTTGCACACTTTTCTATATACAAATTTCTCAGGATATCCAGTGAAGCTGGTGCTTCCTTCTTTAAGG	P,aa,ae,ag,ah,aj,ak,al,am,an,aq,ar,as,au,aw,ay,bb,bd,be,bh,bi,bj,bk,bn,bo,bp,bq,bs,bu,bw,bz,cd,ce,cg,ch,ci,cl,co,cr,cs,cu,cv,cx,cy,cz,da,db,dc,df,dh,di,dl,dm,dn,dp,dq,dr,dy,dz,ea,eb,ec,eh,ej,em,en,eo,ep,eq,er,eu,ev,ey,ez,fa,fb,fc,fd,fh,fi,fj,fm,fq,fr,fs,ft	181,37,24,1,22,35,20,25,18,1,30,24,20,31,32,39,20,17,13,8,31,27,28,21,21,14,29,10,19,28,7,18,24,21,16,15,10,13,8,18,20,12,4,8,21,12,1,26,13,19,12,17,20,16,23,19,35,21,29,16,23,29,27,22,23,24,28,8,15,15,11,1,1,27,13,17,16,30,31,15,25,20,15,24,19,28
CTGTTCTCAGTATTTCCTCAACAGATGTGCTCGTGATGTTTTTCTTTTCTAAATTCACCAGGCACTCAATTTAGTTGCTGCAATGCAATTGCTATTGATGXXXXXXXXXXATAGTATTTGTTTGGTGGAAGGATATGTTCTGTCTTTGCACACTTTCTATATACAAATTTCTCAGGATATCCAGTGAAGCTGGTGCTTCCTTCTTTAAGG	M,aa,ab,ac,ad,ae,af,ag,ah,ai,aj,ak,al,am,an,ao,ap,aq,ar,as,at,au,av,aw,ax,ay,az,ba,bb,bc,bd,be,bf,bg,bh,bi,bj,bk,bl,bm,bn,bo,bp,bq,br,bs,bt,bu,bv,bw,bx,by,bz,ca,cb,cc,cd,ce,cf,cg,ch,ci,cj,ck,cl,cm,cn,co,cp,cq,cr,cs,ct,cu,cv,cw,cx,cy,cz,da,db,dc,dd,de,df,dg,dh,di,dj,dk,dl,dm,dn,do,dp,dq,dr,ds,dt,du,dv,dw,dx,dy,dz,ea,eb,ec,ed,ee,ef,eg,eh,ei,ej,ek,el,em,en,eo,ep,eq,er,es,et,eu,ev,ew,ex,ey,ez,fa,fb,f…	303,28,49,51,104,23,61,45,36,57,36,25,34,27,44,64,51,19,23,35,62,20,46,31,54,20,28,64,23,45,17,26,79,37,11,28,24,25,37,50,28,23,29,24,50,14,49,12,52,22,50,44,14,26,26,27,18,20,53,27,27,12,51,21,13,29,43,10,23,23,15,16,52,17,17,17,5,18,15,24,45,22,41,31,19,32,18,24,50,55,22,19,26,30,19,31,20,57,47,66,49,69,71,27,24,26,16,22,68,33,58,44,25,64,26,43,47,24,18,26,24,30,17,51,57,17,21,39,61,56,29,18,28…
>Marker7518	aaxbb	2
CTTAACTTCAAACTTATCACACGACATCCCAATTAACATAAAAAGCACTTGATAACAAATAATTTTGTTTAAACATAATAAAGACCAAGAAAAGCAGAGCXXXXXXXXXXCCCCCAAGCTTGAGTTTAATTACAAAAACCAAGAAACACATAAAAAACATCTTCTTTATGGATCTGACTGCTTCAAATAATAAGATGGGAGAAAGGGAAG	P,aa,ae,af,ag,ai,ak,al,am,an,ao,ap,aq,ar,as,at,av,aw,ax,az,ba,bc,be,bf,bh,bj,bk,bl,bm,bn,bp,bq,bs,bt,bx,bz,cb,cc,cg,ch,cj,ck,cl,cn,co,cp,cr,cu,cv,cx,dc,dd,de,df,dh,di,dj,dk,dm,do,dp,dt,dw,dx,ea,eb,ec,ed,ef,eg,eh,ek,el,em,eo,ep,er,es,ex,ez,fa,fb,fc,fd,fe,fj,fk,fm,fo,fp	201,29,20,26,28,26,24,23,40,11,26,35,16,29,25,32,20,1,29,24,50,23,18,1,11,23,21,21,18,32,13,24,40,26,33,18,8,10,28,1,20,5,28,18,14,12,14,17,13,6,25,8,26,12,21,20,1,26,14,27,16,26,31,43,21,32,31,30,21,29,25,32,19,28,25,34,22,1,24,24,28,1,35,25,27,22,21,20,27,13
CTTAACTTCAAACTTATCACACGACATCCCAATTAACATAAAAAGCACTTGATAACAAATAATTTTGTTTAAACATAATAAAGACCGAGAAAAGCAGAGCXXXXXXXXXXCCCCCAAGCTTGAGTTTAATTACAAAAACCAAGAAACACATAAAAAACATCTTCTTTATGGATCTGACTGCTTCAAATAATAAGATGGGAGAAAGGGAAG	M,aa,ab,ac,ad,ae,af,ag,ah,ai,aj,ak,al,am,an,ao,ap,aq,ar,as,at,au,av,aw,ax,ay,az,ba,bb,bc,bd,be,bf,bg,bh,bi,bj,bk,bl,bm,bn,bo,bp,bq,br,bs,bt,bu,bv,bw,bx,by,bz,ca,cb,cc,cd,ce,cf,cg,ch,ci,cj,ck,cl,cm,cn,co,cp,cq,cr,cs,ct,cu,cv,cw,cx,cy,cz,da,db,dc,dd,de,df,dg,dh,di,dj,dk,dl,dm,dn,do,dp,dq,dr,ds,dt,du,dv,dw,dx,dy,dz,ea,eb,ec,ed,ee,ef,eg,eh,ei,ej,ek,el,em,en,eo,ep,eq,er,es,et,eu,ev,ew,ex,ey,ez,fa,fb,f…	283,27,46,33,129,9,24,18,48,24,62,31,28,34,20,24,27,32,41,30,18,37,15,53,28,66,16,34,41,23,55,25,64,45,13,46,20,22,22,27,32,40,19,19,49,31,17,41,57,52,28,41,13,57,10,14,43,36,31,25,50,28,23,13,18,20,9,8,9,21,27,29,61,15,24,19,7,27,36,46,27,23,15,15,21,43,10,21,36,20,46,28,47,21,29,36,46,30,23,58,42,16,44,43,66,25,29,24,21,40,19,27,15,51,48,29,28,19,50,28,20,47,29,47,56,26,33,34,35,47,31,23,51,37,…
>Marker6093	aaxbb	2
CGTTTTTGGTAGCGAAAATCCTCGCCTCTTGCTACTACTCTGATGTCTCCGAATCTCAAAGATCTATAAGAAGAGGTTTTCATCGACACCAAGCCTACAGXXXXXXXXXXACAAATTCTGCTAGTATCCTGTACATGGAGAATCTTTAATTTTTACATCCCAATAGCATCTTTCTGCATGGCTTTGTAAAGAAATTTTGATATAGACTTG	P,ac,ad,ae,af,ag,ah,ai,ak,am,an,aq,ar,as,ax,ay,ba,bb,bc,be,bf,bj,bl,bo,bq,br,bs,bw,bx,by,ca,ce,ch,ci,cl,cm,cn,cp,cq,ct,cz,da,db,dc,df,dg,di,dj,dl,dm,do,dp,ds,dx,dz,ea,eb,ec,ee,ef,eg,eh,ei,ek,el,eo,ep,er,es,et,eu,ev,ew,ez,fb,fc,fd,ff,fg,fi,fj,fl,fn,fp,fq,fr,fs	222,1,45,17,47,1,23,28,37,26,29,29,23,61,37,30,49,29,36,38,37,24,9,25,27,21,10,31,31,29,39,23,40,18,9,16,14,12,24,1,2,25,22,23,23,20,25,16,7,14,14,30,33,39,23,35,34,24,27,23,19,21,37,1,30,35,31,1,23,34,21,16,19,24,1,32,28,22,1,16,28,22,25,17,19,19,27
CGTTTTTGGTAGCGAAAATCCTCGCCTCTTACTACTACTCTGATGTCTCCGAATCTCAAAGATCTATAAGAAGAGGTTTTCATCGACACCAAGCCTACAGXXXXXXXXXXACAAATTCTGCTAGTATCCTGTACATGGAGAATCTTTAATTTTTACATCCCAATAGCATCTTTCTGCATGGCTTTGTAAAGAAATTTTGATATAGACTTG	M,aa,ab,ac,ad,ae,af,ag,ah,ai,aj,ak,al,am,an,ao,ap,aq,ar,as,at,au,av,aw,ax,ay,az,ba,bb,bc,bd,be,bf,bg,bh,bi,bj,bk,bl,bm,bn,bo,bp,bq,br,bs,bt,bu,bv,bw,bx,by,bz,ca,cb,cc,cd,ce,cf,cg,ch,ci,cj,ck,cl,cm,cn,co,cp,cq,cr,cs,ct,cu,cv,cw,cx,cy,cz,da,db,dc,dd,de,df,dg,dh,di,dj,dk,dl,dm,dn,do,dp,dq,dr,ds,dt,du,dv,dw,dx,dy,dz,ea,eb,ec,ed,ee,ef,eg,eh,ei,ej,ek,el,em,en,eo,ep,eq,er,es,et,eu,ev,ew,ex,ey,ez,fa,fb,f…	255,56,34,50,48,14,22,46,27,23,60,25,48,23,18,61,63,29,28,33,59,44,51,71,30,30,39,40,35,17,60,22,32,46,28,50,23,63,29,53,46,12,24,24,15,28,58,33,33,19,31,22,26,17,23,19,39,23,67,48,21,13,40,34,20,13,28,15,13,8,19,37,41,29,25,23,9,25,38,23,26,23,20,30,13,26,27,25,15,47,10,19,45,10,22,42,39,19,57,35,36,39,36,60,26,16,25,23,43,19,17,24,11,20,46,50,17,25,33,29,27,51,42,31,18,19,5,18,48,63,21,54,60,33…
>Marker5356	aaxbb	2
TCTAAATATTTAGATGGATAACTTTAAATATTTTTTAGTCCATACTAAATGGTAATAATTTTTTTCCCTTTAAATACATATGGAGTCCGGAGTTTGTATGXXXXXXXXXXTGACTGTTTGGTCAGTTCTGGTGGTTTCTGAAAATATGACATTGTTTGGATCTTTTTGAGACTTTTGCAAAATGATTTTGGGAAATGAGTATTCAGGAAA	P,ab,ac,ae,ag,aj,am,ao,ap,aq,ar,at,aw,ax,ba,bc,bd,be,bf,bg,bh,bi,bl,br,bx,by,ca,cb,ce,ch,ci,cj,ck,cl,cn,co,cq,cr,cu,cx,dc,dd,de,df,dg,dh,di,dl,dm,do,dq,ds,du,dx,dy,dz,ed,ee,eg,ej,ek,em,en,ep,er,et,eu,ew,ex,fa,fb,fc,fd,fe,fg,fh,fl,fm,fp,fs,ft	179,25,23,24,32,26,33,23,30,21,15,27,23,27,39,18,30,24,31,21,20,29,16,15,23,31,22,19,20,24,15,24,8,12,21,13,8,13,11,4,11,19,23,19,28,11,17,10,20,20,16,14,18,32,30,25,28,5,31,26,27,20,34,20,15,21,25,17,1,26,26,31,15,19,11,26,32,24,13,35,20
TCTAAATTTTTAGATGGATAACTTTAAATATTTTTTAGTCCATACTAAATGGTAATAATTTTTTTCCCTTTAAATACATATTGAGTCCGGAGTTGGTATGXXXXXXXXXXTGACTGTTTGGTCAGTTCTGGTGGTTTCTGAAAATATGACATTGTTTGGATCTTTTTGAGACTTTTGCAAAATGATTTTGGGAAATGAGTATTCAGGAAA	M,aa,ab,ac,ad,ae,af,ag,ah,ai,aj,ak,al,am,an,ao,ap,aq,ar,as,at,au,av,aw,ax,ay,az,ba,bb,bc,bd,be,bf,bg,bh,bi,bj,bk,bl,bm,bn,bo,bp,bq,br,bs,bt,bu,bv,bw,bx,by,bz,ca,cb,cc,cd,ce,cf,cg,ch,ci,cj,ck,cl,cm,cn,co,cp,cq,cr,cs,ct,cu,cv,cw,cx,cy,cz,da,db,dc,dd,de,df,dg,dh,di,dj,dk,dl,dm,dn,do,dp,dq,dr,ds,dt,du,dv,dw,dx,dy,dz,ea,eb,ec,ed,ee,ef,eg,eh,ei,ej,ek,el,em,en,eo,ep,eq,er,es,et,eu,ev,ew,ex,ey,ez,fa,fb,f…	317,81,30,21,50,15,48,30,46,77,35,68,43,27,53,21,36,27,31,90,27,47,48,29,32,56,36,24,48,23,19,30,27,31,13,31,55,49,24,47,33,42,38,52,19,37,27,59,47,48,19,23,47,23,9,35,37,16,40,37,30,24,25,10,14,37,17,14,32,20,23,33,35,17,19,13,3,27,38,48,20,19,19,21,14,29,12,27,39,45,13,23,41,23,41,13,56,14,42,33,44,55,38,18,27,36,41,41,26,16,48,27,50,59,15,26,50,25,32,35,31,50,18,54,26,9,30,24,51,57,41,17,30,27…
>Marker7132	aaxbb	2
CTTCTTTAGGAAGGACCAAGAGAACATTTATGAGGATAAACTTGTTCATTTTTCATTTTCTACCACTGGATTAGATACCTATGTACTCTGTCTTTGTGGAXXXXXXXXXXCTTCTGTTTCTTAACTGTGAATTGCTTTTGTAGAGTGCTTGTCAAAGTGGTTGGTTTTCTGATACAGATTCTAAAGAGCTAAGCGATCTGGCAAACGAGG	P,aa,ac,ae,af,ag,ah,ai,an,ao,ap,aq,ar,as,av,az,ba,bc,bf,bj,bk,bl,bn,bo,bq,br,bs,bu,bv,bw,bx,by,bz,ca,cd,ch,ck,cl,co,cr,ct,cu,cx,cy,cz,da,db,dc,dg,dh,dl,dq,dr,ds,du,dv,dy,dz,eb,ee,ef,ek,en,ep,eu,ex,ey,fc,fd,fe,ff,fi,fj,fl,fn,fo,fr,ft	208,27,18,21,20,27,36,37,24,30,1,25,20,38,23,12,1,23,34,27,34,32,23,1,22,13,1,33,25,26,25,18,10,19,23,16,11,9,18,18,15,24,6,11,26,22,22,21,24,16,23,18,18,30,33,29,35,26,22,18,21,27,20,25,17,20,1,28,1,21,39,28,16,32,26,16,18,25
CTTCTTTAGGAAGGACCAAGAGAACATTTATGAGGATAAACTTGTTCATTTTTCATTTTCTACCACTGGATTAGATACCTATGTACTCTGTCTTTGTGGAXXXXXXXXXXCTTCTGTTTCTTAACTGTGAATTACTTTTGTAGAGTGCTTGTCAAAGTGGTTGGTTTTCTGAAACAGATTCTAAAGAGCTAAGCGATCTGGCAAACGAGG	M,aa,ab,ac,ad,ae,af,ag,ah,ai,aj,ak,al,am,an,ao,ap,aq,ar,as,at,au,av,aw,ax,ay,az,ba,bb,bc,bd,be,bf,bg,bh,bi,bj,bk,bl,bm,bn,bo,bp,bq,br,bs,bt,bu,bv,bw,bx,by,bz,ca,cb,cc,cd,ce,cf,cg,ch,ci,cj,ck,cl,cm,cn,co,cp,cq,cr,cs,ct,cu,cv,cw,cx,cy,cz,da,db,dc,dd,de,df,dg,dh,di,dj,dk,dl,dm,dn,do,dp,dq,dr,ds,dt,du,dv,dw,dx,dy,dz,ea,eb,ec,ed,ee,ef,eg,eh,ei,ej,ek,el,em,en,eo,ep,eq,er,es,et,eu,ev,ew,ex,ey,ez,fa,fb,f…	300,40,56,26,49,12,22,21,24,27,74,56,54,52,26,21,50,20,21,33,56,38,26,64,38,53,10,54,40,24,51,38,39,45,31,65,13,26,14,53,18,47,30,26,19,45,57,20,23,25,30,11,15,26,24,40,15,48,48,31,26,31,55,14,14,26,25,10,22,19,9,26,21,14,40,20,2,11,31,13,16,30,28,28,24,23,13,53,22,33,15,48,46,22,27,12,28,29,53,33,24,62,62,30,28,45,19,56,58,16,15,45,55,50,58,23,39,56,18,43,23,57,44,44,44,15,23,42,35,59,52,61,50,1…
>Marker4961	aaxbb	2
TTTCCGTCCCACGTTCTTCTGCTGCTGCTTCTTTTTACACGATTGGCTTTGGCTACCTTCCTAAATCGAATGAATATAAGATCATTCATTTGTTCTTTGTXXXXXXXXXXTCTTGGAGATCAATCGGAAACTGCCCTCAAAGTGTATCAGCAAGTGATTGCCTATGTTTGAACGGCACTGTTTTCTGGGAGATTTCACGATTGTGTAAAG	P,ab,ac,ae,ag,aj,ak,al,ar,as,at,au,aw,ay,az,ba,bb,bd,be,bf,bj,bm,bn,bp,bq,bu,bz,ca,cb,ce,cg,ch,ck,cl,co,cr,cu,cv,cx,cy,cz,da,dc,df,dh,di,dl,dm,dn,do,dp,dr,du,dv,dy,dz,ea,eb,ec,ef,ek,em,eo,ep,eq,er,et,eu,ex,ez,fa,fc,fd,fh,fi,fj,fm,fp,fq,fr,fs	228,21,1,13,1,28,28,34,24,31,19,24,27,32,24,29,16,19,25,27,29,19,16,15,1,21,12,28,12,19,26,27,14,17,9,17,14,11,8,11,23,26,21,19,7,20,16,12,20,19,23,33,37,25,22,22,17,30,26,12,21,23,24,25,27,23,19,11,42,24,14,21,30,21,16,21,13,17,11,23,14
TTTCCATCCCACGTTCTTCTGCTGCTGCTTCTTTTTACACGATTGGCTTTGGCTACCTTCCTAAATCGAATGAATATAAGATCATTCATTTGTTCTTGGTXXXXXXXXXXTCTTGGAGATCAATCGGAAACTGCCCTCAAAGTGTATCAGCAAGTGATTGCCTATGTTTGAACGGCATTGTTTTCTGGGAGATTTCACGATTGTGTAAAG	M,aa,ab,ac,ad,ae,af,ag,ah,ai,aj,ak,al,am,an,ao,ap,aq,ar,as,at,au,av,aw,ax,ay,az,ba,bb,bc,bd,be,bf,bg,bh,bi,bj,bk,bl,bm,bn,bo,bp,bq,br,bs,bt,bu,bv,bw,bx,by,bz,ca,cb,cc,cd,ce,cf,cg,ch,ci,cj,ck,cl,cm,cn,co,cp,cq,cr,cs,ct,cu,cv,cw,cx,cy,cz,da,db,dc,dd,de,df,dg,dh,di,dj,dk,dl,dm,dn,do,dp,dq,dr,ds,dt,du,dv,dw,dx,dy,dz,ea,eb,ec,ed,ee,ef,eg,eh,ei,ej,ek,el,em,en,eo,ep,eq,er,es,et,eu,ev,ew,ex,ey,ez,fa,fb,f…	360,51,32,37,78,20,77,66,55,56,30,26,21,44,52,64,47,42,19,32,31,19,32,32,53,24,16,26,11,28,26,11,47,46,36,59,24,71,39,22,23,42,9,32,50,32,70,11,36,52,48,35,10,25,7,18,43,15,41,16,23,38,50,14,18,35,41,15,32,26,19,37,44,16,12,18,4,11,25,19,43,30,31,42,15,40,16,16,49,41,12,23,18,24,25,34,20,46,55,25,28,45,65,27,20,32,22,38,45,53,21,45,36,46,57,22,41,27,38,21,26,20,25,65,17,16,17,32,30,57,22,25,46,25…
>Marker3594	aaxbb	2
TAATCCCAGAACTTAAGAAATCAGAAAACAGGGAGAGACCCTCTTGCCACCTCCCATCACCAAAATATCGGTCAATCATTGTTGTCCATGAAACAATGTCXXXXXXXXXXGCATCAGAACCCAGCCCTGTTCTCATTATATGTCCATGAATCTCCTTTCCCAAACGCAAAGACTGTATAGCAGCAGCAGCCGCGAGAGCACTAGAAACTG	M,aa,ab,ac,ad,ae,af,ag,ah,ai,aj,ak,al,am,an,ao,ap,aq,ar,as,at,au,av,aw,ax,ay,az,ba,bb,bc,bd,be,bf,bg,bh,bi,bj,bk,bl,bm,bn,bo,bp,bq,br,bs,bt,bu,bv,bw,bx,by,bz,ca,cb,cc,cd,ce,cf,cg,ch,ci,cj,ck,cl,cm,cn,co,cp,cq,cr,cs,ct,cu,cv,cw,cx,cy,cz,da,db,dc,dd,de,df,dg,dh,di,dj,dk,dl,dm,dn,do,dp,dq,dr,ds,dt,du,dv,dw,dx,dy,dz,ea,eb,ec,ed,ee,ef,eg,eh,ei,ej,ek,el,em,en,eo,ep,eq,er,es,et,eu,ev,ew,ex,ey,ez,fa,fb,f…	287,30,30,46,24,18,62,23,28,43,28,54,55,55,33,43,48,21,42,74,42,57,61,66,26,51,12,41,35,31,53,62,72,27,13,69,60,53,6,68,40,24,10,25,47,38,76,22,26,53,24,26,13,26,13,15,32,53,50,32,47,10,52,14,24,22,21,10,32,18,21,23,27,15,19,13,9,11,30,18,19,20,22,16,37,50,12,45,27,18,22,12,20,7,46,20,32,46,30,41,56,54,31,22,37,48,44,35,66,58,17,14,22,32,45,52,21,19,18,52,20,37,55,29,38,13,5,16,35,25,29,52,35,36,…
TAATCCCAGAGCTTAAGAAATCAGAAAACAGGGAGAGACCCTCTTGCCACCTCCCATCACCAAAATATCGGTCAATCATTGTTGTCCATGAAACAATGTCXXXXXXXXXXGCATCAGAACCCAGCCCTGTTCTCATTATATGTCCATGAATCTCCTTTCCCAAACGCAAAGATTGTATAGCAGCAGCAGCGGCGAGAGCACTAGAAACTG	P,aa,ad,ae,ag,ah,ai,aj,ao,aq,ax,az,ba,bb,bg,bh,bl,bo,bp,bq,bu,bv,bx,by,bz,ca,cc,ci,ck,cm,cn,co,cs,ct,cu,cv,cx,cy,cz,da,db,dc,de,dh,dj,dk,dm,dn,do,dp,dq,dt,dx,dy,dz,ec,ef,eg,eh,ei,ek,el,em,en,ep,eu,ev,ew,ey,ez,fd,ff,fg,fk,fm,fn,fo,fq,fr,fs	182,31,46,11,25,27,28,44,1,14,24,18,29,17,22,18,12,24,9,23,24,22,27,14,14,19,10,10,12,19,11,9,18,31,17,14,4,21,26,25,19,18,24,11,1,27,26,20,15,1,29,20,37,23,23,31,23,25,22,31,1,30,32,27,31,12,9,17,25,19,18,29,16,25,23,28,20,9,11,23
>Marker6785	aaxbb	2
TATTCCAATGCCAACTCCATCCTTTCAGCAGTGTAACAATGAAAGATACCTACTGTGTTTTTTTAACTGGATTACTGGAAGCTTAGTGCTAGTGCAACTTXXXXXXXXXXCTTTTAAGGTGCAATCACGAAATTGGATTGTGGTGTTCTGGCATTTAACGGAGCAAAAATAATCATAGTTGTCATGCACCAGTTACAGACCTACTCATTG	P,ac,ae,ak,am,an,ao,as,au,av,az,bb,bc,bi,bj,bl,bt,bv,bx,by,ca,cc,cd,cf,cg,ch,ci,ck,cl,cm,cn,cr,cy,da,dc,df,dh,di,dk,dl,dm,dp,dq,dr,dt,du,dy,dz,ea,ee,ef,eg,eh,ei,ej,el,en,eo,ep,eq,er,es,et,eu,ev,ew,fa,fb,fc,fd,ff,fg,fh,fj,fk,fm,fn,fo,fp,ft	214,22,19,29,21,10,29,43,28,15,17,20,31,31,19,16,49,19,28,20,21,19,20,28,26,1,13,5,20,20,27,5,15,33,21,12,14,31,13,14,20,17,18,39,19,28,36,28,23,31,12,34,19,24,21,19,13,21,22,29,26,16,19,18,1,28,28,22,22,19,22,14,1,1,20,2,24,19,17,25
TAATCCAATGCCAACTCCATCCTTTCAGCAGTGTAACAATGAAAGATACCTACTGTGTTTTTTTAACTGGATTACTGGAAGCTTAGTGCTAGTGCAACTTXXXXXXXXXXCTTTTAAGGTGCAATCACGAAATTGGATTGTGGTGTTCTGGCATTTAACGGAGCAAAAATAATCATAGTTGTCAGGCACCAGTTACAGACCTACTCATTG	M,aa,ab,ac,ad,ae,af,ag,ah,ai,aj,ak,al,am,an,ao,ap,aq,ar,as,at,au,av,aw,ax,ay,az,ba,bb,bc,bd,be,bf,bg,bh,bi,bj,bk,bl,bm,bn,bo,bp,bq,br,bs,bt,bu,bv,bw,bx,by,bz,ca,cb,cc,cd,ce,cf,cg,ch,ci,cj,ck,cl,cm,cn,co,cp,cq,cr,cs,ct,cu,cv,cw,cx,cy,cz,da,db,dc,dd,de,df,dg,dh,di,dj,dk,dl,dm,dn,do,dp,dq,dr,ds,dt,du,dv,dw,dx,dy,dz,ea,eb,ec,ed,ee,ef,eg,eh,ei,ej,ek,el,em,en,eo,ep,eq,er,es,et,eu,ev,ew,ex,ey,ez,fa,fb,f…	290,85,45,25,65,20,33,57,65,59,88,36,48,20,23,33,44,42,52,26,46,28,17,66,57,48,18,65,21,24,73,57,78,33,19,22,33,79,17,45,41,54,20,59,46,44,37,25,15,41,30,15,29,18,12,7,14,40,27,8,47,15,46,12,19,16,17,22,19,24,17,26,49,39,38,13,8,20,38,13,42,34,21,34,21,41,5,23,23,25,19,20,38,32,19,19,29,53,31,23,47,71,78,20,18,19,45,43,60,27,17,23,17,29,28,52,25,51,17,20,14,20,30,18,7,18,43,11,64,61,38,26,20,19,3…
>Marker3678	aaxbb	2
TCAAAAAAATGAGAAGGAGAGAGGTAGATGAGCTTTTTGCAAGTTCTAATCCTCACAGACTGATTGGCGTTAAAAGAAAAAAACACAAATGTAGGAGTTGXXXXXXXXXXGTAACAGGCGGGTCGCGCGGGACCCGACCCGGATCGCGCACACCGACTGGAAACCCGGGCAATCCCCACCGTTCGATCAGAACGCACACCAACGAGATAA	M,aa,ab,ac,ad,ae,af,ag,ah,ai,aj,ak,al,am,an,ao,ap,aq,ar,as,at,au,av,aw,ax,ay,az,ba,bb,bc,bd,be,bf,bg,bh,bi,bj,bk,bl,bm,bn,bo,bp,bq,br,bs,bt,bu,bv,bw,bx,by,bz,ca,cb,cc,cd,ce,cf,cg,ch,ci,cj,ck,cl,cm,cn,co,cp,cq,cr,cs,ct,cu,cv,cw,cx,cy,cz,da,db,dc,dd,de,df,dg,dh,di,dj,dk,dl,dm,dn,do,dp,dq,dr,ds,dt,du,dv,dw,dx,dy,dz,ea,eb,ec,ed,ee,ef,eg,eh,ei,ej,ek,el,em,en,eo,ep,eq,er,es,et,eu,ev,ew,ex,ey,ez,fa,fb,f…	305,36,19,46,41,18,40,26,58,68,66,22,52,55,37,29,21,23,47,23,30,58,48,23,34,61,16,27,17,16,29,51,65,53,22,34,35,54,34,25,15,19,14,41,50,15,63,18,42,48,25,20,17,34,8,21,8,29,57,16,60,31,23,12,19,20,19,18,25,22,23,15,24,10,8,24,11,24,23,26,19,42,18,15,41,45,26,50,16,41,16,46,17,16,27,51,24,38,25,48,45,37,36,51,48,28,55,16,52,19,32,33,25,34,28,45,43,52,16,64,21,37,44,26,12,33,10,49,25,19,16,49,20,63…
TCAAAAAAATGAGAAGGAGAGAGGTAGATGAGCTTTTTGCAAGTTCTAATCCTCACAGACTGATTGGTGTTAAAAGAAAAAAACACAAATGTAGGAGTTGXXXXXXXXXXGTAACAGGCGGGTCGCGCGGGACCCGACCCGGATCGCGCACACCGACTGGAAACCCGGGCAATCCCCACCGTTCGATCAGAACGCACACCAACGAGATAA	P,aa,ab,ad,ae,af,ag,ai,ak,ao,ap,aq,as,aw,ax,az,ba,bb,bc,bd,bh,bi,bj,bm,bn,bo,bp,bs,bu,bx,by,cb,cd,ce,cg,cj,ck,cm,cn,cr,cs,ct,cu,cv,cz,da,db,dd,de,dj,dn,do,dp,dr,dt,dx,ea,ec,ee,eg,eh,ei,ej,em,en,ep,es,et,ev,ex,ey,ez,fb,fd,fe,ff,fg,fi,fj,fk,fl,fn,fo,fr,fs	197,36,17,32,9,29,34,1,41,22,18,14,45,20,16,19,35,17,15,24,17,26,27,21,17,15,18,15,25,19,10,8,13,15,18,25,5,13,31,15,16,15,14,16,19,17,18,13,16,1,14,7,27,24,26,26,21,28,32,22,24,20,22,1,20,15,23,19,19,20,31,9,27,19,15,20,28,1,1,27,32,12,14,23,34
>Marker5502	aaxbb	2
TTGTGTAATATAGGTCATCATATTCCTCTGTGTAAGATCATGCATATGTGCGCTATAGCCTATGCTGTAGCTTGTTGCCAAATATCTGAAGTTAAATATAXXXXXXXXXXATGCTACAAGCGACGGGTTTTTCCATTCCAGGAACTTCATGATTGGCGGTTTCTTATCCGTGGAGATTTTCTTCTTGTTTCTTTTGTCAATTGCACTTAG	M,aa,ab,ac,ad,ae,af,ag,ah,ai,aj,ak,al,am,an,ao,ap,aq,ar,as,at,au,av,aw,ax,ay,az,ba,bb,bc,bd,be,bf,bg,bh,bi,bj,bk,bl,bm,bn,bo,bp,bq,br,bs,bt,bu,bv,bw,bx,by,bz,ca,cb,cc,cd,ce,cf,cg,ch,ci,cj,ck,cl,cm,cn,co,cp,cq,cr,cs,ct,cu,cv,cw,cx,cy,cz,da,db,dc,dd,de,df,dg,dh,di,dj,dk,dl,dm,dn,do,dp,dq,dr,ds,dt,du,dv,dw,dx,dy,dz,ea,eb,ec,ed,ee,ef,eg,eh,ei,ej,ek,el,em,en,eo,ep,eq,er,es,et,eu,ev,ew,ex,ey,ez,fa,fb,f…	280,17,57,16,70,12,55,33,26,24,70,53,57,50,28,24,52,20,15,33,59,53,31,63,68,47,9,69,20,30,32,52,36,51,26,46,32,12,22,41,16,62,37,25,15,39,78,11,14,29,23,16,17,32,7,16,20,60,54,38,27,38,48,18,14,23,39,20,20,38,22,32,27,20,38,26,3,11,16,27,28,34,27,31,34,28,10,42,54,38,13,46,36,49,61,28,21,28,46,25,18,52,57,18,22,34,31,50,31,21,13,60,40,63,47,27,45,51,27,42,13,48,22,38,46,12,37,22,22,44,34,70,29,39…
TTGTGTAATATAGGTCATCATATTCCTCTGTGTAATATCATGCATATGTGCGCTATAGCCTATGCTGTAGCTTGTTGCCAAATATCTGAAGTTAAATATAXXXXXXXXXXATGCTACAAGCGACGGGTTTTTCCATTCCAGGAACTTCATGATTGGCGGTTTCTTATCCGTGGAGATTTTCTTCTTGTTTCTTTTGTCAATTGCACTTAG	P,aa,ac,ae,ag,ah,ai,ak,an,ao,aq,ar,as,av,az,bb,bc,bd,bf,bj,bk,bl,bn,bq,br,bu,bv,bw,bx,by,bz,ca,cb,cd,cf,ch,ck,cl,co,cr,ct,cu,cx,cy,cz,da,db,dc,dg,dh,dl,dq,dr,ds,du,dv,dy,dz,eb,ee,ef,ek,en,eo,ep,er,eu,ex,fb,fc,fe,ff,fh,fj,fl,fn,fo,fp,fr,ft	202,38,15,15,26,29,40,1,27,22,25,19,29,19,8,18,19,35,18,24,20,11,29,12,25,18,21,15,25,13,13,14,1,8,2,29,13,22,14,13,23,22,2,15,26,34,13,24,26,19,13,17,23,17,26,40,26,18,30,18,22,17,15,1,28,19,18,13,25,16,12,23,1,25,37,27,16,1,19,34
>Marker6070	aaxbb	2
CAGTCCTAGAGCAAAATATGACCTTGATCCCTTTTTCTACCAGGAACATGGTGCTGCAGCAAGGCTTCAATTTCTGAATAAGCATTTCCTATTGACATCCXXXXXXXXXXGGGTGGTACAGTAAGCATGTGGAAGCCTACCAGTGCTGCTCCACTTGTCAAAATGCTTTGTCATCAAGGACCCGTTACAGCTTTGGCATTCCACTCAAAC	P,ac,ad,ae,af,ag,ah,aj,ak,am,aq,as,at,av,aw,ax,ay,ba,be,bf,bg,bh,bk,bl,bm,bo,bp,bs,bu,bv,bz,cc,ce,cf,ci,cj,ck,cl,cm,co,cp,cq,cs,cx,cy,dc,de,df,dh,di,dj,dn,do,dq,dx,dy,ed,ee,ei,el,em,en,et,ey,ez,fd,fe,ff,fg,fh,fl,fm,fn,fr,fs,ft	216,18,55,18,35,26,34,40,43,29,33,31,18,20,32,28,36,25,19,1,29,10,24,9,29,26,12,19,25,1,12,5,22,21,10,24,18,16,21,18,7,5,23,5,10,22,20,20,11,27,10,18,14,21,37,21,1,28,20,25,32,26,25,24,27,30,16,16,12,27,26,21,28,13,2,23
CAGTCCTAGAGCAAAATATGACCTCGATCCCTTTTTCTACCAGGAACATGGTGCTGCAGCAAGGCTTCAATTTCTGAATAAGCATTTCCTATTGACATCCXXXXXXXXXXAGGTGGTACAGTAAGCATGTGGAAGCCTACCAGTGCTGCTCCACTTGTCAAAATGCTTTGTCATCAAGGACCCGTTACAGCTTTGGCATTCCACTCAAAC	M,aa,ab,ac,ad,ae,af,ag,ah,ai,aj,ak,al,am,an,ao,ap,aq,ar,as,at,au,av,aw,ax,ay,az,ba,bb,bc,bd,be,bf,bg,bh,bi,bj,bk,bl,bm,bn,bo,bp,bq,br,bs,bt,bu,bv,bw,bx,by,bz,ca,cb,cc,cd,ce,cf,cg,ch,ci,cj,ck,cl,cm,cn,co,cp,cq,cr,cs,ct,cu,cv,cw,cx,cy,cz,da,db,dc,dd,de,df,dg,dh,di,dj,dk,dl,dm,dn,do,dp,dq,dr,ds,dt,du,dv,dw,dx,dy,dz,ea,eb,ec,ed,ee,ef,eg,eh,ei,ej,ek,el,em,en,eo,ep,eq,er,es,et,eu,ev,ew,ex,ey,ez,fa,fb,f…	302,70,60,17,45,18,33,14,28,48,46,33,45,36,14,68,74,39,51,28,32,59,24,25,17,21,37,35,39,40,61,16,56,21,14,60,37,29,9,22,48,17,18,35,52,13,55,26,26,55,45,33,7,53,10,12,23,27,23,49,52,15,27,2,5,9,34,20,8,8,27,20,44,14,33,18,11,24,41,68,51,23,22,10,16,42,15,16,17,39,23,25,9,8,41,20,48,41,44,47,38,59,49,41,46,43,40,49,53,37,43,33,36,24,63,65,26,33,18,57,45,32,53,55,25,23,14,35,40,33,18,56,32,50,16,15…
>Marker8982	aaxbb	2
CAGGAACGCAGTGGAAGCGTGAAATAAAAAAATCAAAACAGTTCAAAGAGGTGTTCCCTTTAAAATTCCCGAGCATTCGTTGTTTGACAAAAGCATAATAXXXXXXXXXXACCCTTTTGTTTCAATAGTTGAGCAGCAACGTGCGTTGTTCCCTTTACATTATCCCGTTCCGTTCATTTGAGAATTCAAACTAGTTTCCTGTAAGTTGTG	M,aa,ab,ac,ad,ae,af,ag,ah,ai,aj,ak,al,am,an,ao,ap,aq,ar,as,at,au,av,aw,ax,ay,az,ba,bb,bc,bd,be,bf,bg,bh,bi,bj,bk,bl,bm,bn,bo,bp,bq,br,bs,bt,bu,bv,bw,bx,by,bz,ca,cb,cc,cd,ce,cf,cg,ch,ci,cj,ck,cl,cm,cn,co,cp,cq,cr,cs,ct,cu,cv,cw,cx,cy,cz,da,db,dc,dd,de,df,dg,dh,di,dj,dk,dl,dm,dn,do,dp,dq,dr,ds,dt,du,dv,dw,dx,dy,dz,ea,eb,ec,ed,ee,ef,eg,eh,ei,ej,ek,el,em,en,eo,ep,eq,er,es,et,eu,ev,ew,ex,ey,ez,fa,fb,f…	268,36,46,18,68,17,34,17,22,36,41,70,33,47,19,29,52,27,27,32,51,49,20,75,60,40,15,71,46,22,42,54,26,33,27,44,37,27,13,41,37,42,43,13,28,44,89,34,22,29,26,13,17,26,26,31,13,37,45,48,25,24,44,10,19,40,40,33,18,29,13,26,21,22,32,17,8,29,20,18,21,26,48,35,38,24,18,32,44,35,11,12,43,29,42,17,23,27,37,31,42,46,72,15,26,40,18,36,58,32,17,43,35,45,56,24,50,50,18,54,21,22,53,47,51,13,22,26,24,29,55,25,32,…
CAGGAACGCAGCGGAAGCGTGAAATAAAAAAATCAAAACAGTTCAAAGAGGTGTTCCCTTTAAAATTCCCGAGCATTCGTTGTTTGACAAAAGCATAATAXXXXXXXXXXACCCTTTTGTTTCAATAGTTGAGCAGCAACGTGCGTTGTTCCCTTTACATTATCCCGTTCCGCTCACTTGAGAATTCAAACTAGTTTCCTGTAAGTTGTG	P,aa,ac,ae,af,ag,ah,ai,al,an,ao,aq,ar,as,at,av,az,bc,bd,bf,bj,bk,bl,bn,bq,br,bu,bv,bw,bx,by,bz,ca,cd,ch,ck,cl,cp,cr,ct,cu,cx,cz,da,db,dc,dg,dh,dj,dl,dm,dq,dr,ds,du,dy,dz,eb,ee,ef,ek,en,ep,eq,eu,ex,fa,fc,fe,ff,fi,fj,fl,fn,fp,ft	207,37,16,15,26,26,29,12,28,30,19,29,18,30,1,26,23,30,1,33,26,25,18,23,21,17,25,16,26,26,22,6,24,16,37,14,16,10,13,20,17,6,24,17,21,24,27,8,1,14,31,22,18,23,32,32,33,22,29,21,28,19,27,26,36,29,29,27,22,16,23,24,24,19,14,20
>Marker3724	aaxbb	2
TTTTGTTAGACACATTTGGTGGTGCTATATCCTTCCTTATTTCTGGAATGACAGCCCGTACTGCTGTTTTCTTCTTCTGTTTTGCTGTCATCAAAACTGTXXXXXXXXXXCATCATCAACTCCAAGGTACAAAATTCAACTATTCCCAACCCTTCTTTTCCATTTGGGACAAACTGCTAGGAACATATGTACCATATACACTTGTAAAGC	P,ac,ae,aj,ak,am,an,ao,ap,ar,as,au,av,az,bb,bc,bg,bi,bj,bl,bo,bt,bv,bw,bx,ca,cc,cd,cf,cg,ci,ck,cl,cm,cn,co,cr,ct,cy,da,dc,df,dh,di,dj,dk,dl,dm,dn,dp,dq,dr,dt,du,dy,dz,ea,ee,ef,eg,eh,ei,ej,ek,el,en,eo,ep,eq,er,es,et,eu,ev,ew,ey,fa,fb,fc,fd,ff,fg,fk,fn,fo,fp,ft	234,13,19,1,28,25,17,44,1,1,33,22,18,13,19,15,1,27,18,12,22,44,28,2,26,20,11,22,22,21,10,15,12,10,15,1,11,21,10,20,22,12,15,19,2,25,14,19,15,19,24,19,24,14,23,33,38,21,25,27,19,20,19,2,35,19,31,22,17,19,20,15,16,1,21,1,29,19,23,22,23,22,17,20,13,18,24
TTTTGTTAGACACATTTGGTGGTGCTATATCCTTCCTTATTTCTGGAATGACAGCCCGTACTGCTGTTTTCTTCTTCTGTTTTGCTGTTATCAAAACCGTXXXXXXXXXXCATCATCAACTCCAAGGTACAAAATTCAACTATTCCCAACCCTTCTTTTCCATTTGGGACAAACTGCTGGGAACATATGTACCATATACACTTGTAAAGC	M,aa,ab,ac,ad,ae,af,ag,ah,ai,aj,ak,al,am,an,ao,ap,aq,ar,as,at,au,av,aw,ax,ay,az,ba,bb,bc,bd,be,bf,bg,bh,bi,bj,bk,bl,bm,bn,bo,bp,bq,br,bs,bt,bu,bv,bw,bx,by,bz,ca,cb,cc,cd,ce,cf,cg,ch,ci,cj,ck,cl,cm,cn,co,cp,cq,cr,cs,ct,cu,cv,cw,cx,cy,cz,da,db,dc,dd,de,df,dg,dh,di,dj,dk,dl,dm,dn,do,dp,dq,dr,ds,dt,du,dv,dw,dx,dy,dz,ea,eb,ec,ed,ee,ef,eg,eh,ei,ej,ek,el,em,en,eo,ep,eq,er,es,et,eu,ev,ew,ex,ey,ez,fa,fb,f…	312,62,46,13,56,16,55,53,54,52,68,22,55,23,23,39,43,56,50,38,43,22,21,71,57,45,14,49,18,16,41,55,61,43,37,22,22,51,14,50,48,35,29,61,56,41,40,23,11,57,19,53,27,30,26,11,12,43,24,18,45,8,41,5,17,12,12,25,27,26,11,31,18,48,31,13,15,12,39,12,47,14,22,35,16,66,15,12,19,29,12,28,15,24,22,25,17,52,25,23,43,41,64,18,22,13,50,55,57,22,14,16,20,37,31,45,21,45,29,27,16,19,29,14,17,7,32,26,41,46,47,24,23,29…
>Marker7621	aaxbb	2
CCATAATTTTTCAAAGTACTTGTAAGGCTATGATTTGTTCAAACTATGGAAGAAAGAACAAAATTAAGATTCATATCCTGTTTGAATCTGGTCTAGGGAAXXXXXXXXXXTTAATATGCATCTGGTTAAGCCATATGAGTCACTTCTCCAGATGTTTCCGTGATATTGGTGAGATAAATGGTTTTCAGTTGCTATTACCTCCAATGTTTG	P,ac,ad,ae,af,ag,aj,ak,am,ap,aq,as,at,av,ax,ay,ba,be,bg,bh,bk,bl,bm,bo,bp,bs,bu,bv,bz,cc,cd,ce,cf,ch,ci,cj,ck,cl,co,cp,cq,cs,cw,cx,cy,dc,de,df,dh,di,dj,dn,do,dp,dq,dt,dx,dy,ed,ee,ei,el,em,en,eo,et,ex,ey,ez,fb,fd,fe,ff,fg,fh,fl,fm,fn,fr,fs,ft	175,23,45,15,25,33,31,28,22,1,24,24,14,26,25,37,28,20,11,12,32,16,15,34,18,16,17,1,14,5,1,17,25,1,13,25,9,12,12,7,11,12,7,8,6,1,17,10,13,22,24,21,15,2,17,16,7,19,29,5,31,20,22,25,24,21,1,21,17,30,26,25,21,29,22,23,21,23,8,27,25
CCATAATTTTTCAAAGTACTTGTAAGGCTATGATTTGTTCAAACTATGGAAGAAAGAACAAAATTAAGATTCATATCCTGTTTGAATCTGGTCTAGGGAAXXXXXXXXXXTTAATATGCATCTGGTTAAGCCATATGAGTCACTTTTCCAGATGTTTCCGTGATATTGGTGAGATAAATGGTTTTCAGTTGGTATTACCTCCAATGTTTG	M,aa,ab,ac,ad,ae,af,ag,ah,ai,aj,ak,al,am,an,ao,ap,aq,ar,as,at,au,av,aw,ax,ay,az,ba,bb,bc,bd,be,bf,bg,bh,bi,bj,bk,bl,bm,bn,bo,bp,bq,br,bs,bt,bu,bv,bw,bx,by,bz,ca,cb,cc,cd,ce,cf,cg,ch,ci,cj,ck,cl,cm,cn,co,cp,cq,cr,cs,ct,cu,cv,cw,cx,cy,cz,da,db,dc,dd,de,df,dg,dh,di,dj,dk,dl,dm,dn,do,dp,dq,dr,ds,dt,du,dv,dw,dx,dy,dz,ea,eb,ec,ed,ef,eg,eh,ei,ej,ek,el,em,en,eo,ep,eq,er,es,et,eu,ev,ew,ex,ey,ez,fa,fb,fc,f…	277,70,41,14,36,11,30,31,49,55,36,29,53,15,64,60,60,20,47,43,25,58,9,67,24,19,37,32,54,32,67,28,75,27,10,51,44,27,20,28,57,18,14,36,43,26,26,27,55,59,59,40,22,34,25,21,48,13,27,34,43,21,28,6,15,39,30,8,18,12,27,23,56,17,41,7,6,17,53,63,28,4,21,22,18,47,15,15,16,45,29,40,15,11,36,30,41,64,51,43,50,54,6,19,83,45,68,66,29,51,62,51,21,58,58,24,38,27,26,38,33,47,44,26,47,25,39,52,23,24,54,15,48,44,29,…
>Marker7593	aaxbb	2
TCATTCCTATAATTGCACAAAAATGAAACAGAATGGATAAATAAAATTACTCCTGCATGAAACAAGGACCATAAACATAAAATGTCTATACTCCAGAGGCXXXXXXXXXXTTGAGCAACCAATTATTATGGCAAAGAATGCATCACAAACGCTTCACATCTAAAGAATAACGTAAAAGAATAATCACCAGATCAACATTTGGAACGTCAA	M,aa,ab,ac,ad,ae,af,ag,ah,ai,aj,ak,al,am,an,ao,ap,aq,ar,as,at,au,av,aw,ax,ay,az,ba,bb,bc,bd,be,bf,bg,bh,bi,bj,bk,bl,bm,bn,bo,bp,bq,br,bs,bt,bu,bv,bw,bx,by,bz,ca,cb,cc,cd,ce,cf,cg,ch,ci,cj,ck,cl,cm,cn,co,cp,cq,cr,cs,ct,cu,cv,cw,cx,cy,cz,da,db,dc,dd,de,df,dg,dh,di,dj,dk,dl,dm,dn,do,dp,dq,dr,ds,dt,du,dv,dw,dx,dy,dz,ea,eb,ec,ed,ee,ef,eg,eh,ei,ej,ek,el,em,en,eo,ep,eq,er,es,et,eu,ev,ew,ex,ey,ez,fa,fb,f…	302,44,46,43,91,10,42,23,14,24,32,57,58,58,40,59,61,30,41,69,61,52,41,63,21,53,23,33,13,42,43,44,72,20,20,57,54,56,26,55,46,22,11,18,53,58,42,20,20,64,25,18,13,23,24,12,40,35,48,45,49,24,39,22,28,17,20,14,33,31,33,15,27,18,6,10,5,18,13,19,19,27,30,18,46,39,24,42,34,18,37,25,21,14,43,21,45,38,18,37,47,39,27,52,39,49,42,27,33,29,23,34,34,18,38,37,22,32,25,41,20,43,31,40,62,13,10,15,59,21,24,44,76,3…
TCATTCCGATAATTGCACAAAAATGAAACAGAATGGATAAATAAAATTACTCCTGCATGAAACAAGGACCATAAACATAAAATGTCTATACTCCAGAGGCXXXXXXXXXXTTGAGCAACCAATTATTATGGCAAAGAATGCATCACAAACGCTTAACATCTAAAGAATAACGTAAAAGAATAATCACCAGATCAACATTTGGAACGTCAA	P,ae,ag,ah,ai,aj,aq,ax,az,ba,bb,bg,bh,bl,bo,bp,bq,bt,bu,bv,bw,bx,by,bz,ca,cc,ci,ck,cm,cn,co,cs,ct,cu,cv,cx,cy,cz,da,db,dc,de,dh,dj,dk,dm,dn,do,dq,dt,dx,dy,dz,ec,ef,eg,eh,ei,ek,el,em,en,ep,eu,ev,ew,ey,ez,fd,ff,fg,fk,fm,fn,fo,fq,fr,fs	195,16,21,28,32,31,20,33,14,19,13,17,16,22,19,6,20,1,20,20,1,25,24,18,31,8,9,11,13,13,13,22,28,23,16,12,9,27,23,17,20,14,18,1,26,23,15,12,12,17,33,22,25,16,15,15,24,27,1,21,16,18,13,17,10,17,30,17,28,24,15,14,26,24,12,13,24,33
>Marker9303	aaxbb	2
TCTTTAGATTGAGTTAAAACTTAAAACCACAAAATTTGGAATTTCTAAAAGCGTAATTCCCATTTCCAAACATCTTACATAGCTGGGGACAAAAACGATAXXXXXXXXXXGATAATAAGCTGATAATTTTATAGGATTTCAATTTTAAACTTGAAAGCAATATTCAATACGTGACTTAGGTTTGGGCTAACTGAGCAAACTTGGGGAGGG	P,ac,ad,af,ah,ak,an,ap,at,av,aw,ax,ay,az,bb,bc,bd,be,bf,bh,bk,bl,bo,bq,bu,bw,bz,cb,cc,cd,ce,cf,ci,ck,cl,cn,cq,ct,cz,da,de,df,dg,di,dj,dl,dm,dn,do,dp,dr,ds,dt,du,dw,dx,dz,ea,ec,ed,ee,ef,eg,eh,ej,eo,eq,er,es,eu,ew,ex,ey,ez,fc,ff,fg,fj,fq,fs,ft	184,19,60,25,26,26,30,29,23,1,28,25,42,18,16,1,29,37,31,13,23,9,28,23,28,26,8,11,18,22,15,34,15,11,1,25,26,22,18,28,22,26,33,20,11,23,12,21,24,21,47,23,18,26,25,6,26,23,29,24,5,25,14,23,35,24,26,1,22,29,22,34,24,16,23,33,19,49,13,36,27
TCTTTAGATTGAGTTAAAACTTAAAACCACAAAATTTGGAATTTCTAAAAGCGTAATTCCCATTTCCAAACATCTTACATAGCTGGGGACAAAAACGATAXXXXXXXXXXGATAATAAGCTGATAATTTGATAGGATTTCAATTTTAAACTTGAAAGCAATATTCAATACGTGACTTAGGTTTGGGCTAACTGAGCAAACTTGGGGAGGG	M,aa,ab,ac,ad,ae,af,ag,ah,ai,aj,ak,al,am,an,ao,ap,aq,ar,as,at,au,av,aw,ax,ay,az,ba,bb,bc,bd,be,bf,bg,bh,bi,bj,bk,bl,bm,bn,bo,bp,bq,br,bs,bt,bu,bv,bw,bx,by,bz,ca,cb,cc,cd,ce,cf,cg,ch,ci,cj,ck,cl,cm,cn,co,cp,cq,cr,cs,ct,cu,cv,cw,cx,cy,cz,da,db,dc,dd,de,df,dg,dh,di,dj,dk,dl,dm,dn,do,dp,dq,dr,ds,dt,du,dv,dw,dx,dy,dz,ea,eb,ec,ed,ee,ef,eg,eh,ei,ej,ek,el,em,en,eo,ep,eq,er,es,et,eu,ev,ew,ex,ey,ez,fa,fb,f…	257,49,70,17,51,30,25,70,27,62,62,31,48,52,25,44,38,49,48,63,21,41,45,42,18,36,15,64,16,40,34,34,33,43,15,46,55,24,17,48,39,17,26,27,51,41,26,15,54,26,61,41,17,54,10,9,11,12,18,56,40,15,35,9,36,34,13,25,30,26,31,40,14,16,25,10,1,34,11,16,25,1,34,22,15,37,27,23,8,57,14,19,24,13,23,46,32,22,21,24,50,17,11,64,25,6,44,35,20,2,17,31,15,51,30,45,40,41,55,33,56,29,44,22,48,15,21,23,29,29,31,36,59,20,42,…
>Marker9785	aaxbb	2
TAAATTTCCCTACTCCTTAAGATCATTTCAGAGGCATATTCTTTTTCTCATTGTATGTTCCATCAGCAGCATAGAAAGGTGGAAGAGTCATTTAGTTGTAXXXXXXXXXXCGCAAAACTAATGACAGTTGCCAGTGGCATATTTGGCAAAGAAATACAGATAAACCCAACAACAAAAACATTTTAGCACCTGATTAGCCAAGCCATGAAG	P,aa,ag,ah,ak,al,an,aq,ar,as,at,aw,ay,az,bb,bd,be,bk,bl,bq,br,bs,bt,by,bz,cc,ce,cf,cg,ch,ci,cj,ck,cl,cm,co,cp,cr,cs,cu,cv,cy,cz,da,db,dc,df,dg,dh,dj,dk,dl,dq,ds,dt,dv,dz,ea,eb,ef,eg,ei,ej,ek,em,er,es,eu,ew,ex,ey,fa,fb,fd,fe,fj,fk,fl,fm,fn,fo,fq,ft	172,28,29,39,25,29,25,24,23,40,23,31,30,14,12,22,27,28,37,13,25,12,28,26,7,4,16,35,28,23,12,27,11,16,16,13,15,17,12,15,20,9,2,22,11,22,23,24,17,13,19,12,20,16,31,24,33,15,22,12,14,38,28,28,21,16,23,17,19,33,22,28,29,16,22,1,27,28,31,25,20,15,22
TAAATTTCCCTACTCCTTAAGATCATTTCAGAGGCATATTCTTTTTCTCATTGTATGTTCCATCAGCAGCATAGAAAGGTGGAAGAGTCATTTAGTTATAXXXXXXXXXXCGCAAAACTAATGACAGTTGCCAGTGGCATATTTGGCAAAGAAATACAGATAAACCCAACAACAAAAACATTTTAGCACCTGATTAGCCAAGCCATGAAG	M,aa,ab,ac,ad,ae,af,ag,ah,ai,aj,ak,al,am,an,ao,ap,aq,ar,as,at,au,av,aw,ax,ay,az,ba,bb,bc,bd,be,bf,bg,bh,bi,bj,bk,bl,bm,bn,bo,bp,bq,br,bs,bt,bu,bv,bw,bx,by,bz,ca,cb,cc,cd,ce,cf,cg,ch,ci,cj,ck,cl,cm,cn,co,cp,cq,cr,cs,ct,cu,cv,cw,cx,cy,cz,da,db,dc,dd,de,df,dg,dh,di,dj,dk,dl,dm,dn,do,dp,dq,dr,ds,dt,du,dv,dw,dx,dy,dz,ea,eb,ec,ed,ee,ef,eg,eh,ei,ej,ek,el,em,en,eo,ep,eq,er,es,et,eu,ev,ew,ex,ey,ez,fa,fb,f…	270,31,41,53,85,41,60,44,39,58,75,31,25,51,19,56,48,25,26,33,25,63,33,29,55,21,17,68,19,33,21,15,54,47,27,51,43,30,11,38,43,43,46,23,24,15,37,39,46,54,43,18,9,41,11,10,31,31,21,18,23,10,22,10,11,20,35,11,14,25,12,15,37,16,20,25,14,12,56,25,14,30,14,36,17,24,15,42,18,12,10,39,32,33,25,33,43,16,13,47,27,56,80,52,20,20,19,63,58,57,21,20,47,26,32,25,46,29,47,59,47,37,23,23,50,18,10,18,29,22,44,26,15,…
>Marker5044	aaxbb	2
TTACATGATGGGATACCCACACACACATCCCTCTTACAAGCATCTGTAGAGCTCTAATACCCCTTATCACGAGTCTTAAAAAATTGATTGCTTAAAATTAXXXXXXXXXXATCAAGATCCTCCCTGGAACACTACTCTTTACCAAATGCATCCAAATTTTCGTACCCATAAAAGCCCACCTACAATATTTATTGAACTACTCTAGAAATA	M,aa,ab,ac,ad,ae,af,ag,ah,ai,aj,ak,al,am,an,ao,ap,aq,ar,as,at,au,av,aw,ax,ay,az,ba,bb,bc,bd,be,bf,bg,bh,bi,bj,bk,bl,bm,bn,bo,bp,bq,br,bs,bt,bu,bv,bw,bx,by,bz,ca,cb,cc,cd,ce,cf,cg,ch,ci,cj,ck,cl,cm,cn,co,cp,cq,cr,cs,ct,cu,cv,cw,cx,cy,cz,da,db,dc,dd,de,df,dg,dh,di,dj,dk,dl,dm,dn,do,dp,dq,dr,ds,dt,du,dv,dw,dx,dy,dz,ea,eb,ec,ed,ee,ef,eg,eh,ei,ej,ek,el,em,en,eo,ep,eq,er,es,et,eu,ev,ew,ex,ey,ez,fa,fb,f…	272,60,44,26,53,21,20,24,24,65,70,56,68,28,20,29,47,53,46,59,23,33,20,24,32,36,16,32,37,44,50,25,23,31,17,35,35,30,37,43,14,42,30,23,44,39,32,40,24,44,20,15,16,41,16,16,32,30,49,35,48,27,38,9,15,26,21,18,18,25,30,18,15,38,9,14,6,14,26,15,18,13,16,33,33,46,16,24,21,49,23,37,25,40,53,38,21,35,27,59,45,39,72,18,48,42,30,23,25,28,45,48,18,35,31,39,11,27,43,41,21,50,45,23,16,29,38,18,37,23,47,55,34,48…
TTACATGATGGGATACCCACACATCCCTCTTACAAGCATCTGTAGAGCTCTAATACCCCTTATCACGAGTCTTAAAAAATTGATTGCTTAAAATTAAAAAXXXXXXXXXXATCAAGATCCTCCCTGGAACACTACTCTTTACCAAATGCATCCAAATTTTCGTACCCAAAAAAGCCCACCTACAATATTTATTGAAATACTCTAGAAATA	P,ac,af,ag,ah,am,an,ao,at,au,av,aw,ax,ay,az,ba,be,bf,bg,bh,bi,bj,bk,bn,bq,bt,bv,bx,by,ck,cl,cn,co,cp,cs,ct,cv,cy,cz,da,db,dc,dd,dh,dj,dl,dr,dt,dy,dz,eb,ec,ed,ee,eh,ei,ej,ek,el,em,ep,es,et,ew,ex,ey,fb,ff,fg,fh,fi,fl,fn,fo,fq,fs,ft	150,12,30,13,27,13,19,25,19,18,16,26,25,20,26,29,26,30,18,11,19,31,33,22,18,27,21,15,14,7,5,14,8,14,9,26,4,11,12,22,8,21,23,16,7,18,7,11,18,27,29,27,20,15,19,20,25,1,20,23,20,19,28,21,22,27,26,26,1,23,19,13,9,16,12,24,31
>Marker9424	aaxbb	2
TTATAATACAAATTATCCCAGAGCCAATAGTTCTATTTGTTGAAAGTAGAAGCATTTTGTGACCTTGATGGAAAAACCCCAATGTTATTATGATTGTGTTXXXXXXXXXXTATGAAGGGTTGGACCGTATCATTAGGGTGCGGCTAAAGCTACAGCCAAATTCCTTTCGTTTTGTTGCTTCAAAAGTAGCAGCTGATGGAATAATCTTCG	P,aa,ac,ae,af,ag,ah,ai,ak,al,an,ao,aq,ar,as,au,av,ay,az,ba,bc,bf,bj,bl,bp,br,bu,bx,by,bz,ca,cd,cf,cj,ck,cl,cp,ct,cu,cx,cy,cz,da,dc,dg,di,dj,dl,dm,dp,dq,dr,ds,du,dy,ee,ef,ej,el,en,ep,eq,eu,ev,ew,ex,ez,fa,ff,fi,fl,fp	178,32,23,11,25,30,23,41,36,20,22,37,21,13,32,17,20,25,18,27,16,27,25,18,19,23,17,30,17,22,23,21,17,25,5,19,14,24,17,4,14,16,20,27,27,16,9,22,14,24,18,18,12,26,33,22,15,37,26,20,19,22,8,9,1,26,20,35,20,23,35,12
TTATAATACAAATTATCCCAGAGCCAATAGTTCTATTTGTTGAAAGTAGAAGCATTTTGTGACCTTGATGGAAAAACCCCAATGTTATTATGATTGTGTTXXXXXXXXXXTATGAAGGGTTGGACCGTATCATTAGGGTGCGGCTAAAGCTACAGCCAAACTCCTTTCGTTTTGTTGCTTCAAAAGTAGCAGCTGATGGAATAATCTTCG	M,aa,ab,ac,ad,ae,af,ag,ah,ai,aj,ak,al,am,an,ao,ap,aq,ar,as,at,au,av,aw,ax,ay,az,ba,bb,bc,bd,be,bf,bg,bh,bi,bj,bk,bl,bm,bn,bo,bp,bq,br,bs,bt,bu,bv,bw,bx,by,bz,ca,cb,cc,cd,ce,cf,cg,ch,ci,cj,ck,cl,cm,cn,co,cp,cq,cr,cs,ct,cu,cv,cw,cx,cy,cz,da,db,dc,dd,de,df,dg,dh,di,dj,dk,dl,dm,dn,do,dp,dq,dr,ds,dt,du,dv,dw,dx,dy,dz,ea,eb,ec,ed,ee,ef,eg,eh,ei,ej,ek,el,em,en,eo,ep,eq,er,es,et,eu,ev,ew,ex,ey,ez,fa,fb,f…	292,27,39,20,74,17,23,27,29,25,88,22,32,59,20,24,58,15,18,44,43,31,19,60,54,29,29,22,38,16,68,58,27,52,31,56,22,50,29,42,41,34,8,46,26,27,60,20,38,36,25,15,10,30,20,21,20,39,30,44,60,31,30,15,7,37,22,26,17,22,19,28,24,29,29,18,6,6,22,20,31,26,17,40,31,22,27,26,15,40,12,26,28,25,16,22,34,28,53,18,48,50,84,33,53,44,42,67,45,35,19,46,54,52,36,46,26,50,29,46,15,26,58,44,52,15,18,29,36,46,32,16,50,53,…
>Marker2788	aaxbb	2
CGTAAGCCGTGGCTGGAGTGGGGGGGAATTGATTCCATATTTAAGATAAACTACACTCATCCGTGGATTGAAGGAGATGATAAGAGGGCATCAAGAGCAAXXXXXXXXXXTATCCGAATTCAAGAATGCCACGAACACTTTTTCATGGAAATCATGCTTATAATAACAGCCATACGATTGGGCACATCACTGCTGGAATTGAGTATGGTA	M,aa,ab,ac,ad,ae,af,ag,ah,ai,aj,ak,al,am,an,ao,ap,aq,ar,as,at,au,av,aw,ax,ay,az,ba,bb,bc,bd,be,bf,bg,bh,bi,bj,bk,bl,bm,bn,bo,bp,bq,br,bs,bt,bu,bv,bw,bx,by,bz,ca,cb,cc,cd,ce,cf,cg,ch,ci,cj,ck,cl,cm,cn,co,cp,cq,cr,cs,ct,cu,cv,cw,cx,cy,cz,da,db,dc,dd,de,df,dg,dh,di,dj,dk,dl,dm,dn,do,dp,dq,dr,ds,dt,du,dv,dw,dx,dy,dz,ea,eb,ec,ed,ee,ef,eg,eh,ei,ej,ek,el,em,en,eo,ep,eq,er,es,et,eu,ev,ew,ex,ey,ez,fa,fb,f…	328,36,26,17,89,49,27,28,26,50,30,46,30,27,47,46,25,73,65,75,35,29,59,33,35,54,18,80,16,28,70,24,40,29,51,56,24,21,45,53,21,21,42,23,21,36,80,18,52,19,20,46,11,20,43,45,17,54,37,59,23,21,52,15,42,22,23,13,17,35,22,49,31,48,20,35,15,21,35,69,24,28,24,40,56,67,30,40,47,44,25,14,31,22,41,24,68,27,17,17,27,27,81,71,78,46,27,52,34,89,22,56,20,24,27,48,20,38,12,42,16,32,39,28,37,24,29,26,48,17,56,43,14…
CTTAAGCCGTGGCTGGAGTGGGGGGGAATTGATTCCATATTTAAGATAAACTACACTCATCCGTGGATTGAAGGAGATGATAAGAGGGCATCAAGAGCAAXXXXXXXXXXTATCCGAATTCAAGAATGCCACGAACACTTTTTCATGGAAATCATGCTTATAATAACAGCCATACGATTGGGCACATCACTGCTGGAATTGAGTATGGTA	P,ab,ac,af,ag,ah,aj,al,am,ap,at,au,aw,ax,az,bb,bc,be,bf,bg,bj,bk,bn,bo,bq,br,bu,bw,bx,bz,ca,cd,cf,ch,ck,cm,cn,co,cp,cs,ct,cv,cx,cy,cz,db,dc,dh,di,dl,dm,dn,do,dq,ds,dt,du,dv,dw,dz,eb,ed,ef,eh,ei,ej,el,em,en,eo,ep,eq,es,et,eu,ew,ex,ey,fb,fc,fd,fe,ff,fg,fh,fi,fj,fk,fn,fp,fq,fr	77,4,2,7,3,7,4,7,8,5,5,6,5,10,7,3,1,3,5,2,4,6,3,9,9,3,6,7,13,7,5,2,8,6,1,5,2,8,6,1,3,3,3,1,11,5,6,8,1,5,4,10,1,4,11,4,3,7,6,1,3,8,3,5,8,4,4,7,4,1,3,5,6,5,5,8,1,4,13,10,7,7,7,1,11,7,6,1,2,1,5,6
>Marker4843	aaxbb	2
TTTATCTTTTTCCTGGAGATAGCTTTATTATGCTCCTCAAAACTTACTTCAGCATCCTCTCGACCATTATCTTCTGTCTCAGAACGCCTTTTAACTTTCAXXXXXXXXXXATCATTTCTCCAGTACGATCATGAGGAACAGCTAAGCCACTATTCCTACGTATTGCACCCGCAGGTTTCTTCTTAGATCCAATTGCCAGCTTAGTTTTAA	M,aa,ab,ac,ad,ae,af,ag,ah,ai,aj,ak,al,am,an,ao,ap,aq,ar,as,at,au,av,aw,ax,ay,az,ba,bb,bc,bd,be,bf,bg,bh,bi,bj,bk,bl,bm,bn,bo,bp,bq,br,bs,bt,bu,bv,bw,bx,by,bz,ca,cb,cc,cd,ce,cf,cg,ch,ci,cj,ck,cl,cm,cn,co,cp,cq,cr,cs,ct,cu,cv,cw,cx,cy,cz,da,db,dc,dd,de,df,dg,dh,di,dj,dk,dl,dm,dn,do,dp,dq,dr,ds,dt,du,dv,dw,dx,dy,dz,ea,eb,ec,ed,ee,ef,eg,eh,ei,ej,ek,el,em,en,eo,ep,eq,er,es,et,eu,ev,ew,ex,ey,ez,fa,fb,f…	299,50,21,16,64,33,25,22,23,65,37,40,22,26,45,64,24,35,59,55,14,19,41,21,36,56,14,63,27,40,40,17,28,25,47,39,22,18,59,44,26,18,44,15,21,51,80,24,50,36,23,26,20,28,25,25,13,27,31,44,28,33,42,17,28,19,17,14,13,16,32,27,15,45,8,18,4,11,11,43,18,29,29,33,34,49,16,36,36,39,12,22,23,16,50,15,35,18,17,30,17,19,70,56,60,32,29,53,30,59,16,62,17,20,37,54,15,20,12,40,22,30,34,33,30,17,29,15,53,25,51,42,29,2…
TTTATCTTTTTCCTGGAGATAGCTTTATTATGCTCCTCAGAACTTACTTCAGCATCCTCTCGACCATTATCTTCTGTCTCAGAACGCCTTTTAACTTTCAXXXXXXXXXXATCATTTCTCCAGTACGATCATGAGGAACAGCTAAGCCACTATTCCTACGTATTGCACCCGCAGGTTTCTTCTTAGATCCAATTGCCAGCTTAGTTTTAA	P,ab,ac,ae,af,ag,ah,aj,al,am,ap,at,au,aw,ax,az,bb,be,bf,bg,bj,bk,bn,bo,bq,br,bu,bw,bx,bz,ca,cd,cf,ch,cj,ck,cm,cn,co,cp,ct,cv,cx,cy,cz,db,dc,dh,dl,dm,dn,do,dq,ds,dt,du,dv,dw,eb,ed,ef,eh,ei,ej,el,em,en,ep,eq,es,et,eu,ew,ex,ey,ez,fb,fc,fd,fe,ff,fh,fi,fj,fk,fn,fp,fq,fr	221,22,20,1,18,24,19,31,31,23,29,24,14,16,35,22,19,16,35,29,24,26,25,29,23,17,27,24,23,12,13,18,22,35,1,19,26,14,6,9,20,13,4,7,11,18,22,18,13,27,22,22,24,9,27,24,21,19,25,28,16,24,13,21,19,20,22,11,30,23,29,29,12,2,26,1,25,31,25,24,17,16,15,12,26,14,23,18,16
>Marker6130	aaxbb	2
CTCCCTTCAAGTGGTATCATAACCCCGTTTCAATGTATGGCTATACATTTTGTATGTTCTTTATTTGATGAGTATGAAAAACATGTTTAGCGATTTTTAAXXXXXXXXXXCAGAATAAAAAATTTTGAAAATGATATTGTAACAGCGCACTAATGGCAAGCACAAGCCATTGAGCGCCGCCGAGTGCGAGCAGGCAGGTGATCACGAGTG	P,ab,ac,af,ag,ah,aj,al,am,ao,ap,as,at,au,aw,ax,az,bb,be,bf,bg,bj,bk,bn,bo,bq,br,bu,bw,bx,bz,ca,cd,cf,ch,ck,cm,cn,co,cp,ct,cv,cx,cy,cz,db,dc,dh,di,dl,dm,dn,do,dq,ds,dt,du,dv,dw,eb,ed,ee,ef,eh,ei,ej,el,em,en,ep,eq,es,et,eu,ew,ex,ey,fb,fc,fd,fe,ff,fh,fi,fj,fk,fn,fp,fq,fr	204,18,17,25,23,16,22,31,24,1,34,1,23,16,29,30,13,12,20,23,34,37,24,21,21,21,12,11,21,22,18,16,18,18,20,23,26,20,21,18,19,6,8,12,13,18,20,15,1,13,19,16,17,21,12,11,19,31,18,17,23,1,10,14,31,27,17,24,24,13,16,31,18,22,23,1,21,22,21,27,18,29,21,31,21,37,27,15,11,11
CTCCCTTCAAGTGGTATCATAACCCCGTTTCAATGTATGGCTATACATTTTGTATGTTCTTTATTTGATGAGTATGAAAAACATGTTTAGCGATTTTTAAXXXXXXXXXXCAGAATAAAAAATTTTGAAAATGATATTGTAGCAACGCACTAATGGCAAGCACAAACCATTGAGCGCCGCCGAGTGCGAGCAGGCAGGTGATCACGAGTG	M,aa,ab,ac,ad,ae,af,ag,ah,ai,aj,ak,al,am,an,ao,ap,aq,ar,as,at,au,av,aw,ax,ay,az,ba,bb,bc,bd,be,bf,bg,bh,bi,bj,bk,bl,bm,bn,bo,bp,bq,br,bs,bt,bu,bv,bw,bx,by,bz,ca,cb,cc,cd,ce,cf,cg,ch,ci,cj,ck,cl,cm,cn,co,cp,cq,cr,cs,ct,cu,cv,cw,cx,cy,cz,da,db,dc,dd,de,df,dg,dh,di,dj,dk,dl,dm,dn,do,dp,dq,dr,ds,dt,du,dv,dw,dx,dy,dz,ea,eb,ec,ed,ee,ef,eg,eh,ei,ej,ek,el,em,en,eo,ep,eq,er,es,et,eu,ev,ew,ex,ey,ez,fa,fb,f…	235,48,26,10,84,21,15,26,20,61,25,56,31,37,41,34,27,41,61,53,22,30,44,31,26,63,14,71,27,45,50,17,37,20,31,47,27,13,38,54,26,33,37,28,14,47,76,23,47,34,28,40,12,18,39,22,15,29,29,64,40,35,38,22,32,17,16,15,22,29,29,29,18,54,14,23,5,13,20,52,18,27,57,22,30,46,14,33,45,55,14,28,18,20,35,20,45,26,23,29,15,22,76,34,45,59,22,36,27,59,23,45,19,18,16,32,28,26,17,49,8,26,27,9,29,14,31,21,61,31,59,44,21,23…
>Marker7306	aaxbb	2
TCTCTTTACATTCTTTCAGTAATTTTTCGGGTTTTAAATCGCAGATTCTTGTGCCAAAAGTTTGCAAGTGCCTTATCTTGTATCACTGCTTTTGAATTCTXXXXXXXXXXGAAGTGAGACATAAAAATAGATTTTTCTGTGTGATGAAAACTTCTGTTGTCAAGAACACTTGATTTTCTTTCTTGTAAAGTTATTTCCCTTCAGAAAAGG	P,ab,ac,ae,ag,aj,am,ao,ap,aq,ar,at,aw,ax,ba,bc,bd,be,bf,bg,bh,bi,bl,br,bx,by,ca,cb,ce,cf,cg,ch,ci,cj,ck,cl,cn,co,cq,cr,cu,cx,dc,dd,de,df,dg,dh,di,dl,dm,do,dq,ds,du,dx,dy,dz,ed,ee,eg,ej,ek,em,en,ep,er,et,eu,ew,ey,fa,fb,fc,fd,fe,fg,fh,fl,fm,fp,fs,ft	166,26,35,21,28,12,10,22,26,25,26,22,29,23,24,17,24,20,18,18,14,16,15,14,21,17,22,6,19,2,1,31,13,21,9,6,17,13,6,13,15,6,17,12,9,12,28,22,19,10,19,15,18,19,17,33,16,18,21,10,24,21,22,24,23,11,19,16,16,19,1,24,36,34,28,28,16,27,28,26,10,27,19
TCTCTTTACATTCTTTCAGTAATTTTTTCGGGTTTTAAATCGCAGATTCTTGTGCCAAAAGTTTGCAAGTGCCTTATCTTGTATCACTGCTTTTGAATTCXXXXXXXXXXGAAGTGAGACATAAAAATAGATTTTTCTGTGTGATGAAAACTTCTGTTGTCAAGAACACTTGATTTTCTTTCTTGTAAAGTTATTTCCCTTCAGAAAAGG	M,aa,ab,ac,ad,ae,af,ag,ah,ai,aj,ak,al,am,an,ao,ap,aq,ar,as,at,au,av,aw,ax,ay,az,ba,bb,bc,bd,be,bf,bg,bh,bi,bj,bk,bl,bm,bn,bo,bp,bq,br,bs,bt,bu,bv,bw,bx,by,bz,ca,cb,cc,cd,ce,cf,cg,ch,ci,cj,ck,cl,cm,cn,co,cp,cq,cr,cs,ct,cu,cv,cw,cx,cy,cz,da,db,dc,dd,de,df,dg,dh,di,dj,dk,dl,dm,dn,do,dp,dq,dr,ds,dt,du,dv,dw,dx,dy,dz,ea,eb,ec,ed,ee,ef,eg,eh,ei,ej,ek,el,em,en,eo,ep,eq,er,es,et,eu,ev,ew,ex,ey,ez,fa,fb,f…	262,54,31,19,81,8,43,30,33,54,40,44,43,31,52,33,31,22,22,74,25,63,38,34,15,57,23,23,55,13,24,28,22,21,10,24,30,54,21,36,36,55,28,47,28,40,16,50,52,57,33,20,30,25,7,22,32,21,43,52,32,19,12,9,17,47,14,7,14,9,18,37,53,25,26,11,2,24,40,45,25,16,17,17,12,35,19,23,37,39,26,22,38,12,34,20,39,30,60,23,45,39,25,34,25,45,52,41,29,14,45,25,48,46,25,23,40,22,28,46,17,46,24,57,23,26,13,21,44,43,52,19,19,24,30…
>Marker5458	aaxbb	2
TTTCTCCATCTGATGTGTGGCATGCCACGTCATGTGCTCTACAGTTGCCTTCAGTACCTTTGTCAGGGCAGCTCAACAATGGTTTAAATAATTGCTCGTAXXXXXXXXXXGGTTCAATGCAGCCTACCTTGGAGGTGCTCTCTGCTACCCAAGAAGTAAAAGCTAGTGCTTTTGCTTAGGGGCTTTTGGAGGAGACTTCTTAAAGTCCTT	P,ab,ac,af,ag,ah,aj,al,am,ap,at,au,aw,ax,az,bb,be,bf,bg,bh,bj,bk,bn,bo,bq,br,bu,bw,bx,bz,ca,cb,cd,cf,ch,ck,cm,cn,co,cp,ct,cv,cx,cy,cz,db,dc,dh,dl,dm,dn,do,dp,dq,ds,dt,du,dv,dw,eb,ed,ef,eh,ei,ej,el,em,en,ep,eq,es,et,eu,ew,ey,fb,fc,fd,fe,ff,fh,fi,fj,fk,fn,fp,fq,fr,ft	246,24,27,23,42,38,43,31,19,27,31,44,36,34,17,27,27,44,34,1,38,28,30,24,28,27,24,32,27,18,28,1,18,22,32,30,31,31,12,20,17,23,3,8,24,29,29,27,9,15,17,24,1,24,27,25,22,26,33,36,32,17,14,24,28,27,28,28,29,35,34,37,16,21,28,21,19,35,29,25,26,24,11,27,26,21,16,22,1
TTTCTCCATCTGATGTGTGGCATGCCACGTCATGTGCTCTACAGTTGCCTTCAGTACCTTTGTCAGGGCAGCTCAACAATGGTTTAAATAATTGCTCGTAXXXXXXXXXXAGTTCGATGCAGCCTACCCTGGAGGTGCTCTCTGCTACCCAAGAAGTAAAAGCTAGTGCTTTTGCTTAGGGGCTTTTGGAGGAGACTTCTTAAAGTCCTT	M,aa,ab,ac,ad,ae,af,ag,ah,ai,aj,ak,al,am,an,ao,ap,aq,ar,as,at,au,av,aw,ax,ay,az,ba,bb,bc,bd,be,bf,bg,bh,bi,bj,bk,bl,bm,bn,bo,bp,bq,br,bs,bt,bu,bv,bw,bx,by,bz,ca,cb,cc,cd,ce,cf,cg,ch,ci,cj,ck,cl,cm,cn,co,cp,cq,cr,cs,ct,cu,cv,cw,cx,cy,cz,da,db,dc,dd,de,df,dg,dh,di,dj,dk,dl,dm,dn,do,dp,dq,dr,ds,dt,du,dv,dw,dx,dy,dz,ea,eb,ec,ed,ee,ef,eg,eh,ei,ej,ek,el,em,en,eo,ep,eq,er,es,et,eu,ev,ew,ex,ey,ez,fa,fb,f…	263,54,30,14,60,32,25,23,22,73,31,48,25,16,33,45,24,26,40,52,18,23,37,21,17,42,11,36,19,28,33,26,33,14,32,54,17,30,39,49,19,19,23,18,18,23,83,21,40,25,25,23,13,25,32,34,17,22,22,23,22,25,41,13,19,10,14,12,16,15,25,35,11,34,12,23,3,13,16,50,10,9,30,23,34,28,12,43,33,38,10,20,15,23,36,27,36,28,16,10,24,24,73,45,56,47,17,52,25,69,11,57,10,27,28,41,14,13,14,41,15,26,49,23,23,19,21,22,44,16,43,45,16,2…
>Marker5554	aaxbb	2
CAGCTTTCATACCCTCCAATTTTACTTCCAGTTCCTTCACATTTTCCTCCAAAAGCGTCACATTCTCCTCCAATTTATCCCTCCATTCCCTCATCTCCCTXXXXXXXXXXCATAAACTGCTTGTGACTCTCGAAACTAGGTGAAGAATTCATCATAAAATCGTTATACTTAATTATCTGAACAAGCCAGTGAATCACCGCAAGCAAATTA	M,aa,ab,ac,ad,ae,af,ag,ah,ai,aj,ak,al,am,an,ao,ap,aq,ar,as,at,au,av,aw,ax,ay,az,ba,bb,bc,bd,be,bf,bg,bh,bi,bj,bk,bl,bm,bn,bo,bp,bq,br,bs,bt,bu,bv,bw,bx,by,bz,ca,cb,cc,cd,ce,cf,cg,ch,ci,cj,ck,cl,cm,cn,co,cp,cq,cr,cs,ct,cu,cv,cw,cx,cy,cz,da,db,dc,dd,de,df,dg,dh,di,dj,dk,dl,dm,dn,do,dp,dq,dr,ds,dt,du,dv,dw,dx,dy,dz,ea,eb,ec,ed,ee,ef,eg,eh,ei,ej,ek,el,em,en,eo,ep,eq,er,es,et,eu,ev,ew,ex,ey,ez,fa,fb,f…	290,43,22,21,87,27,70,52,70,65,79,60,33,56,12,49,28,49,37,33,55,32,44,27,36,59,13,34,19,33,36,27,34,45,15,67,18,47,24,63,19,11,8,29,55,34,37,15,69,49,31,26,19,46,17,24,26,42,54,36,62,14,30,15,25,17,28,22,9,23,18,40,26,34,14,5,15,13,19,45,25,30,16,32,32,32,33,52,6,17,16,21,23,23,44,20,47,51,26,46,59,53,35,51,57,21,30,70,31,28,32,39,30,69,56,26,28,53,27,51,24,48,39,17,14,38,18,17,35,50,40,51,50,27,…
CAGCCTTCATACCCTCCAATTTTACTTCCAGTTCCTTCACATTTTCCTCCAAAAGCGTCACATTCTCCTCCAATTTATCCCTCCATTCCCTCATCTCCCTXXXXXXXXXXCATAAACTGCTTGTGACTCTCGAAACTAGGTGAAGAATTCATCATAAAATCGTTATACTTAATTATCTGAACAAGCCAGTGAATCACCGCAAGCAAATTA	P,aa,ab,ac,ae,al,am,an,ap,ar,as,au,aw,ax,az,ba,bb,bd,be,bf,bh,bi,bj,bn,bo,bp,bq,bt,bu,bx,by,bz,cf,ci,cj,ck,cl,cm,cn,cp,cr,ct,cv,cw,cy,cz,db,dc,dd,de,dj,dk,dl,dm,dn,do,dq,dt,dx,ea,eb,ed,ee,eg,eh,ek,el,en,ep,es,et,ev,ew,ex,ey,fc,fd,fe,ff,fi,fp,fq,fs	121,25,24,7,1,21,1,20,10,12,13,13,20,25,15,18,12,16,18,27,15,1,12,10,10,20,10,27,9,25,13,8,2,14,12,14,16,24,11,10,12,16,19,7,13,18,22,31,7,1,12,16,12,12,14,12,14,13,34,10,16,20,19,16,11,15,22,17,15,5,15,7,8,19,1,14,25,16,24,20,13,7,19
>Marker8415	aaxbb	2
CTATAAAACATATGGACAAGCTAATCTACCTCTTAAACACAGAAATAAGCAGGGGAATCTGCTTCATTCTCAACAAACTATCCCACATGCATTACACTCAXXXXXXXXXXAACTGTATTCACATTGCAAGGATTATTGGAATTTGATCGATTACTCATCTTTAGAAATGAATGGTCCCCAAAAAGTGGGGAAAACAACTCCTCCATTAAG	M,aa,ab,ac,ad,ae,af,ag,ah,ai,aj,ak,al,am,an,ao,ap,aq,ar,as,at,au,av,aw,ax,ay,az,ba,bb,bc,bd,be,bf,bg,bh,bi,bj,bk,bl,bm,bn,bo,bp,bq,br,bs,bt,bu,bv,bw,bx,by,bz,ca,cb,cc,cd,ce,cf,cg,ch,ci,cj,ck,cl,cm,cn,co,cp,cq,cr,cs,ct,cu,cv,cw,cx,cy,cz,da,db,dc,dd,de,df,dg,dh,di,dj,dk,dl,dm,dn,do,dp,dq,dr,ds,dt,du,dv,dw,dx,dy,dz,ea,eb,ec,ed,ee,ef,eg,eh,ei,ej,ek,el,em,en,eo,ep,eq,er,es,et,eu,ev,ew,ex,ey,ez,fa,fb,f…	261,45,38,25,48,37,55,25,24,66,38,30,33,38,52,49,21,42,32,28,20,26,22,44,52,68,15,54,8,33,22,28,50,24,39,26,55,51,15,28,49,19,35,15,19,39,34,50,18,56,49,27,21,25,8,18,34,38,32,31,50,20,18,20,17,25,37,11,34,14,17,14,32,38,32,2,8,8,15,52,19,25,26,36,22,51,47,24,18,19,14,43,24,17,54,24,54,19,20,42,26,48,42,18,33,22,27,27,31,22,26,36,22,55,32,16,46,30,51,22,15,13,27,23,51,21,26,12,58,20,45,27,46,48,1…
CTATAAAACATATGGACAAGCTAATCTACCTCTTAAACACAGAAATAAGCAGGGGAATCTGCTTCATTTTCAACAAACTATCCCACATGCATTACACTCAXXXXXXXXXXAACTGTATTCACATTGCAAGGATTATTGGAATTTGATCGATTACTCATCTTTAGAAATGAATGGTCCCCAAAAAGTGGGGAAAACAACTCCTCCATTAAG	P,ag,ah,aj,ak,al,am,ap,ar,as,at,au,av,aw,az,bb,bd,be,bg,bi,bl,bm,bo,bq,br,bt,bv,bz,ca,cb,cc,cf,ci,cj,cl,co,cq,cs,cw,cx,cy,cz,db,dc,df,di,dj,dk,dl,dn,do,dp,dq,ds,dt,dv,dx,dy,dz,ea,eb,ec,ed,ee,eh,ej,ek,em,eo,ep,eq,er,es,eu,ev,ew,ex,ey,fa,fd,fe,ff,fg,fh,fi,fk,fl,fm,fs,ft	180,31,24,33,35,22,25,35,28,33,22,37,25,1,22,10,26,22,26,30,7,14,22,17,30,21,25,1,23,13,18,17,10,21,13,19,24,17,8,7,9,17,15,32,21,24,13,27,18,24,13,1,20,33,34,32,24,26,32,20,25,32,32,38,13,21,22,26,16,23,17,26,21,14,1,14,1,26,20,20,29,34,14,22,20,25,23,19,18,26
>Marker5776	aaxbb	2
CTTGTCTTATTTCATCGTTCTCTTGTGCTCTAGGGTTTGTTTTTTGGTCTTCTAGGGGTAAAATTTAGGGTTGAATTACGTTTTAAGAGTTATCCATTCCXXXXXXXXXXTGATTGCTACTTACCATTTGCCCTGAAATTTCCTTTATGTTGATTTTACGTTTTTATTTGGTTTTTTCCAGAAATAAAATGGAAAATTATGTAATTGAAG	P,ac,ae,ag,ah,ai,aj,al,am,an,ap,as,at,au,aw,ax,az,bb,be,bf,bg,bi,bj,bk,bl,bo,br,bu,bw,bx,bz,cd,cf,ch,ck,cm,co,cp,ct,cy,cz,da,dg,dh,di,dl,dn,do,dq,dt,du,dw,dy,ea,eb,ed,ee,ef,eh,ej,en,eq,er,es,et,eu,ev,ew,ex,fb,fc,fd,fe,ff,fh,fi,fj,fl,fm,fn,fq,fr	184,9,16,1,21,2,37,36,35,21,29,1,23,19,36,22,13,19,32,28,25,23,17,24,11,19,18,13,29,25,13,12,21,25,11,20,12,11,22,9,17,23,23,8,20,10,19,17,26,30,11,23,28,31,17,21,23,13,34,24,18,11,20,23,29,13,15,17,1,27,26,24,24,17,26,16,16,18,21,10,13,27
CTTGTCTTATTTCATCGTTCTCTTGTGCTCTAGGGTTTGTTTTCTGGTCTTCTAGGGGTAAAATTTAGGGTTGAATTACGTTTTAAGAGTTATCCATTCCXXXXXXXXXXTGATTGCTACTTACCATTTGCCCTGAAATTTCCTTTATGTTGATTTTACGTTTTTATTTGGTTTTTTCCAGAAATAAAATGGAAAATTATGTAATTGAAG	M,aa,ab,ac,ad,ae,af,ag,ah,ai,aj,ak,al,am,an,ao,ap,aq,ar,as,at,au,av,aw,ax,ay,az,ba,bb,bc,bd,be,bf,bg,bh,bi,bj,bk,bl,bm,bn,bo,bp,bq,br,bs,bt,bu,bv,bw,bx,by,bz,ca,cb,cc,cd,ce,cf,cg,ch,ci,cj,ck,cl,cm,cn,co,cp,cq,cr,cs,ct,cu,cv,cw,cx,cy,cz,da,db,dc,dd,de,df,dg,dh,di,dj,dk,dl,dm,dn,do,dp,dq,dr,ds,dt,du,dv,dw,dx,dy,dz,ea,eb,ec,ed,ee,ef,eg,eh,ei,ej,ek,el,em,en,eo,ep,eq,er,es,et,eu,ev,ew,ex,ey,ez,fa,fb,f…	249,74,55,12,65,21,61,57,27,66,32,60,29,33,25,48,38,46,51,97,16,22,33,32,33,42,16,59,17,45,48,17,28,13,17,25,22,25,24,43,48,18,26,50,27,37,77,12,47,25,33,46,21,48,20,31,20,37,28,30,23,23,31,12,22,6,16,11,9,18,33,27,15,41,28,1,9,16,19,13,37,59,15,29,38,15,10,25,32,35,7,37,15,11,40,26,43,58,22,16,50,26,82,35,59,23,32,58,27,29,15,48,12,62,27,43,52,61,27,48,49,27,25,25,36,15,9,21,63,55,45,60,28,37,19…
>Marker6745	aaxbb	2
TAAGGGTCTTTGGCTCCTGAGGCTTCATTATATATATTGTTCTCTGTCATTCGTCTATCTTATTCTACAATTTCTAGGTTTGTTTATTGTATCTGTATTCXXXXXXXXXXGATCGATCCATTCCTTACATCAGACTCTAATAATGCCAACCAAACGCATGAATGTACATGAAAAATGATCTTATCATGCCCAATCACAAAAAGCAAACAA	M,aa,ab,ac,ad,ae,af,ag,ah,ai,aj,ak,al,am,an,ao,ap,aq,ar,as,at,au,av,aw,ax,ay,az,ba,bb,bc,bd,be,bf,bg,bh,bi,bj,bk,bl,bm,bn,bo,bp,bq,br,bs,bt,bu,bv,bw,bx,by,bz,ca,cb,cc,cd,ce,cf,cg,ch,ci,cj,ck,cl,cm,cn,co,cp,cq,cr,cs,ct,cu,cv,cw,cx,cy,cz,da,db,dc,dd,de,df,dg,dh,di,dj,dk,dl,dm,dn,do,dp,dq,dr,ds,dt,du,dv,dw,dx,dy,dz,ea,eb,ec,ed,ee,ef,eg,eh,ei,ej,ek,el,em,en,eo,ep,eq,er,es,et,eu,ev,ew,ex,ey,ez,fa,fb,f…	265,56,52,44,78,14,62,29,27,32,28,50,53,47,34,39,58,22,50,50,49,41,36,62,18,41,18,33,25,50,52,49,25,23,20,54,45,40,12,40,47,46,19,18,48,41,26,24,22,62,26,19,14,15,24,14,40,24,22,39,49,12,47,23,15,20,15,11,22,17,24,17,14,20,18,18,8,5,9,17,15,17,27,16,32,40,17,32,30,19,32,24,21,15,48,19,47,43,33,55,55,51,40,39,26,52,49,19,54,28,25,21,17,29,61,53,16,19,11,31,17,61,46,44,51,20,12,20,48,26,25,50,51,59…
TAAGGGTCTTTGGCTCCTGAGGCTTCATTATATATATTGTTCTCTGTCATTCGTCTATCTTCTTCTACAATTTCTATGTTTGTTTATTGTATCTGTATTCXXXXXXXXXXGATCGATCCATTCCTTACATCAGACTCTAATAATGCCAACCAAACGCATGAATGTACATGAAAAATGATCTTATCATGCCCAATCACAAAAATCAAACAA	P,ae,ag,ah,ai,aj,aq,ax,az,ba,bb,bf,bg,bh,bl,bp,bq,bu,bv,bx,by,bz,ca,cc,cf,ci,cm,cn,co,cs,ct,cu,cv,cw,cx,cy,cz,da,db,dc,de,dh,dk,dl,dm,dn,do,dp,dq,dt,dx,dy,dz,ec,ef,eg,eh,ei,el,em,en,eo,ep,es,eu,ev,ew,ey,ez,fd,ff,fg,fm,fn,fo,fq,fr,fs	196,22,29,20,36,32,12,26,17,37,15,24,21,10,17,15,21,24,20,27,14,9,20,7,29,21,22,19,19,16,21,20,10,1,5,13,17,18,17,19,12,19,15,1,17,11,6,1,11,20,36,17,18,28,23,20,28,28,16,28,26,1,14,1,12,14,25,21,18,32,23,15,37,20,19,17,20,21
>Marker4069	aaxbb	2
CCTTTTTGATTATGTTCTTTTTTCTTTTTTTACCTTGGTCTTGTACTTTTACTTTTATGAATTAAACAGATGCCTGTGTCCTATGAGAATACAAAACAGAXXXXXXXXXXATTGTCATTGGCAGCAACAAAAGTGGTTGCATTCTTCTTCTTCATCTGCTCAAGCAATAATCCAAGCTTGGGCTGATCTTACAGATTCATTTCAGCATCA	P,aa,ac,ae,af,ag,ah,ai,al,an,ao,aq,ar,as,av,az,ba,bc,bf,bj,bl,bn,bq,br,bu,bv,bw,bx,by,bz,ca,cd,ch,ck,cl,cp,cq,cr,ct,cu,cx,cz,da,db,dc,dg,dh,dl,dm,dq,dr,ds,du,dy,dz,eb,ee,ef,en,ep,eq,eu,ex,fa,fc,fe,ff,fi,fj,fl,fn,fp,ft	219,26,19,17,18,17,12,27,28,18,18,19,29,31,13,9,1,31,22,24,19,25,28,30,19,18,31,28,24,12,31,26,10,12,17,21,1,19,23,30,3,23,23,17,10,15,8,10,15,14,19,19,28,16,19,23,20,16,14,18,14,22,20,21,25,23,15,26,20,25,22,17,32
CCTTTTTGATTATGTTCTTTTTTCTTTTTTTACCTTGGTCTTGTACTTTTACTTTTATGAATTAAACAGATGCTTGTGTCTTATGAGAATACAAAACAGAXXXXXXXXXXATTGTCATTGGCAGCAACAAAAGTGGTTGCATTCTTCTTCTTCATCTGCTCAAGCAATAATCCAAGCTTGGGCTGATCTTACAGATTCATTTCAGCATCA	M,aa,ab,ac,ad,ae,af,ag,ah,ai,aj,ak,al,am,an,ao,ap,aq,ar,as,at,au,av,aw,ax,ay,az,ba,bb,bc,bd,be,bf,bg,bh,bi,bj,bk,bl,bm,bn,bo,bp,bq,br,bs,bt,bu,bv,bw,bx,by,bz,ca,cb,cc,cd,ce,cf,cg,ch,ci,cj,ck,cl,cm,cn,co,cp,cq,cr,cs,ct,cu,cv,cw,cx,cy,cz,da,db,dc,dd,de,df,dg,dh,di,dj,dk,dl,dm,dn,do,dp,dq,dr,ds,dt,du,dv,dw,dx,dy,dz,ea,eb,ec,ed,ee,ef,eg,eh,ei,ej,ek,el,em,en,eo,ep,eq,er,es,et,eu,ev,ew,ex,ey,ez,fa,fb,f…	235,16,44,6,80,14,20,24,9,19,68,55,18,42,29,30,53,17,20,34,57,58,25,48,53,46,19,69,35,13,46,34,22,34,26,44,29,40,17,38,20,49,26,23,18,27,75,19,28,32,35,22,13,20,40,38,15,31,47,37,40,25,37,16,10,39,30,23,10,17,9,35,23,18,19,21,9,29,21,13,14,14,33,39,31,24,24,56,43,40,13,21,42,24,43,18,41,12,38,19,62,44,71,25,26,49,20,56,60,34,21,78,53,44,50,39,48,55,20,35,16,27,36,51,51,15,26,30,22,31,32,21,40,23,…
>Marker5278	aaxbb	2
CTCCATTTCTTGCCCAAGCCCAGATGAAAATGTGAAAGCCGACACTTCCATAGCCAGTCTCTTTCCCGCCTAAGCCACATCATTAGCCATGTCATTAGCCXXXXXXXXXXATTGCCAGTCCTGTAGTTATGGTCCCAATTTTGCCACCCCCCTATATTTACGGGATCAATTTTGCAATTTTGCCCATGAAACTATCTCTTGTATTAGAGG	P,ac,ad,ae,af,ag,ah,ai,ak,am,an,ar,ax,ay,az,ba,bb,bd,be,bf,bj,bl,bq,br,bs,bu,bw,bx,by,ca,ce,ch,ci,cl,cm,cn,co,cp,cq,da,db,dc,de,df,dg,di,dj,dl,dm,dn,do,dp,dq,dx,dz,eb,ec,ee,ef,eg,eh,ei,ek,el,eo,ep,es,et,eu,ew,ez,fc,fd,ff,fi,fj,fl,fn,fp,fs,ft	169,18,44,17,20,1,16,19,19,18,14,28,26,22,6,31,11,35,25,24,20,17,28,33,22,17,33,23,17,19,20,28,13,11,14,20,10,9,10,13,13,16,19,22,16,15,17,7,24,17,12,23,16,34,24,32,30,30,13,26,14,24,1,24,18,25,22,36,17,36,24,23,29,38,24,24,28,23,17,31,1
CTCCATTTCTTGCCCAAGCCCAGATGAAAATGTGAAAGCCGACACTTCCATAGCCAGTCTCTTTCCCGCCTAAGCCACATCATTAGCCATGTCATTAGCCXXXXXXXXXXATTGCCAGTCCTGTAGTTATGGTCCCAATTTTGCCACCCCCCTATACTTACGGGATCAATTTTGCAATTTTGCCCATGAAACTATCTCTTGTATTAGAGG	M,aa,ab,ac,ad,ae,af,ag,ah,ai,aj,ak,al,am,an,ao,ap,aq,ar,as,at,au,av,aw,ax,ay,az,ba,bb,bc,bd,be,bf,bg,bh,bi,bj,bk,bl,bm,bn,bo,bp,bq,br,bs,bt,bu,bv,bw,bx,by,bz,ca,cb,cc,cd,ce,cf,cg,ch,ci,cj,ck,cl,cm,cn,co,cp,cq,cr,cs,ct,cu,cv,cw,cx,cy,cz,da,db,dc,dd,de,df,dg,dh,di,dj,dk,dl,dm,dn,do,dp,dq,dr,ds,dt,du,dv,dw,dx,dy,dz,ea,eb,ec,ed,ee,ef,eg,eh,ei,ej,ek,el,em,en,eo,ep,eq,er,es,et,eu,ev,ew,ex,ey,ez,fa,fb,f…	232,63,37,10,35,18,27,50,27,18,65,23,61,25,22,45,59,34,24,60,37,39,46,48,17,26,11,37,11,35,28,18,33,26,33,50,33,52,10,40,58,48,27,21,25,14,61,20,59,27,31,14,20,17,18,33,36,22,33,38,22,9,39,17,21,22,15,5,12,12,32,38,28,36,14,17,12,22,25,17,17,14,34,15,18,16,32,16,13,29,13,17,21,20,18,19,30,47,52,61,37,54,41,47,18,44,23,17,51,26,21,21,19,22,46,42,15,52,46,21,15,37,44,19,22,21,29,15,63,53,16,66,42,2…
>Marker4476	aaxbb	2
CAGGAATCAGAAGAACCTACTCTTCCTGCCAATGACCAGCCGGCTAGTTAAATGGTTCTAAACCTTGTTTCCATACTCTCTGGATTCCTGTTCCCAGAACXXXXXXXXXXTATAATTGCTTGAACGCGTCTTGTTATCGTGATCTTCTTTTTGGGTTGTTCTTTTCATGATTGGAGTAGCTGGTTGATGCGTATTTACACTCATATATTG	P,aa,ad,ae,af,ag,aj,ak,ao,ap,aq,as,aw,ax,az,ba,bb,bc,bh,bi,bj,bm,bn,bo,bp,bs,bt,bu,bv,bx,by,ca,cb,cd,ce,ci,ck,cm,cn,cr,cs,ct,cu,cv,cx,cz,da,db,dc,de,dh,dm,dn,do,dp,dr,dt,dy,ec,ee,ef,eg,eh,ei,ej,ek,en,eo,ep,es,et,ev,ex,ey,ez,fb,fd,fe,ff,fg,fk,fl,fn,fo,fr,fs	148,25,44,15,20,37,36,27,27,22,15,24,36,25,15,36,14,19,16,20,19,18,20,22,14,11,42,13,26,31,21,22,11,21,19,6,12,8,13,16,27,23,21,19,3,32,32,24,24,22,4,23,15,9,8,19,29,4,30,15,18,16,29,36,33,32,25,1,19,20,27,11,22,27,20,23,13,24,16,19,24,21,19,24,15,24
CAGGAATCAGAAGAACCTACTCTTCCTGCCAATGACCAGCCGGCTAGTTAAATGATTCTAAACCTTGTTTCCATACTCTCTGGATTCCTGTTCCCAGAACXXXXXXXXXXTATAATTGCTTGAACGCATCTTGTTATCGTGATCTTCTTTTTGGGTTGTTCTTTTCATGATTGGAGTAGCTGGTTGATGCGTATTTACACTCATATATTG	M,aa,ab,ac,ad,ae,af,ag,ah,ai,aj,ak,al,am,an,ao,ap,aq,ar,as,at,au,av,aw,ax,ay,az,ba,bb,bc,bd,be,bf,bg,bh,bi,bj,bk,bl,bm,bn,bo,bp,bq,br,bs,bt,bu,bv,bw,bx,by,bz,ca,cb,cc,cd,ce,cf,cg,ch,ci,cj,ck,cl,cm,cn,co,cp,cq,cr,cs,ct,cu,cv,cw,cx,cy,cz,da,db,dc,dd,de,df,dg,dh,di,dj,dk,dl,dm,dn,do,dp,dq,dr,ds,dt,du,dv,dw,dx,dy,dz,ea,eb,ec,ed,ee,ef,eg,eh,ei,ej,ek,el,em,en,eo,ep,eq,er,es,et,eu,ev,ew,ex,ey,ez,fa,fb,f…	254,29,36,31,29,19,35,27,49,48,34,24,42,45,36,30,26,29,42,33,50,53,42,42,18,69,18,28,21,16,57,52,82,36,8,29,13,48,36,20,29,22,16,35,45,20,27,11,24,53,26,10,26,29,3,30,21,22,47,47,51,6,61,14,27,16,17,20,20,36,12,19,27,22,16,12,2,26,26,28,15,30,26,23,36,53,5,43,26,36,36,19,18,11,14,25,27,48,17,43,34,58,75,65,53,44,46,15,62,23,26,13,27,31,23,34,43,52,28,39,22,37,52,19,21,18,4,23,19,24,28,58,29,49,25…
>Marker6624	aaxbb	2
CATTCACATGCATCTCATTTCTCTTACTCATCATCATTGCATTACATACATATCAAAATTCTCCCACTTTTGCCCTAAAATCATCTCTACTTCAGGGAATXXXXXXXXXXTAAGAACTCAGTCCATTTTATACTGGGCTAGTTTTGGGTGGAACCTTTGAGCCTGATTCTGCAAACCTCCCGTACCAGAATTGGGTCCATTTTATAGTTG	P,ab,ae,aj,ak,al,ar,as,at,au,aw,ay,az,ba,bb,bd,be,bg,bi,bj,bm,bn,bo,bp,bu,bz,cb,ce,cg,ch,cl,co,cr,cu,cv,cx,cy,cz,da,dc,df,dh,di,dl,dm,dn,do,dp,dr,du,dv,dy,dz,ea,eb,ec,ef,eh,ei,ek,em,eo,ep,eq,er,et,eu,ex,ez,fa,fc,fd,fe,fh,fi,fj,fm,fq,fr,fs	132,29,17,34,23,21,18,39,36,14,43,25,13,38,18,26,14,1,25,17,24,23,18,24,15,14,13,19,18,19,15,14,16,11,15,3,12,22,21,15,14,15,15,9,27,23,9,15,32,22,21,20,25,21,20,22,15,1,3,17,27,24,14,18,17,15,14,17,26,16,28,26,1,27,14,24,28,8,21,30
CATTCACATGCATCTCATTTCTCTTACTCATCATCATTGCATTACATACATATCAAAATTCTCCCACTTTTGCCCTAAAATCATCTCTACTTCAGGGAATXXXXXXXXXXTAAGAACTCAGTCCATTTTATACTGGGCTAGTTTGGGGTGGAACCTTTGAGCCTGATTCTGCAAACCTCCCGTAGCAGAATTGGGTCCATTTTATAGTTG	M,aa,ab,ac,ad,ae,af,ag,ah,ai,aj,ak,al,am,an,ao,ap,aq,ar,as,at,au,av,aw,ax,ay,az,ba,bb,bc,bd,be,bf,bg,bh,bi,bj,bk,bl,bm,bn,bo,bp,bq,br,bs,bt,bu,bv,bw,bx,by,bz,ca,cb,cc,cd,ce,cf,cg,ch,ci,cj,ck,cl,cm,cn,co,cp,cq,cr,cs,ct,cu,cv,cw,cx,cy,cz,da,db,dc,dd,de,df,dg,dh,di,dj,dk,dl,dm,dn,do,dp,dq,dr,ds,dt,du,dv,dw,dx,dy,dz,ea,eb,ec,ed,ee,ef,eg,eh,ei,ej,ek,el,em,en,eo,ep,eq,er,es,et,eu,ev,ew,ex,ey,ez,fa,fb,f…	256,59,21,36,74,16,53,50,40,45,41,30,26,64,40,44,43,48,21,31,25,22,36,38,49,24,15,25,20,31,22,33,53,53,19,17,25,77,48,20,23,20,9,39,58,38,66,17,51,61,39,44,3,38,11,22,26,18,66,28,24,29,52,21,19,37,32,18,18,47,13,41,47,14,12,9,6,13,24,21,42,19,13,53,10,42,13,19,31,38,19,15,23,13,21,28,19,50,50,23,17,59,67,18,30,13,21,23,59,46,20,44,27,44,73,29,40,21,41,27,22,8,28,38,19,19,27,32,17,62,16,33,58,26,2…
>Marker9709	aaxbb	2
TCAGTTTCTTTATATATACTGCACGAGATACATCAGTTGAAACTTTATTTTTCATTTCCTAAAAACCAACCAATCAAGAGCTCAGTTCTACATGTATTGAXXXXXXXXXXTAACAGGGCTAAACTCATAATTATTGAACACACTTCTAACTAAATTCCTGATATGCCAACTGAATGTAAGAGAGGAAAATGAAATCTCATTTTATCATGA	P,ab,ac,af,ag,ai,aj,am,ar,as,at,au,av,aw,ax,ay,ba,be,bf,bg,bh,bj,bk,bn,bo,bq,bt,bx,by,bz,ca,cd,ce,cf,ci,cl,cn,co,cp,cr,cs,ct,cu,cv,cx,cz,da,db,dd,dh,di,dk,dl,dm,dn,do,dp,dq,dr,du,dv,dw,dy,ea,eb,ed,eh,ei,ej,ek,el,en,ep,et,eu,ew,ex,ey,fc,fd,fe,ff,fh,fi,fj,fk,fl,fn,fq,fr,fs	176,28,13,23,24,24,33,17,33,29,25,30,1,26,21,32,8,31,31,24,14,21,24,23,19,24,12,30,9,14,23,15,14,25,16,11,20,21,13,20,1,25,5,17,5,11,22,13,15,13,21,21,11,15,12,11,23,18,19,30,28,32,1,21,25,22,25,25,15,27,21,9,26,14,19,19,39,24,27,18,17,21,31,28,1,19,27,28,11,21,1
TCAGTTTCTTTATATATACTGCACGAGATACATCAGTTGAAACTTTATTTTTCATTTCCTAAAAACCAACCAATCAAGAGCTCAGTTCTACATGTATTGAXXXXXXXXXXTAACAGGGCTAAACTCAAAATTATTGAACACACTTCTAACTAAATTCCTGTTATGCCAACTGAATGTAAGAGAGGAAAATGAAATCTCATTTAATCATGA	M,aa,ab,ac,ad,ae,af,ag,ah,ai,aj,ak,al,am,an,ao,ap,aq,ar,as,at,au,av,aw,ax,ay,az,ba,bb,bc,bd,be,bf,bg,bh,bi,bj,bk,bl,bm,bn,bo,bp,bq,br,bs,bt,bu,bv,bw,bx,by,bz,ca,cb,cc,cd,ce,cf,cg,ch,ci,cj,ck,cl,cm,cn,co,cp,cq,cr,cs,ct,cu,cv,cw,cx,cy,cz,da,db,dc,dd,de,df,dg,dh,di,dj,dk,dl,dm,dn,do,dp,dq,dr,ds,dt,du,dv,dw,dx,dy,dz,ea,eb,ec,ed,ee,ef,eg,eh,ei,ej,ek,el,em,en,eo,ep,eq,er,es,et,eu,ev,ew,ex,ey,ez,fa,fb,f…	246,66,21,18,71,20,30,32,48,22,39,64,53,22,32,63,52,32,22,47,16,24,48,21,25,27,44,12,42,31,58,24,24,23,15,56,32,29,39,51,22,29,27,30,69,34,14,32,54,43,30,13,13,24,23,23,16,25,21,47,52,18,49,23,12,51,18,11,14,31,11,42,32,11,11,6,7,24,24,21,19,3,11,46,31,58,16,23,27,19,26,20,14,16,18,17,20,52,45,22,27,17,6,59,50,19,34,49,23,5,50,59,12,39,20,32,43,54,11,50,12,33,48,44,22,9,21,21,27,29,38,51,43,33,37…
>Marker6530	aaxbb	2
AGTTATTTGGGCTTTCATCATTAGGTGTCCATACTTTTTGTCCAGCTCCTCAAGGTTTTCCCTAAGATGCCTGAGCCTTACAATGATGAATTTGCTTCAGXXXXXXXXXXCGAGCTTTCTCAATTTTTTTATTCAAGTTTATTTTTAAGGAATGATTTAACATTCGTATTATTAACTTTAAAAGTAAATTCTTTGATTAGTAAGAATAAA	P,aa,ac,ae,af,ag,ah,ai,al,an,ao,aq,ar,as,av,az,ba,bc,bd,bf,bj,bk,bl,bn,bq,br,bt,bu,bv,bw,bx,by,bz,ca,cd,ch,ck,cl,cp,cr,ct,cu,cx,cz,da,db,dc,dg,dh,dl,dm,dq,dr,ds,du,dy,dz,eb,ee,ef,en,ep,eq,eu,ex,fa,fb,fc,fd,fe,ff,fi,fj,fl,fn,fp,ft	210,30,16,13,15,24,17,31,25,29,16,32,16,28,16,12,1,17,1,18,29,14,26,17,25,18,1,33,21,18,24,13,9,32,17,18,17,16,9,11,24,14,7,17,28,10,13,11,29,12,17,18,17,26,34,26,45,37,18,12,19,23,13,23,27,28,1,23,1,16,20,24,29,23,21,19,20
AGTTATTTGGGCTTTCATCATTAGGTGTCCATACTTTTTGTCCAGCTCCTCAAGGTTTTCCCTTAGATGCCTGAGCCTTACAATGATGAATTTGCTTCAGXXXXXXXXXXCGAGCTTTCTCAAATTTTTTATTCAAGTTTATTTTTAAGGAATGATTTAACATTCGTATTATTAACTTTAAAAGTAAATTCTTTGATTAGTAAGAATAAA	M,aa,ab,ac,ad,ae,af,ag,ah,ai,aj,ak,al,am,an,ao,ap,aq,ar,as,at,au,av,aw,ax,ay,az,ba,bb,bc,bd,be,bf,bg,bh,bi,bj,bk,bl,bm,bn,bo,bp,bq,br,bs,bt,bu,bv,bw,bx,by,bz,ca,cb,cc,cd,ce,cf,cg,ch,ci,cj,ck,cl,cm,cn,co,cp,cq,cr,cs,ct,cu,cv,cw,cx,cy,cz,da,db,dc,dd,de,df,dg,dh,di,dj,dk,dl,dm,dn,do,dp,dq,dr,ds,dt,du,dv,dw,dx,dy,dz,ea,eb,ec,ed,ee,ef,eg,eh,ei,ej,ek,el,em,en,eo,ep,eq,er,es,et,eu,ev,ew,ex,ey,ez,fa,fb,f…	223,21,49,12,69,16,17,21,21,29,45,52,16,52,23,17,62,18,40,39,35,43,15,54,24,35,15,59,36,19,50,42,26,39,29,57,16,21,22,49,19,52,38,37,13,49,66,34,23,18,20,13,9,22,36,31,10,24,32,50,25,31,34,13,17,28,22,20,11,29,18,35,19,27,24,12,5,18,15,17,10,13,23,23,38,27,19,35,42,43,11,15,35,32,35,19,22,27,43,18,47,46,89,28,38,46,12,51,44,26,29,81,51,55,57,49,50,41,22,44,21,24,34,53,62,46,46,47,24,42,41,32,60,1…
>Marker5838	aaxbb	2
CCTTGCAACCTAGCCACAGAAAAAAAGTAATATCCTACAAACATATGAATAAGATGGACGGGGACAAGTTCAACAATCAACCACATGAACAAAAAACCCTXXXXXXXXXXTACCTAACATATAGAGAAATTCAACAAAGTCTTCCCATAAAGTAGAAAGCAACAAAAGCCATGCCACTTGTGCTAGACACAAAGGACCATGGAATTATAC	M,aa,ab,ac,ad,ae,af,ag,ah,ai,aj,ak,al,am,an,ao,ap,aq,ar,as,at,au,av,aw,ax,ay,az,ba,bb,bc,bd,be,bf,bg,bh,bi,bj,bk,bl,bm,bn,bo,bp,bq,br,bs,bt,bu,bv,bw,bx,by,bz,ca,cb,cc,cd,ce,cf,cg,ch,ci,cj,ck,cl,cm,cn,co,cp,cq,cr,cs,ct,cu,cv,cw,cx,cy,cz,da,db,dc,dd,de,df,dg,dh,di,dj,dk,dl,dm,dn,do,dp,dq,dr,ds,dt,du,dv,dw,dx,dy,dz,ea,eb,ec,ed,ee,ef,eg,eh,ei,ej,ek,el,em,en,eo,ep,eq,er,es,et,eu,ev,ew,ex,ey,ez,fa,fb,f…	259,24,53,8,60,16,49,33,40,29,77,58,24,43,24,23,51,20,20,37,19,51,27,62,51,45,13,67,18,4,34,39,64,40,27,58,24,27,17,35,16,33,29,17,20,45,57,18,12,23,59,20,10,21,15,18,35,36,26,10,44,19,47,14,8,33,29,11,21,30,11,27,52,22,25,19,5,11,25,19,17,26,19,34,34,29,15,38,19,27,9,41,22,25,49,12,39,23,45,56,24,56,64,21,34,49,34,40,47,33,11,58,44,27,57,21,44,61,21,50,17,54,22,38,50,15,21,37,21,26,46,47,18,28,4…
CCTTGCAACCTAGCCACAGAAAAAAAGTAATATCCTACAAATATATGAATAAGATGGACGGGGACAAGTTCAACAATCAACCACATGAACAAAAAACCCTXXXXXXXXXXTACCTAACATATAGAGAAATTCAACAAAGTCTTCCCATAAAGTAGAAAGCAACAAAAGCCATGCCACTTGTGCTAGACACAAAGGACCATGGAATTATAC	P,aa,ac,ae,ag,ah,ai,al,am,an,ao,aq,ar,as,at,av,az,bb,bc,bd,bj,bk,bl,bn,bq,br,bu,bv,bw,by,bz,ca,cb,cf,cg,ci,ck,cl,cm,co,cq,cr,cu,cx,cy,cz,da,db,dc,dg,dh,dl,dq,ds,dv,dy,dz,eb,ee,ef,ei,ek,en,ep,er,eu,ex,ey,fb,fc,fe,fj,fl,fm,fn,fo,fr,ft	161,23,17,10,26,22,29,28,1,30,37,22,21,35,21,24,19,18,11,21,19,23,3,20,19,21,15,18,17,19,11,27,6,20,12,17,11,14,1,9,1,12,20,1,8,27,17,14,24,16,8,16,13,17,18,38,29,30,14,14,22,24,26,17,18,20,22,28,15,31,17,15,28,1,28,27,16,23
>Marker7635	aaxbb	2
TATTATTTCTAGGCAGAAAGGTAGCTTTTTCTGCAGAAAATTGTCGTTTCTTGCTTTTCATGGATGATCATTTTGGTATAGTGTGCTCTCGTACAGAGTTXXXXXXXXXXTGGGAGCTGATATCAATTGCTGGGTTCTTTTTCAGTTTATTTGATTGTTGTATATGTGTAGCTGATAAGGATTCTAATATGTGCAATGCGAAGATTTACG	M,aa,ab,ac,ad,ae,af,ag,ah,ai,aj,ak,al,am,an,ao,ap,aq,ar,as,at,au,av,aw,ax,ay,az,ba,bb,bc,bd,be,bf,bg,bh,bi,bj,bk,bl,bm,bn,bo,bp,bq,br,bs,bt,bu,bv,bw,bx,by,bz,ca,cb,cc,cd,ce,cf,cg,ch,ci,cj,ck,cl,cm,cn,co,cp,cq,cr,cs,ct,cu,cv,cw,cx,cy,cz,da,db,dc,dd,de,df,dg,dh,di,dj,dk,dl,dm,dn,do,dp,dq,dr,ds,dt,du,dv,dw,dx,dy,dz,ea,eb,ec,ed,ee,ef,eg,eh,ei,ej,ek,el,em,en,eo,ep,eq,er,es,et,eu,ev,ew,ex,ey,ez,fa,fb,f…	250,32,23,18,10,19,23,40,38,44,65,19,21,55,18,36,29,22,43,20,47,41,51,14,38,60,15,31,37,12,17,23,23,48,15,23,25,56,29,53,27,30,7,15,46,27,40,15,44,31,28,24,26,51,13,25,10,23,34,40,43,35,21,8,28,34,18,27,13,22,12,9,17,13,8,11,16,29,27,47,13,69,13,16,30,64,19,41,11,45,27,18,38,12,16,18,17,55,22,57,33,36,22,54,13,33,46,28,30,12,41,29,28,59,26,49,53,57,17,36,15,43,49,10,21,29,10,15,39,62,43,64,26,57,…
TATTATTTCTAGGCAGAAAGGTAGCTTTTTCTGCAGAAAATTGTCGTTTCTTGCTTTTCATGGATGATCATTTTGGTATAGTGTGCTCTCGTACAGAGTTXXXXXXXXXXTGGGAGCTGATATCAATTGCTGGGTTCTTTTTCAGTTTATTTGATTGTTGTATATGTGTAGCTGATAAGGATTCTAATATGTGCAATGTGAAGATTTACG	P,aa,ab,ac,ad,ae,af,ak,al,an,ao,ap,aq,as,aw,ax,az,ba,bc,bd,be,bf,bg,bh,bi,bj,bm,bn,bo,bp,bq,bu,bx,by,bz,cb,cd,ce,cf,cj,ck,cn,cp,cr,cs,ct,cu,cv,cx,cz,db,dd,de,dj,dm,do,dp,dq,dr,dt,dx,dz,ea,ec,ed,ee,eg,eh,ej,en,ep,es,et,eu,ev,ew,ex,fb,fd,fe,ff,fg,fi,fl,fo,fp,fr,fs,ft	179,26,23,18,30,18,24,24,30,17,25,24,25,46,30,24,15,27,21,37,26,25,1,15,29,19,2,21,20,11,14,19,29,20,1,5,10,26,2,13,7,22,17,13,26,14,11,13,1,19,16,9,18,18,16,15,26,21,29,18,33,26,22,21,42,10,33,23,22,21,22,12,27,1,15,22,25,15,41,23,33,15,23,26,25,15,14,22,1
>Marker8161	aaxbb	2
CAAACTTATCACTCTATACAATTGATTGAATCTTAGTTCGTTGGTGTATATAAATTAGTAATTTATGGCATACTTATATGTATGTGAATAATTTTTTAAAXXXXXXXXXXTTAATTTTCGTTGTTATCACATTTTGACTAATAATTTACATAAATGAGTCAATTAAGCACGGCAGCGAACGAAAATTGGATTTTTTGCCGGAAAATAGTG	P,aa,ab,ae,ah,aj,am,ao,as,au,aw,ax,ay,az,bc,bf,bh,bk,bm,bn,bp,bq,bs,bx,by,bz,cb,cd,cj,cm,co,cs,cv,cz,de,df,dg,dm,dq,dr,dt,du,dv,dw,dx,dz,eb,ed,ee,eh,ej,ek,el,eo,ep,ew,ex,ey,ez,fa,fb,fc,fe,fg,fi,fj,fm,fp,fq,fr	193,21,27,7,19,31,25,17,40,24,21,19,27,22,31,25,10,28,19,31,17,27,20,21,23,9,18,10,12,20,16,14,8,13,19,15,23,15,22,32,21,31,27,29,21,43,35,38,6,30,21,28,1,18,15,19,24,23,22,28,29,37,27,28,12,26,39,30,6,6
CAAACTTATCACTCTATACAATTGATTGAATCTTAGTTCGTTGGTGTATATAAATTAGTAATTTATGGCATAATTATATGTATGTGAATAATTTTTTAAAXXXXXXXXXXTTAATTTTCGTTGTTATCACATTTTGACCAATAATTTACATAAATGAGTCAATTAAGCACGGCAGCGAACGAAAATTGGATTTTTTGCCGGAAAATAGTG	M,aa,ab,ac,ad,ae,af,ag,ah,ai,aj,ak,al,am,an,ao,ap,aq,ar,as,at,au,av,aw,ax,ay,az,ba,bb,bc,bd,be,bf,bg,bh,bi,bj,bk,bl,bm,bn,bo,bp,bq,br,bs,bt,bu,bv,bw,bx,by,bz,ca,cb,cc,cd,ce,cf,cg,ch,ci,cj,ck,cl,cm,cn,co,cp,cq,cr,cs,ct,cu,cv,cw,cx,cy,cz,da,db,dc,dd,de,df,dg,dh,di,dj,dk,dl,dm,dn,do,dp,dq,dr,ds,dt,du,dv,dw,dx,dy,dz,ea,eb,ec,ed,ee,ef,eg,eh,ei,ej,ek,el,em,en,eo,ep,eq,er,es,et,eu,ev,ew,ex,ey,ez,fa,fb,f…	207,25,25,32,70,12,40,53,26,68,26,54,57,30,28,17,46,39,35,29,33,22,50,24,21,19,9,57,33,22,52,47,21,42,16,46,49,16,28,24,13,49,17,21,45,30,21,48,41,50,25,20,15,38,15,23,11,31,43,38,54,35,12,18,32,14,28,7,14,21,28,19,43,45,9,15,8,22,14,49,15,20,41,24,16,27,26,41,44,49,27,16,24,30,33,19,28,46,25,44,31,22,19,43,27,45,20,53,24,15,47,58,19,59,32,40,44,56,45,14,26,59,35,39,64,53,26,13,20,19,34,24,33,25,…
>Marker4503	aaxbb	2
CAGTGTTTGAGCACCTTGTTTCGAGCTTGAATTTCAGGAATCGAGATGAAGCTACCGACAAAGGAGGATTTCTTTGTGAGGATACTAAGCAATCTTGATGXXXXXXXXXXGAGATCAGTCTTTTCTCCTCCTTCAACAAGGGCATTCGAGTACTCCGGGTACTTGGCAAGGACGTATTGTTCCACATATTGCATTTCAGTAGGAGTTATT	P,aa,ae,ag,al,am,an,ao,ap,at,au,av,ax,az,bb,bc,bj,bn,bv,by,ca,cd,cg,ck,cl,cm,cn,co,ct,cu,cy,da,de,df,dh,di,dk,dl,dr,du,dv,dw,dx,dy,dz,eb,ee,eg,eh,ej,en,eo,ep,eq,er,es,et,eu,ev,ex,ey,fa,fb,fc,fg,fj,fn,fo,fp,fq	146,27,14,1,1,22,28,24,18,22,18,21,34,9,10,19,24,20,18,18,23,11,19,13,15,19,18,17,22,13,14,24,21,13,8,16,25,2,19,25,18,23,49,21,19,20,25,32,20,17,14,16,13,25,19,1,16,15,11,27,21,30,34,34,22,28,17,10,11,21
CAGTGTTTGAGCACCTTGTTTCGAGCTTGAATTTCAGGAATCGAGATGAAGCTACCGACAAAGGAGGATTTCTTTGTGAGGATACTAAGCAATCTTGATGXXXXXXXXXXGAGATCAGTCTTTTCTCCTCCTTCAACAAGGGCATTTGAGTACTCCGGGTACTTAGCAAGGACGTATTGTTCCACATATTGCATTTCAGTAGGAGTTATT	M,aa,ab,ac,ad,ae,af,ag,ah,ai,aj,ak,al,am,an,ao,ap,aq,ar,as,at,au,av,aw,ax,ay,az,ba,bb,bc,bd,be,bf,bg,bh,bi,bj,bk,bl,bm,bn,bo,bp,bq,br,bs,bt,bu,bv,bw,bx,by,bz,ca,cb,cc,cd,ce,cf,cg,ch,ci,cj,ck,cl,cm,cn,co,cp,cq,cr,cs,ct,cu,cv,cw,cx,cy,cz,da,db,dc,dd,de,df,dg,dh,di,dj,dk,dl,dm,dn,do,dp,dq,dr,ds,dt,du,dv,dw,dx,dy,dz,ea,eb,ec,ed,ee,ef,eg,eh,ei,ej,ek,el,em,en,eo,ep,eq,er,es,et,eu,ev,ew,ex,ey,ez,fa,fb,f…	252,35,41,43,68,21,48,47,58,56,73,44,45,33,20,23,47,47,30,67,17,22,16,67,14,54,16,57,22,21,54,41,73,52,32,47,17,70,28,65,22,29,36,28,56,34,79,36,19,43,48,20,14,27,17,20,17,40,39,18,47,33,33,20,14,19,18,3,22,31,25,27,21,27,35,20,9,14,38,31,27,54,22,15,13,43,11,20,35,26,21,30,40,37,26,53,20,56,53,22,32,10,40,23,23,27,34,35,47,26,41,37,21,51,30,49,45,47,8,20,17,23,24,35,21,12,12,33,32,17,30,18,9,25,…
>Marker6056	aaxbb	2
AAGTTATCTGATGTGTCTGTACTACATTGTGGAAGGTTACTGGGACAGTTTTGCCATAGACGGCGCTACTTATAATGAAGGCTGTTTTTTAGTACATCACXXXXXXXXXXTAAAATTCATACTGTCGAATATCATGTGGCAAATACTCTTGTAAAGCACATCTGCAATTGTTGTGCTGACTTCCTTGGGCTGCTGGCGGTTTAATGAAGG	M,aa,ab,ac,ad,ae,af,ag,ah,ai,aj,ak,al,am,an,ao,ap,aq,ar,as,at,au,av,aw,ax,ay,az,ba,bb,bc,bd,be,bf,bg,bh,bi,bj,bk,bl,bm,bn,bo,bp,bq,br,bs,bt,bu,bv,bw,bx,by,bz,ca,cb,cc,cd,ce,cf,cg,ch,ci,cj,ck,cl,cm,cn,co,cp,cq,cr,cs,ct,cu,cv,cw,cx,cy,cz,da,db,dc,dd,de,df,dg,dh,di,dj,dk,dl,dm,dn,do,dp,dq,dr,ds,dt,du,dv,dw,dx,dy,dz,ea,eb,ec,ed,ee,ef,eg,eh,ei,ej,ek,el,em,en,eo,ep,eq,er,es,et,eu,ev,ew,ex,ey,ez,fa,fb,f…	229,71,29,35,53,15,30,52,55,27,74,53,52,21,44,24,49,42,49,45,24,27,31,28,29,41,11,56,17,31,45,44,53,23,35,24,28,25,31,35,23,37,26,44,42,35,77,46,22,48,44,28,22,51,21,7,28,22,52,26,61,20,24,21,31,24,40,21,20,30,13,26,19,12,11,18,5,12,28,40,29,46,26,9,11,17,14,17,19,35,21,36,41,21,35,12,15,32,37,33,44,31,23,22,25,47,21,23,35,42,39,32,17,29,52,22,45,29,47,46,44,35,22,26,42,10,11,15,31,63,20,21,35,25…
AAGTTATCTGATGTGTCTGTACTGCATTGTGGAAGGTTACTGGGACAGTTTTGCCATAGACGGCGCTACTTATAATGAAGGCTGTTTTTTAGTACATCACXXXXXXXXXXTAAAACTCATACTGTCGAATATCATGTGGCAAATACTCTTGTAAAGCACATCTGCAATTGTTGTGCTGACTTCCTTGGGCTGCTGGCGGTTTAATGAAGG	P,ae,af,ag,ai,am,ao,at,au,av,aw,ax,az,ba,bb,bc,bg,bi,bj,bk,bn,bo,bv,cc,ce,cg,cj,ck,cm,cp,cr,ct,cu,cv,cx,cy,cz,de,df,dg,dh,di,dj,dl,dq,dr,du,dw,dx,dy,dz,eb,ec,ed,ee,ef,eg,eh,ek,em,er,eu,ev,ew,ex,ez,fa,fb,fc,fj,fn,fp,fs	170,16,15,1,23,20,27,22,24,30,28,36,19,1,25,15,25,24,17,26,30,28,15,9,31,27,33,18,10,14,17,15,30,17,6,15,23,31,13,14,8,20,15,21,25,17,28,28,33,23,37,25,21,35,24,1,31,25,19,21,27,9,15,29,30,19,27,38,22,16,26,12,1
>Marker3197	aaxbb	2
TGCAACTGCATAGATTCCAGATCAGGAGTAGTTCGTGCCATATCTACGTTTTCATATTCTGCATTCGCCATGTTGAATGCTAGGTGTTTGAAACGTAGAAXXXXXXXXXXAGCTGAAGAAAACTCTGCTAAATACACTAATGGAACGATGAACAGAAAAAAACAGAAAATTTAATCGATTAACCAACTAAGCCACGTCAGCTCCACATGG	P,ae,af,ai,am,ap,as,at,au,av,aw,ax,bb,bc,bf,bg,bi,bj,bk,bn,bo,bv,cc,ce,cg,cj,ck,cm,co,cp,cr,ct,cu,cv,cx,cy,cz,de,df,dg,di,dj,dl,dq,dr,du,dw,dx,dy,dz,eb,ec,ed,ee,eg,eh,ej,ek,em,er,eu,ev,ew,ex,ez,fa,fb,fc,fd,fh,fj,fn,fp,fs	186,8,19,27,21,1,1,24,26,17,24,19,21,11,39,15,20,24,25,15,22,13,6,12,11,18,9,15,1,15,4,12,8,13,5,2,29,15,14,8,23,9,11,17,22,17,21,23,22,21,22,14,23,23,14,14,19,18,13,18,12,16,9,18,14,16,27,22,4,2,20,19,15,19
TGCAACTGCATAGACTCCAGATCAGGAGTAGTTCGTGCCATATCTACGTTTTCATATTCAGCATTCGCCATGTTGAATGCTAGGTGTTTGAAATGTAGAAXXXXXXXXXXGCTGAAGAAAACTCTGCTAAATACACTAATGGAACGATGAACAGAAAAAAAACAGAAAATTTAATCGATTAACCAACTAAGCCACGTCAGCTCCACATGG	M,aa,ab,ac,ad,ae,af,ag,ah,ai,aj,ak,al,am,an,ao,ap,aq,ar,as,at,au,av,aw,ax,ay,az,ba,bb,bc,bd,be,bf,bg,bh,bi,bj,bk,bl,bm,bn,bo,bp,bq,br,bs,bt,bu,bv,bw,bx,by,bz,ca,cb,cc,cd,ce,cf,cg,ch,ci,cj,ck,cl,cm,cn,co,cp,cq,cr,cs,ct,cu,cv,cw,cx,cy,cz,da,db,dc,dd,de,df,dg,dh,di,dj,dk,dl,dm,dn,do,dp,dq,dr,ds,dt,du,dv,dw,dx,dy,dz,ea,eb,ec,ed,ee,ef,eg,eh,ei,ej,ek,el,em,en,eo,ep,eq,er,es,et,eu,ev,ew,ex,ey,ez,fa,fb,f…	248,54,45,34,70,12,28,37,41,32,62,49,40,17,36,48,30,43,40,55,32,21,28,37,22,39,18,59,10,12,57,46,32,21,14,25,26,24,53,40,14,31,31,40,50,31,56,38,26,42,61,23,10,46,16,6,24,17,39,16,61,28,22,2,21,18,28,23,12,26,14,26,16,21,11,11,7,11,39,48,38,36,38,14,23,19,34,17,14,28,18,28,26,32,28,12,26,32,48,25,43,19,30,30,26,29,34,20,40,31,38,27,17,64,20,21,44,22,30,44,34,45,33,29,35,8,16,12,22,50,22,21,16,21,…
>Marker3297	aaxbb	2
TTCTCTTTATCGTCGAAAACCGGCGAGTCCTTCGTTTCCGATTGCTGATTCTGCAACAGCTGAACCTTCGTGACGATGAATCGCCGATTCCCCGAGCTATXXXXXXXXXXATTGAACTGGGAAGGTGGCGCCGCCGTCTTATGCGGTGAAGGAAACGACGACGTGGTGGTGAGTAGAGGGAACACGTTTCCCTCGGAACATACTCAATAG	P,ac,ad,ae,af,ag,aj,ak,am,aq,as,at,av,ax,ay,ba,be,bg,bh,bi,bk,bl,bm,bo,bp,bs,bu,bz,cc,cd,ce,cf,ci,cj,ck,cl,co,cp,cq,cs,cw,cx,cy,dc,de,df,dh,di,dj,dn,do,dp,dq,dt,dx,dy,ed,ee,eh,ei,ek,el,em,en,eo,et,ex,ey,ez,fb,fd,fe,ff,fg,fh,fk,fl,fm,fn,fr,fs,ft	153,5,27,16,28,23,31,19,33,25,26,28,24,20,26,37,18,24,8,1,31,23,22,31,15,25,14,9,11,1,13,19,9,19,7,10,9,6,15,14,7,4,10,15,10,6,18,22,11,20,15,1,14,23,21,28,7,18,19,25,1,19,26,13,23,16,1,24,16,10,29,27,27,25,25,1,34,21,18,25,14,28
TTCTCTTTAACGTCGAAAACCGGCGAGTCCTTCGTTTCCGATTGCTGATTCTGCAACAGCTGAACCTTCGTGACGATGAATCGCCGATTCCCCGAGCTATXXXXXXXXXXATTGAACTGGGAAGGTGGCGCCGCCGTCTTATGCGGTGAAGGAAACGACGACGTGGTGGTGAGTAGAGGGAACACGTTTCCCTCGGAACATAATCAATAG	M,aa,ab,ac,ad,ae,af,ag,ah,ai,aj,ak,al,am,an,ao,ap,aq,ar,as,at,au,av,aw,ax,ay,az,ba,bb,bc,bd,be,bf,bg,bh,bi,bj,bk,bl,bm,bn,bo,bp,bq,br,bs,bt,bu,bv,bw,bx,by,bz,ca,cb,cc,cd,ce,cf,cg,ch,ci,cj,ck,cl,cm,cn,co,cp,cq,cr,cs,ct,cu,cv,cw,cx,cy,cz,da,db,dc,dd,de,df,dg,dh,di,dj,dk,dl,dm,dn,do,dp,dq,dr,ds,dt,du,dv,dw,dx,dy,dz,ea,eb,ec,ed,ee,ef,eg,eh,ei,ej,ek,el,em,en,eo,ep,eq,er,es,et,eu,ev,ew,ex,ey,ez,fa,fb,f…	281,54,45,18,45,18,41,20,49,67,34,31,57,36,26,69,47,31,46,21,15,47,19,53,27,25,18,27,35,40,49,25,55,22,8,58,28,38,14,16,38,36,12,40,43,15,65,18,47,54,68,29,10,47,21,14,32,14,27,35,33,10,11,12,18,29,24,7,15,13,42,10,29,40,23,2,8,8,34,44,34,23,17,13,22,34,12,10,12,34,25,48,15,21,44,13,42,41,23,38,57,48,16,29,51,32,37,48,28,21,37,43,20,18,40,51,30,19,16,31,26,54,54,32,15,31,21,36,53,41,27,43,20,63,3…
>Marker9138	aaxbb	2
CTTCTTTTGAGTTTGGGGCATGGGTTGAATATTCTCTTTGTGGATTGCATTTGTATTGACGTTGCAATTTGTAACTTTAATAATACTACTACACATAAAAXXXXXXXXXXAACTGTCCTATAGGATTCATATACTTGGTTTTCTTTCCTCTTCTTTTATCGTGCGGTCAATCATTTAAATAAAATTTGTATCTTTTGTTCTATAATTAAT	P,ab,ac,ag,al,ap,ar,at,aw,ax,ay,az,ba,bc,bd,bf,bg,bi,bn,bq,bs,bt,bu,bv,bw,ca,cd,ce,cf,cg,ch,ci,co,cp,cs,ct,cu,cw,cy,cz,da,db,df,dh,di,dk,dm,do,dq,ds,dw,dy,eb,ed,ef,eh,ei,ej,em,en,ep,er,es,et,eu,ez,fa,fc,fe,ff,fi,fj,fl,fm,fq,fr,fs	170,18,24,29,26,35,30,33,1,28,21,17,32,17,31,36,19,35,14,21,14,12,14,31,29,23,10,16,28,19,39,14,5,10,14,1,17,8,15,21,20,6,14,13,14,21,19,24,21,24,22,26,28,20,20,38,24,23,27,24,23,29,34,34,1,30,27,26,13,17,23,26,25,40,7,17,28
CTTCTTTTGAGTTTGGGGCATGGGTTGAATATTCTCTTTGTGGATTGCATTTGTATTGACGTTGCAATTTGTAACTTTAATAATACTACTACACATAAAAXXXXXXXXXXAACTGTCCTATAGGATTCATATACTTGATTTTCTTTCCTCTTCTTTTATCGTGCGGTCAATCATTTAAATAAAATTTGTATCTTTTGTTCTATAATTAAT	M,aa,ab,ac,ad,ae,af,ag,ah,ai,aj,ak,al,am,an,ao,ap,aq,ar,as,at,au,av,aw,ax,ay,az,ba,bb,bc,bd,be,bf,bg,bh,bi,bj,bk,bl,bm,bn,bo,bp,bq,br,bs,bt,bu,bv,bw,bx,by,bz,ca,cb,cc,cd,ce,cf,cg,ch,ci,cj,ck,cl,cm,cn,co,cp,cq,cr,cs,ct,cu,cv,cw,cx,cy,cz,da,db,dc,dd,de,df,dg,dh,di,dj,dk,dl,dm,dn,do,dp,dq,dr,ds,dt,du,dv,dw,dx,dy,dz,ea,eb,ec,ed,ee,ef,eg,eh,ei,ej,ek,el,em,en,eo,ep,eq,er,es,et,eu,ev,ew,ex,ey,ez,fa,fb,f…	222,54,21,19,77,21,49,28,46,73,48,60,19,52,40,47,22,53,18,63,28,41,40,56,20,16,22,38,42,22,19,49,34,25,13,27,45,43,43,40,32,37,23,12,44,23,5,19,30,26,55,29,17,15,17,25,15,17,20,19,26,7,37,14,28,32,28,14,9,18,21,18,47,15,12,2,6,14,27,18,8,28,22,23,17,38,13,17,27,18,27,21,40,8,43,12,57,37,40,44,45,21,67,30,58,50,31,59,36,19,28,42,40,25,23,69,34,31,24,50,21,42,18,28,32,45,22,36,59,38,26,26,64,18,68,…
>Marker10699	aaxbb	2
CAGTATATCCGGCACAGAAATTATACAATCTAGTCACCAAATTCATGTTTTTTGCTACTGTAGATGGCTAAATCCTTGACCAAAACCTGTGTGAGTCACAXXXXXXXXXXTAAAATACATTATTTTTCAGTGAATTTATTGTACATAATAGAGTTAGAGCCTCAAAAGAACTCAAAAGGACAAAAGCTATGATCCTTGGAACAATACAAG	P,ae,af,ag,ai,ak,al,am,an,ap,aq,ar,as,at,av,az,ba,bb,be,bh,bj,bk,bl,bm,bo,bp,bq,bs,bt,bx,bz,ca,cb,cc,cf,cg,cl,co,cp,cv,cw,cx,db,dc,dd,dh,di,dj,dk,dl,dm,do,dp,dq,ds,dt,du,dw,dx,dy,eb,ed,ee,ef,eg,eh,ej,ek,el,em,eo,ep,es,et,ex,ez,fc,fd,fe,ff,fg,fj,fk,fm,fo,fp	207,16,39,16,19,26,18,25,26,25,18,1,28,23,34,18,19,19,21,17,16,34,21,31,23,7,18,15,30,22,17,24,5,20,23,22,8,7,16,20,11,9,30,18,10,9,19,10,15,21,16,5,23,18,14,24,25,29,37,1,18,26,22,20,20,17,1,34,23,23,25,6,26,16,12,32,28,24,12,24,12,33,25,15,27,17
CAGTATATCCGGCACAGAAATTATACAATCTAGTCAGCAAATTCATGTTTTTTGCTACTGTAGATGGCTAAATCCTTGACCAAAACCTGTGTGAGTCACAXXXXXXXXXXTAAAATACATTATTTTTCAGTGAATTTATTGTACATAATACAGTTAGAGCCTCAAAAGAACTCAAAAGGACAAAAACTATGATCCTTGGAACAATACAAG	M,aa,ab,ac,ad,ae,af,ag,ah,ai,aj,ak,al,am,an,ao,ap,aq,ar,as,at,au,av,aw,ax,ay,az,ba,bb,bc,bd,be,bf,bg,bh,bi,bj,bk,bl,bm,bn,bo,bp,bq,br,bs,bt,bu,bv,bw,bx,by,bz,ca,cb,cc,cd,ce,cf,cg,ch,ci,cj,ck,cl,cm,cn,co,cp,cq,cr,cs,ct,cu,cv,cw,cx,cy,cz,da,db,dc,dd,de,df,dg,dh,di,dj,dk,dl,dm,dn,do,dp,dq,dr,ds,dt,du,dv,dw,dx,dy,dz,ea,eb,ec,ed,ee,ef,eg,eh,ei,ej,ek,el,em,en,eo,ep,eq,er,es,et,eu,ev,ew,ex,ey,ez,fa,fb,f…	270,49,56,44,66,12,18,25,40,27,60,22,18,28,12,49,27,20,55,32,25,43,19,54,43,44,5,20,20,39,39,29,67,41,6,54,19,21,6,30,45,22,16,25,46,18,29,30,41,58,43,38,9,17,7,7,25,47,20,21,51,18,42,13,12,35,29,8,18,39,40,30,32,54,15,2,7,34,42,48,22,27,13,46,30,32,9,17,14,19,20,20,36,15,20,15,43,23,36,26,42,24,20,54,52,51,29,51,37,15,15,25,15,41,41,24,11,7,42,23,14,24,50,28,22,24,19,29,18,52,19,53,41,37,16,18,2…
>Marker8341	aaxbb	2
TATTTCCCCACCCCTTGTACAACTAATCATATAGCCGTAATATCAAGGTATGCATTCTTTCTCCTTGCATCACCGTCAGCATAATTTGATCCTGAATACTXXXXXXXXXXTATATGTTCATCAGCAGTTAGTTAGCACTAAAGGAAATCATGATAATGATCTGTGTGCATCATGCATATAAAGCAAACGGAGTTGCAGACATATGTCACA	P,aa,ab,ac,al,an,ap,ar,as,au,aw,ax,ba,bb,bd,be,bf,bh,bj,bn,bo,bp,bq,bt,bu,bx,by,bz,ci,cj,ck,cl,cm,cn,co,cp,cq,cr,ct,cv,cw,cy,cz,db,dc,dd,dj,dk,dl,dm,dn,do,dq,dt,du,dx,ea,eb,ed,ee,eg,eh,ek,el,en,ep,es,et,ev,ew,ex,fc,fd,fe,ff,fi,fn,fo,fp,fq,fs	125,20,19,13,17,22,20,14,22,19,16,21,31,12,10,9,20,6,23,13,25,16,24,11,7,22,14,9,16,13,10,4,12,9,1,13,14,12,13,7,1,6,14,13,8,9,14,13,4,17,14,5,10,14,20,5,10,10,18,6,23,14,19,14,17,8,11,23,8,12,21,18,12,10,14,16,20,1,4,9,7
TATTTCCCCACCCCTTGTACAACTAATCATATAGCCGTAATATCAAGGTATGCATTCTTTCTCCTTGCATCACCGTCAGCATAATTTGATCCTGAATACTXXXXXXXXXXTATGTGTTCATCAGCAGTTAGTTAGCACTAAAGGAAATCATGATAATGATCTGTGTGCATCATGCATATAAAGCAAACGGAGTTGCAGACATATATCACA	M,aa,ab,ac,ad,ae,af,ag,ah,ai,aj,ak,al,am,an,ao,ap,aq,ar,as,at,au,av,aw,ax,ay,az,ba,bb,bc,bd,be,bf,bg,bh,bi,bj,bk,bl,bm,bn,bo,bp,bq,br,bs,bt,bu,bv,bw,bx,by,bz,ca,cb,cc,cd,ce,cf,cg,ch,ci,cj,ck,cl,cm,cn,co,cp,cq,cr,cs,ct,cu,cv,cw,cx,cy,cz,da,db,dc,dd,de,df,dg,dh,di,dj,dk,dl,dm,dn,do,dp,dq,dr,ds,dt,du,dv,dw,dx,dy,dz,ea,eb,ec,ed,ee,ef,eg,eh,ei,ej,ek,el,em,en,eo,ep,eq,er,es,et,eu,ev,ew,ex,ey,ez,fa,fb,f…	346,48,21,24,86,31,75,54,50,68,80,58,22,42,17,61,22,47,25,31,38,33,60,37,37,39,20,35,33,33,22,27,36,55,25,48,27,61,24,48,28,14,14,19,55,32,18,10,67,51,28,16,11,64,17,27,43,55,41,27,70,12,32,22,10,36,16,31,13,8,23,47,17,48,10,6,10,14,25,36,19,23,17,22,41,41,31,30,10,24,23,16,12,5,37,28,52,57,29,11,29,41,28,53,65,12,21,73,28,8,44,19,19,39,40,27,27,52,31,51,17,45,47,20,27,25,9,19,21,67,51,53,75,30,2…
>Marker11193	aaxbb	2
CAATCTGATTATATAAACATGTTTCAAATGGAATAATGGATTTGAATAATAAAAAGGCTAACAGAAGAGGGAGTAAGCAAGCTAAGTGAGAACGGATTATXXXXXXXXXXAAAATTAAACCAGAGGAAATAACGAAGAGCATACGTGACATACAAATTTCTAAGGACTGGAATAAGAGGCAGGCAAATCTTTCTATATGTTCTCATACTG	P,aa,ae,ag,am,an,ao,ap,at,au,av,ax,ay,az,bb,bc,bj,bn,bv,by,ca,cb,cd,cg,ck,cl,cm,cn,co,ct,cu,cy,cz,da,db,de,df,dg,dh,di,dk,dm,dr,du,dv,dw,dx,dy,dz,eb,ed,ee,eg,eh,ej,en,eo,ep,eq,er,et,eu,ev,ex,ey,fa,fb,fc,fg,fj,fn,fo,fp,fq	144,15,17,1,32,18,19,21,24,17,19,23,1,10,16,25,31,22,17,22,31,1,22,30,26,10,12,15,13,18,35,8,1,23,1,23,22,1,10,15,24,1,23,18,18,23,43,28,38,25,1,15,31,16,13,23,20,18,15,25,29,35,8,17,22,17,26,21,32,24,21,18,11,12
CAATCTGATTATATAAACATGTTTCAAATGGAATAATGGATTTGAATAATAAAAAGGCTAACAGAAGAGGGAGTAAGCAAGCTAAGTGAGAACGGATTATXXXXXXXXXXAAAATTAAATCAGAGGAAATAACGAAGAGCATACGTGACATACAAATTTCTAAGGACTGGAATAAGAGGCAGGCAAATCTTTCTATATGTTCTCATACTG	M,aa,ab,ac,ad,ae,af,ag,ah,ai,aj,ak,al,am,an,ao,ap,aq,ar,as,at,au,av,aw,ax,ay,az,ba,bb,bc,bd,be,bf,bg,bh,bi,bj,bk,bl,bm,bn,bo,bp,bq,br,bs,bt,bu,bv,bw,bx,by,bz,ca,cb,cc,cd,ce,cf,cg,ch,ci,cj,ck,cl,cm,cn,co,cp,cq,cr,cs,ct,cu,cv,cw,cx,cy,cz,da,db,dc,dd,de,df,dg,dh,di,dj,dk,dl,dm,dn,do,dp,dq,dr,ds,dt,du,dv,dw,dx,dy,dz,ea,eb,ec,ed,ee,ef,eg,eh,ei,ej,ek,el,em,en,eo,ep,eq,er,es,et,eu,ev,ew,ex,ey,ez,fa,fb,f…	223,23,69,46,88,7,47,54,49,45,57,53,53,23,21,13,20,35,48,56,28,20,11,56,37,48,34,70,25,16,68,60,61,48,21,49,17,33,22,43,26,41,30,41,42,42,29,33,32,48,47,14,29,31,24,33,20,31,40,20,44,31,50,9,14,20,17,11,25,23,21,31,27,31,26,25,2,17,34,25,31,50,35,27,8,44,23,17,31,19,34,31,39,23,48,37,26,42,55,22,10,15,30,28,23,47,24,47,48,35,51,22,14,41,15,34,38,48,19,24,11,18,26,46,20,27,15,34,21,16,41,22,20,25,…
>Marker6061	aaxbb	2
CCTTTCAACTAGATTTGGGCTAATGACTAACACTATTATTGATTAAATCAATTTAATTAATAATTCTTGTTTATCCTTTAATCAAGAAAGCCAATTACCAXXXXXXXXXXAGTTCCCATCTTGGACTATGCATTTATGCTTAATACTTGAGATCTTTATGTAAAGTTTTTTGACATAGGAACGTTCTTTTCCTATTAGATCAACGACTGT	P,aa,ac,ae,af,ag,ah,ai,al,an,ao,aq,ar,as,av,az,bb,bc,bf,bj,bk,bl,bn,bq,br,bu,bv,bw,bx,by,bz,ca,cd,ch,ck,cl,cp,cr,ct,cu,cz,da,db,dc,dg,dh,dl,dm,dq,dr,ds,du,dy,dz,eb,ee,ef,ej,en,ep,eq,eu,ex,fa,fc,fe,ff,fi,fj,fl,fn,fp,ft	97,7,8,8,7,11,5,19,8,10,3,7,9,9,8,10,1,8,5,10,9,9,4,5,5,7,7,19,4,9,5,6,7,7,4,8,3,10,5,2,14,10,5,9,15,3,4,6,9,4,7,7,12,14,8,11,8,1,5,1,8,5,14,11,11,8,8,10,12,6,10,8,6
CCTTTCAACTAGATTTGGGCTAATGACTAACACTATTATTGATTAAATCAATTTAATTAATAATTTTTGATTATCCTTTAATCAAGAAAGCCAATTACCAXXXXXXXXXXTTCCCATCTTGGACTATGCATTTATGCTTAATACTTGAGATCTCTTTATGTAAAGTTTTTTGACATAGGAACGTTCTTTTCCTATTAGATCAACGACTCT	M,aa,ab,ac,ad,ae,af,ag,ah,ai,aj,ak,al,am,an,ao,ap,aq,ar,as,at,au,av,aw,ax,ay,az,ba,bb,bc,bd,be,bf,bg,bh,bi,bj,bk,bl,bm,bn,bo,bp,bq,br,bs,bt,bu,bv,bw,bx,by,bz,ca,cb,cc,cd,ce,cf,cg,ch,ci,cj,ck,cl,cm,cn,co,cp,cq,cr,cs,ct,cu,cv,cw,cx,cy,cz,da,db,dc,dd,de,df,dg,dh,di,dj,dk,dl,dm,dn,do,dp,dq,dr,ds,dt,du,dv,dw,dx,dy,dz,ea,eb,ec,ed,ee,ef,eg,eh,ei,ej,ek,el,em,en,eo,ep,eq,er,es,et,eu,ev,ew,ex,ey,ez,fa,fb,f…	291,24,68,17,54,13,25,34,20,23,56,59,26,36,23,25,46,33,26,43,37,43,26,57,55,73,15,72,50,22,53,53,22,45,34,43,23,15,23,55,41,61,59,25,21,45,63,32,19,35,18,21,17,31,25,20,19,42,56,38,31,32,41,14,9,40,37,21,17,28,25,30,32,28,23,26,7,23,19,18,14,26,49,45,39,21,36,33,59,43,24,26,29,26,35,18,26,23,60,32,60,62,68,34,22,68,35,63,68,34,24,84,39,60,56,73,54,54,17,40,20,24,51,44,49,24,34,34,38,49,76,24,52,3…
>Marker6415	aaxbb	2
TTTGAAGCATTCGACGATCAATTATTCTGCTTTTTCTAGGAGTTCCCTGTTCAAATCCCCTTCCTCTTCTTGAACCAGTGGTATGAGAAGAAACTGAGAAXXXXXXXXXXACTGGGCTTTCTTGGTCGATCTTTTTCCTGCTAAATATAGGGGTACCGCTCGTGTCCCACTTTGTGTTTTCTTGCTCTGATTGCGATCCCAGCCATCAGA	M,aa,ab,ac,ad,ae,af,ag,ah,ai,aj,ak,al,am,an,ao,ap,aq,ar,as,at,au,av,aw,ax,ay,az,ba,bb,bc,bd,be,bf,bg,bh,bi,bj,bk,bl,bm,bn,bo,bp,bq,br,bs,bt,bu,bv,bw,bx,by,bz,ca,cb,cc,cd,ce,cf,cg,ch,ci,cj,ck,cl,cm,cn,co,cp,cq,cr,cs,ct,cu,cv,cw,cx,cy,cz,da,db,dc,dd,de,df,dg,dh,di,dj,dk,dl,dm,dn,do,dp,dq,dr,ds,dt,du,dv,dw,dx,dy,dz,ea,eb,ec,ed,ee,ef,eg,eh,ei,ej,ek,el,em,en,eo,ep,eq,er,es,et,eu,ev,ew,ex,ey,ez,fa,fb,f…	277,61,50,34,60,16,18,26,46,35,48,21,12,15,8,46,20,29,44,39,27,39,21,39,55,41,16,25,25,29,66,14,57,38,23,52,21,23,16,25,47,18,16,30,48,26,25,44,39,41,22,47,12,19,10,9,28,43,35,16,66,33,26,11,8,32,10,9,8,36,29,26,42,42,14,20,5,33,34,46,21,26,16,34,32,66,8,28,11,22,19,12,42,14,19,18,53,11,28,49,38,29,24,58,56,35,28,57,18,21,13,17,13,46,50,17,20,24,46,19,21,40,40,34,27,21,28,22,24,49,20,39,37,21,23,…
TTTGAAGCATTCGTTGATCAATTATTCTGCTTTTTCTAGGAGTTCCCTGTTCAAATCCCCTTCCTCTTCTTGAACCAGTGGTATGAGAAGAAACTGAGAAXXXXXXXXXXACTGGGCTTTCTTGGTCGATCTTTTTCCTGCTAAATATAGGGGTACCGCTCGTGTCCCACTTTGTGTTTTCTTGCTCTGATTGCGATCCCAGCCATCAGA	P,ae,af,ag,ai,ak,al,am,an,ap,aq,as,at,av,az,ba,bb,be,bg,bh,bj,bk,bl,bm,bo,bp,bq,bs,bt,bx,bz,ca,cb,cc,cg,cj,ck,cl,cn,co,cp,cv,cx,db,dc,dd,dh,di,dj,dk,dl,dm,do,dp,dq,ds,dt,dw,dx,eb,ed,ee,ef,eg,eh,ek,el,em,eo,ep,es,et,ex,ez,fc,fd,fe,ff,fg,fj,fk,fm,fo,fp,ft	183,9,29,25,19,34,17,32,29,28,23,30,20,7,9,30,24,25,1,16,31,24,11,18,13,15,16,9,29,39,14,13,7,10,12,16,16,5,9,15,15,14,3,13,15,12,11,13,12,24,12,25,14,21,34,17,21,17,40,21,18,20,16,18,26,19,20,25,19,18,16,17,25,19,37,27,11,20,11,9,22,23,21,15,3
>Marker6562	aaxbb	2
ATGACTTTTCCAAATTAAACCAAAAGAATAAACCAAGGAGCAAAATTCATTGAAATATGATGTAAAGCAGCCTTTCAGAAAATGGAGCACGGAAACATGCXXXXXXXXXXTACAGCAGAGAATTATTGTTTGTTTTGGTTTGTTGGACAAAAAATTCCAGTATGGATTCATTAGTCTAATGTTATGCTTCATCATAAATTTGCTTTTTAG	M,aa,ab,ac,ad,ae,af,ag,ah,ai,aj,ak,al,am,an,ao,ap,aq,ar,as,at,au,av,aw,ax,ay,az,ba,bb,bc,bd,be,bf,bg,bh,bi,bj,bk,bl,bm,bn,bo,bp,bq,br,bs,bt,bu,bv,bw,bx,by,bz,ca,cb,cc,cd,ce,cf,cg,ch,ci,cj,ck,cl,cm,cn,co,cp,cq,cr,cs,ct,cu,cv,cw,cx,cy,cz,da,db,dc,dd,de,df,dg,dh,di,dj,dk,dl,dm,dn,do,dp,dq,dr,ds,dt,du,dv,dw,dx,dy,dz,ea,eb,ec,ed,ee,ef,eg,eh,ei,ej,ek,el,em,en,eo,ep,eq,er,es,et,eu,ev,ew,ex,ey,ez,fa,fb,f…	261,38,32,36,92,20,25,36,47,19,59,32,22,17,33,41,15,22,47,20,14,38,22,77,60,70,12,29,19,40,42,22,54,48,16,41,24,23,13,25,47,23,9,21,41,20,19,46,41,43,33,53,3,23,9,15,32,25,19,13,63,32,20,15,14,40,36,8,18,23,41,32,58,73,17,12,7,17,31,37,17,31,11,37,40,58,18,18,16,28,13,16,29,15,13,20,46,19,36,59,38,19,36,39,49,47,37,41,20,19,11,38,14,54,51,34,9,19,37,22,32,35,35,25,14,37,35,37,27,40,25,47,54,22,30…
ATGAACTTTTCCAAATTAAACCAAAAGAATAAACCAAGGAGCAAAATTCATTGAAATATGATGTAAAGCAGCCTTTCAGAAAATGGAGGACGGAAACATGXXXXXXXXXXTACAGCAGAGAATTATTGTTTGTTTTGGTTTGTGGGACAAAAAATCCCAGTATGGATTCATTAGTCTAATGTTATGCTTCATCATAAATTTGCTTTTTAG	P,ae,af,ag,ai,ak,al,am,an,ap,aq,as,at,av,aw,az,ba,bb,be,bh,bj,bk,bl,bm,bo,bp,bq,bs,bt,bx,bz,ca,cb,cc,cf,cg,cj,ck,cl,co,cp,cv,cx,db,dc,dd,dh,di,dj,dk,dl,dm,do,dp,dq,ds,dt,dw,dx,eb,ed,ee,ef,eg,eh,ek,el,em,eo,ep,es,et,ex,ez,fc,fd,fe,ff,fg,fj,fk,fm,fo,fp,fs	149,15,25,22,23,11,12,26,15,22,21,23,26,13,1,9,36,13,16,15,16,17,17,15,32,9,18,21,16,36,8,18,1,3,14,21,11,10,12,10,6,6,2,16,19,15,7,21,18,13,19,21,16,28,11,16,22,17,26,13,26,10,11,15,22,21,19,16,21,12,13,10,17,17,21,24,26,11,7,23,15,25,17,14,1
>Marker7936	aaxbb	2
TTTGAATCCAATAGCAGGCAATCGAACAGCTATAATTTTTGATCTGTCATGATTGCAAGTGACTCCAGTCCAGCTATTACAAGCAGAAGTTCTCTCATCCXXXXXXXXXXTACGAACAGCGTACCATACACTAAAATTGCCGAAAAGATTATCTTGTTGCCCATTTCTTGTCTCAGTCTCTTTAGTCAAAACCTGAAAGCCCTCAAACAG	M,aa,ab,ac,ad,ae,af,ag,ah,ai,aj,ak,al,am,an,ao,ap,aq,ar,as,at,au,av,aw,ax,ay,az,ba,bb,bc,bd,be,bf,bg,bh,bi,bj,bk,bl,bm,bn,bo,bp,bq,br,bs,bt,bu,bv,bw,bx,by,bz,ca,cb,cc,cd,ce,cf,cg,ch,ci,cj,ck,cl,cm,cn,co,cp,cq,cr,cs,ct,cu,cv,cw,cx,cy,cz,da,db,dc,dd,de,df,dg,dh,di,dj,dk,dl,dm,dn,do,dp,dq,dr,ds,dt,du,dv,dw,dx,dy,dz,ea,eb,ec,ed,ee,ef,eg,eh,ei,ej,ek,el,em,en,eo,ep,eq,er,es,et,eu,ev,ew,ex,ey,ez,fa,fb,f…	295,66,26,19,67,24,36,34,19,72,38,58,32,23,30,65,65,31,44,33,28,27,39,29,22,37,13,40,15,28,54,13,32,24,27,53,25,22,32,40,26,20,28,25,47,32,31,42,37,22,26,13,10,17,20,23,13,37,31,33,32,23,51,16,12,19,10,6,12,23,31,41,19,20,17,7,6,18,16,35,20,23,10,59,23,56,13,45,23,21,12,8,11,17,31,15,23,18,32,29,18,32,66,38,50,39,21,40,29,29,29,37,23,32,25,35,32,19,16,50,21,20,47,17,27,6,36,17,50,26,39,54,17,35,2…
TTTGAATCCAATAGCAGGCAATCGAACAGCTATAATTTTTGATCTGTCATGATTGCAAGTAACTCCAGTCCAGCTATTACAAGCAGAAGTTCTCTCATCCXXXXXXXXXXTACGAACAGCGTACCATACACTAAAATTGCCGAAAAGATTATCTTGTTGCCCATTTCTTGTCTCAGTCTCTTTAGTCAAAACCTGAAAGCCCTCAAACAG	P,ab,ac,ae,af,ag,ah,aj,al,am,as,at,au,aw,ax,az,bb,be,bf,bg,bj,bk,bn,bo,bq,bs,bt,bw,bx,by,bz,ca,cd,ce,cf,cl,cm,cn,co,cp,ct,cu,cv,cx,cy,cz,db,dc,dd,dh,dk,dl,dm,dn,do,dq,dr,ds,dt,du,dv,dw,dy,ea,eb,ed,eh,ei,ej,ek,el,em,en,ep,eq,es,et,eu,ew,ex,ey,fb,fc,fd,fe,ff,fh,fi,fj,fk,fn,fp,fq,fr	209,18,17,1,29,19,31,37,24,18,24,25,20,34,22,15,18,23,32,23,20,27,18,15,25,1,26,21,24,24,7,14,12,1,18,18,10,15,6,7,20,15,15,9,16,18,18,16,10,12,17,13,23,25,15,14,23,16,29,24,13,21,1,1,20,28,10,41,21,35,25,28,16,16,20,21,19,16,16,3,18,25,25,22,19,21,15,17,25,22,13,23,6,21
>Marker6260	aaxbb	2
AATTCCTCTAACTAAAGTAAATAAGTAAGGAAGTGTGCCAAGGAATCTATACCATGTCATTTGAAGTGAATTAAAACTCACTGATCTCCATGACTGCACAXXXXXXXXXXCATCCAGGCTATCGTGCAACAAGCTATTTAATTTGACTGCCACTTTGTGGTAGCTTAGAAATTCAGACACATGTCTATACTAGCAAAACCGATAAAAGCA	P,aa,ac,ae,af,ag,ah,ai,ak,al,an,ao,aq,ar,as,au,av,ax,ay,az,ba,bc,bf,bj,bl,bp,br,bu,bx,by,bz,ca,cd,cf,cj,ck,cl,co,cp,ct,cu,cx,cy,cz,da,dg,di,dj,dk,dl,dm,dn,dp,dq,dr,ds,du,dy,ee,ef,ej,el,en,eo,ep,eq,eu,ev,ex,ez,fa,ff,fi,fl,fp	144,22,15,10,22,9,27,27,21,19,14,24,31,20,32,25,15,1,15,12,25,25,21,18,7,12,13,19,10,17,9,28,14,21,20,9,10,8,10,15,14,1,9,13,12,15,14,27,1,16,11,12,9,20,20,21,24,20,31,11,31,16,14,23,12,14,13,10,14,12,22,19,12,17,12
AATTCCTCTAACTAAAGTAAATAAGTAAGGAAGTGTGCCAAGGAATCTATACCATGTCATTTGAAGTGAATTAAAACTCACTGATCTCCATGACTGCACAXXXXXXXXXXATCCAGGCTATCGTGCAACAAGCTATTTAATTTGACTGCCACTTTGTGGTAGCTTAGAAATTCAGACACATGTCTATAACTAGCAAAACCGATAAAAGCA	M,aa,ab,ac,ad,ae,af,ag,ah,ai,aj,ak,al,am,an,ao,ap,aq,ar,as,at,au,av,aw,ax,ay,az,ba,bb,bc,bd,be,bf,bg,bh,bi,bj,bk,bl,bm,bn,bo,bp,bq,br,bs,bt,bu,bv,bw,bx,by,bz,ca,cb,cc,cd,ce,cf,cg,ch,ci,cj,ck,cl,cm,cn,co,cp,cq,cr,cs,ct,cu,cv,cw,cx,cy,cz,da,db,dc,dd,de,df,dg,dh,di,dj,dk,dl,dm,dn,do,dp,dq,dr,ds,dt,du,dv,dw,dx,dy,dz,ea,eb,ec,ed,ee,ef,eg,eh,ei,ej,ek,el,em,en,eo,ep,eq,er,es,et,eu,ev,ew,ex,ey,ez,fa,fb,f…	235,17,38,19,63,12,23,21,30,35,69,29,22,45,20,30,49,16,9,27,49,25,20,58,45,30,8,38,34,18,42,54,33,43,35,53,15,50,24,39,40,44,12,33,19,21,72,23,42,44,11,25,10,21,25,34,11,42,19,43,48,33,14,9,16,33,33,15,11,26,40,35,17,15,25,13,6,19,18,7,40,40,32,36,33,17,25,16,24,43,11,19,19,35,22,10,19,29,32,33,35,38,47,27,58,48,56,58,42,27,13,46,34,48,19,56,17,47,23,23,16,19,40,36,27,20,14,45,19,49,27,21,64,60,3…
>Marker5673	aaxbb	2
CTGTATTGTCTAGAATATAAGAATTTCAAGTGATTTATGACTAGGTTATGTGAAGATAAAACCAGCTTGCTCCTTTGAAGTTTTATTGAAGTTATAGAATXXXXXXXXXXTTTTAAATGTATTATGATACTATATAAGGTACCGAATATCAAGATCTGAAATACGATCACAAATTTCAGATAGTTAATATAATAAGTTAGATGAAGATGG	P,ac,ad,ae,af,ag,ah,aj,ak,am,aq,as,at,av,aw,ax,ay,ba,be,bg,bh,bk,bl,bm,bo,bp,bs,bu,bv,bz,ce,cf,ci,cj,ck,cl,cm,co,cp,cq,cs,cx,cy,dc,dd,de,dh,di,dj,dn,do,dq,du,dx,dy,ec,ee,ei,el,em,en,et,ey,ez,fb,fd,fe,ff,fg,fh,fl,fm,fn,fr,ft	169,28,33,9,21,38,23,10,22,6,20,5,29,16,36,1,31,3,22,28,12,31,14,24,24,27,24,3,1,13,21,15,11,19,9,21,15,14,17,6,24,6,11,1,18,20,12,24,24,13,13,17,29,3,26,20,1,23,22,26,27,26,19,1,2,24,11,16,20,21,24,25,26,17,36
CTGTATTGTCTAGAATATAAGAATTTCAAGTGATTTATAACTAGGTTATGTGAAGATAAAACCAGCTTGCTCCTTTGAAGTTTTAATGAAGTTATAGAATXXXXXXXXXXTTTTAAATGTATTATGATACTACATAAGGTACCGAATATCAAGATCTGAAATACGATCACAAATTTCAGATAGTTAATATAATAAGTTAGATGAAGATGG	M,aa,ab,ac,ad,ae,af,ag,ah,ai,aj,ak,al,am,an,ao,ap,aq,ar,as,at,au,av,aw,ax,ay,az,ba,bb,bc,bd,be,bf,bg,bh,bi,bj,bk,bl,bm,bn,bo,bp,bq,br,bs,bt,bu,bv,bw,bx,by,bz,ca,cb,cc,cd,ce,cf,cg,ch,ci,cj,ck,cl,cm,cn,co,cp,cq,cr,cs,ct,cu,cv,cw,cx,cy,cz,da,db,dd,de,df,dg,dh,di,dj,dk,dl,dm,dn,do,dp,dq,dr,ds,dt,du,dv,dw,dx,dy,dz,ea,eb,ec,ed,ee,ef,eg,eh,ei,ej,ek,el,em,en,eo,ep,eq,er,es,et,eu,ev,ew,ex,ey,ez,fa,fb,fc,f…	298,68,56,13,20,21,22,38,22,60,20,25,48,18,39,49,65,22,33,14,28,40,24,32,3,26,3,1,48,28,51,31,72,15,17,58,48,27,22,20,39,16,12,30,45,21,26,7,47,39,55,47,15,37,26,20,31,14,15,46,52,17,27,9,12,18,39,8,9,17,43,25,47,4,31,13,4,9,52,42,35,11,18,38,44,15,30,14,42,32,37,30,13,39,16,44,65,55,32,47,38,2,17,2,53,55,23,66,2,46,61,45,23,51,62,28,28,24,38,46,44,41,53,32,32,29,33,56,24,39,49,52,61,31,26,23,23,…
>Marker4262	aaxbb	2
CCCAAATAGATGTCCTATCGCACCGGATGACATCACACAGTTTTTTGCACATAAGAGCACGATTCACAGTGCCAATATCTTGCAATCCCTGTCCGCCCTCXXXXXXXXXXTTATGACCCCTTCTGGGAGTGAATGCAGAAGCCCAATAGACACTCAGTGACGTGAGCACAGATTTAATAATCTGCACCCTTCCTGCATAGGAAAGTGATA	M,aa,ab,ac,ad,ae,af,ag,ah,ai,aj,ak,al,am,an,ao,ap,aq,ar,as,at,au,av,aw,ax,ay,az,ba,bb,bc,bd,be,bf,bg,bh,bi,bj,bk,bl,bm,bn,bo,bp,bq,br,bs,bt,bu,bv,bw,bx,by,bz,ca,cb,cc,cd,ce,cf,cg,ch,ci,cj,ck,cl,cm,cn,co,cp,cq,cr,cs,ct,cu,cv,cw,cx,cy,cz,da,db,dc,dd,de,df,dg,dh,di,dj,dk,dl,dm,dn,do,dp,dq,dr,ds,dt,du,dv,dw,dx,dy,dz,ea,eb,ec,ed,ee,ef,eg,eh,ei,ej,ek,el,em,en,eo,ep,eq,er,es,et,eu,ev,ew,ex,ey,ez,fa,fb,f…	235,26,16,33,77,14,34,53,15,55,39,47,53,21,35,24,60,45,41,49,36,19,47,23,31,17,17,54,40,13,50,36,19,40,18,56,36,27,40,30,24,31,12,11,34,10,69,40,36,47,19,19,11,37,20,25,8,54,36,42,56,20,16,16,30,17,41,11,19,20,34,21,43,32,19,26,18,29,15,36,20,35,33,14,17,19,25,25,27,33,25,24,35,23,27,17,16,49,20,28,18,6,34,38,31,39,26,39,15,25,49,44,27,38,20,21,45,32,52,14,17,29,36,47,34,33,24,18,18,21,17,21,28,2…
CCCAAATAGATGTCCTATCGCACCGGATGACATCACACAGTTTTTTGCACATAAGAGCACGATTCACAGTGCCAATATCTTGCAATCCCTGTCCGCCCTCXXXXXXXXXXTTATGACCCCTTCTGGGAGTGAATGCAGAAGCCCAATAGACACTCAGTGACGTGAGCACAGATTTAATAATCTGCACCCTTCCTGCATAGGAAAGTGATG	P,aa,ab,ae,ah,aj,ak,am,ao,as,au,aw,ax,ay,az,bc,bf,bh,bi,bk,bm,bn,bp,bq,bs,bx,by,bz,cb,cd,cf,cj,cm,co,cs,cv,cz,de,df,dg,dh,dm,dn,dq,dr,dt,du,dv,dw,dx,dz,eb,ed,ee,eh,ej,ek,eo,ep,eu,ew,ex,ey,ez,fa,fb,fc,fe,fg,fi,fj,fm,fp,fq,fr	202,25,12,7,20,23,1,16,22,21,21,30,19,20,14,17,13,14,1,27,12,22,21,15,17,26,15,11,12,13,1,28,15,4,15,5,17,14,12,11,1,12,1,10,18,17,23,17,16,38,29,18,27,17,9,21,17,18,20,1,9,27,18,23,9,14,16,28,15,22,16,27,14,11,16
>Marker6883	aaxbb	2
TAGCTTCGTGCATTGGATGCATGAGGCTTAATTAATTAATTTCACTTATTTGCATGTATTGGATGCATGGAGCTTAATTTATTATTTTGATTTATTTGAGXXXXXXXXXXTTGTCTAGAATGATTAATTGTTATTATGTTCTAGAATGAATGTGAATGAATGATCATGGAGCCCTACACCGCATGTATGCCTTTTAATTTTTGTTCAGTA	P,ae,ah,ai,am,an,ap,aq,av,ay,bc,be,bf,bg,bi,bj,bk,br,bs,bu,bz,ca,cb,cd,ce,cf,ch,ck,cl,cm,cn,co,cp,cv,cw,cx,cz,da,db,dd,df,dh,di,dk,dm,do,dp,dq,dr,du,dw,dx,dy,ea,ec,ed,ef,ej,eo,ep,et,eu,ev,ex,fa,fb,fc,fe,fg,fh,fl,fn,fo,fp,fr,fs,ft	223,21,23,33,21,35,1,24,23,27,30,18,36,23,22,34,21,28,19,30,12,28,19,21,16,24,28,14,23,16,15,15,7,1,12,1,26,12,10,16,18,25,16,20,15,13,19,22,26,25,21,30,35,26,27,22,21,1,22,24,28,33,11,35,1,24,33,22,28,29,21,1,15,10,21,31,22
TAGCTTCGTGCATTGGATGCATGAGGCTTAATTAATTAATTTCACTTATTTGCATGTATTGGATGCATGGAGCTTAATTTATTATTTTGATTTATTTGAGXXXXXXXXXXGTTTGTTTTCTTGTCTAGAATGATTAATTGTTATTATGTTCTAGAATGAATGTGAATGGAGCCCTACACCGCATGTATGCCTTTTAATTTTTGTTCAGTG	M,aa,ab,ac,ad,ae,af,ag,ah,ai,aj,ak,al,am,an,ao,ap,aq,ar,as,at,au,av,aw,ax,ay,az,ba,bb,bc,bd,be,bf,bg,bh,bi,bj,bk,bl,bm,bn,bo,bp,bq,br,bs,bt,bu,bv,bw,bx,by,bz,ca,cb,cc,cd,ce,cf,cg,ch,ci,cj,ck,cl,cm,cn,co,cp,cq,cr,cs,ct,cu,cv,cw,cx,cy,cz,da,db,dc,dd,de,df,dg,dh,di,dj,dk,dl,dm,dn,do,dp,dq,dr,ds,dt,du,dv,dw,dx,dy,dz,ea,eb,ec,ed,ee,ef,eg,eh,ei,ej,ek,el,em,en,eo,ep,eq,er,es,et,eu,ev,ew,ex,ey,ez,fa,fb,f…	218,45,41,39,51,7,48,45,15,32,32,39,66,19,26,33,48,14,48,60,34,30,18,57,51,20,27,62,40,17,40,21,18,26,23,21,16,25,44,25,46,36,35,43,25,19,10,17,37,49,30,36,6,15,26,36,16,12,24,26,33,30,36,6,11,17,16,9,14,23,21,32,35,33,21,12,4,26,14,20,13,40,13,37,23,31,27,26,31,15,28,17,28,19,15,21,16,39,42,31,45,17,32,21,57,20,56,29,22,22,14,53,30,42,44,56,30,47,41,29,22,55,36,37,26,23,24,38,30,41,33,43,18,26,4…
>Marker10525	aaxbb	2
TTAAATATTAGTGTGTAAAATTATTAAATAGATTTGATTAATTTACAATACTTTAATATGTTAAATGTTGGGGTAGATCAATTCTATCTAAAAACAAGAAXXXXXXXXXXAAAAAATTAGGTAAGGATTTGAGAGGGCACCATTCTTCAACTATAATTTCATGTAATTATAATTCTTCGATATTTAAATTAAATTTAATTTAAAGGCATG	M,aa,ab,ac,ad,ae,af,ag,ah,ai,aj,ak,al,am,an,ao,ap,aq,ar,as,at,au,av,aw,ax,ay,az,ba,bb,bc,bd,be,bf,bg,bh,bi,bj,bk,bl,bm,bn,bo,bp,bq,br,bs,bt,bu,bv,bw,bx,by,bz,ca,cb,cc,cd,ce,cf,cg,ch,ci,cj,ck,cl,cm,cn,co,cp,cq,cr,cs,ct,cu,cv,cx,cy,cz,da,db,dc,dd,de,df,dg,dh,di,dj,dk,dl,dm,dn,do,dp,dq,dr,ds,dt,du,dv,dw,dx,dy,dz,ea,eb,ec,ed,ee,ef,eg,eh,ei,ej,ek,el,em,en,eo,ep,eq,er,es,et,eu,ev,ew,ex,ey,ez,fa,fb,fc,f…	220,57,38,12,68,28,45,19,42,64,57,43,18,51,59,42,26,66,26,57,26,31,48,54,26,39,19,32,55,10,38,41,45,21,28,20,58,57,41,32,12,52,40,29,47,20,10,22,26,23,56,30,19,23,18,28,15,22,32,9,23,17,34,16,36,30,30,13,18,30,31,13,34,12,30,7,13,18,20,18,26,19,43,23,55,15,16,34,20,29,23,30,13,41,24,52,26,48,44,51,17,37,29,60,39,21,54,48,15,31,68,18,23,21,53,20,26,23,41,24,66,25,18,11,23,10,34,59,34,19,18,55,21,4…
TTAAATATTAGTGTGTAAAATTATTAAATAAATTTGATTAATTTACAATACTTTAATATGTTAAATGTTGGGGTAGATCAATTCTATCTAAAAACAAGAAXXXXXXXXXXAAAAAATTAGGTAAGGATTTGAGAGGGCACCATTCTTCAACTATAATTTCATGTAATTATAATTTTTCGATATTTAAATTAAATTTAATTTAAAGGCATG	P,ab,ac,ag,al,ap,ar,at,ax,ay,az,ba,bc,bd,bf,bg,bi,bn,bq,bs,bt,bu,bv,bw,bz,ca,cd,ce,cf,cg,ch,ci,cl,co,cp,cs,ct,cu,cw,cy,cz,da,db,df,dh,di,dj,dk,dm,do,dq,ds,dw,dy,eb,ef,eh,ei,ej,el,em,en,ep,er,es,et,eu,ez,fa,fc,fe,ff,fi,fj,fl,fm,fq,fr,fs	162,35,17,22,30,23,22,18,25,36,12,30,22,26,23,21,23,22,19,18,13,26,27,22,1,14,10,7,13,17,30,25,1,13,10,21,1,18,8,9,10,26,17,16,20,17,2,14,17,22,24,20,14,16,20,19,15,32,21,26,15,25,22,24,19,11,10,19,26,31,18,30,13,10,31,13,12,17,24
>Marker11106	aaxbb	2
CTATATTAATCTATTAATGTCCGTGTATTATCTGTACAATGTCACTGATCCAGCATGCTTACTAATGATATTAGAGACTTTAATTAGCTTTAAAACTATGXXXXXXXXXXGGTGTGGTCAAATGATCATAACTTGGGCAATGAGGGCATCTGCTATAGTATTAATTGTATGTAAAAAATTGTAAGATATCCATTGTTTGTGAAAGAAAAG	M,aa,ab,ac,ad,ae,af,ag,ah,ai,aj,ak,al,am,an,ao,ap,aq,ar,as,at,au,av,aw,ax,ay,az,ba,bb,bc,bd,be,bf,bg,bh,bi,bj,bk,bl,bm,bn,bo,bp,bq,br,bs,bt,bu,bv,bw,bx,by,bz,ca,cb,cc,cd,ce,cf,cg,ch,ci,cj,ck,cl,cm,cn,co,cp,cq,cr,cs,ct,cu,cv,cw,cx,cy,cz,da,db,dc,dd,de,df,dg,dh,di,dj,dk,dl,dm,dn,do,dp,dq,dr,ds,dt,du,dv,dw,dx,dy,dz,ea,eb,ec,ed,ee,ef,eg,eh,ei,ej,ek,el,em,en,eo,ep,eq,er,es,et,eu,ev,ew,ex,ey,ez,fa,fb,f…	279,32,43,31,23,15,23,33,57,69,32,18,62,62,36,41,28,21,37,31,38,43,34,33,17,44,11,34,10,20,61,41,62,60,7,31,19,47,38,19,25,25,14,24,42,18,12,21,19,53,16,18,25,25,8,20,17,18,45,34,56,19,28,8,19,23,18,25,13,24,14,18,19,27,15,6,5,24,23,25,18,32,22,16,27,30,12,46,27,30,27,24,14,10,12,42,18,43,35,37,49,39,71,51,57,39,45,26,60,19,14,19,28,17,18,15,50,48,16,38,22,35,40,26,18,19,10,38,19,29,26,36,24,56,1…
CTATATTAATCTATTAATGTCCGTGTATTATCTGTACAATGTCACTGATCCAGCATGCTTACTAATGATATTAGAGACTTTAATTAGCTTTAAAACTATGXXXXXXXXXXGGTGTGGTCAAATGATCATAACTTGGGCAATGAGGGCATCCGCTATAGTATTAATTGTATGTAAAAAATTGTAAGATATCCATCGTTTGTGAAAGAAAAG	P,aa,ad,ae,af,ag,aj,ak,ao,ap,aq,as,aw,ax,az,ba,bb,bc,bh,bi,bj,bm,bn,bo,bp,bs,bt,bu,bv,bx,by,ca,cb,cd,ce,ci,ck,cm,cn,cr,cs,ct,cu,cv,cx,cz,da,db,dc,de,dg,dh,dm,dn,do,dp,dr,dt,dy,ec,ee,ef,eg,eh,ei,ej,ek,en,ep,es,et,ev,ex,ey,ez,fb,fd,fe,ff,fg,fk,fl,fn,fo,fr,fs	172,39,29,19,23,33,40,33,21,30,28,21,35,19,12,23,14,16,18,28,29,30,22,20,15,13,18,30,22,30,23,20,15,20,18,6,8,14,14,17,10,23,11,14,4,12,22,20,18,11,1,22,14,15,21,22,26,38,1,22,15,14,15,16,25,22,23,9,19,28,30,12,17,22,17,27,26,16,25,21,17,17,19,20,18,28
>Marker9033	aaxbb	2
TTTGGTTGCAGTAAAAAAAGGTGGCTTGATGCTGCACTTTGTGGTGGCTATAGATAGTAGGAGGTCTCCTGGTTTTATTATGAGCATGTTCCATAATTATXXXXXXXXXXCTTTCTTTTTTTCTTTTTTTCTTTTTTTTGTACCATGTGGATTTATAACAAAAATGAGATGATTTGTGTGTCTCAAGGTAGGATCATAGTTTTCTTGTTA	P,ac,ae,ak,am,an,ao,as,au,av,az,ba,bb,bc,bi,bj,bl,bo,bp,bt,bv,bx,ca,cc,cd,cf,cg,ci,ck,cl,cm,cn,cr,ct,cy,da,dc,df,dg,dh,di,dk,dl,dm,dn,dp,dq,dr,dt,du,dy,dz,ea,ee,ef,eg,eh,ei,ej,el,em,en,eo,ep,eq,er,es,et,eu,ew,fa,fb,fc,fd,fe,ff,fg,fk,fn,fo,fp,fs,ft	165,20,12,26,33,20,22,23,22,15,22,1,25,5,33,25,19,29,1,6,15,35,23,10,31,21,11,17,6,17,27,17,19,16,13,25,20,15,2,5,19,16,20,20,22,17,18,17,16,17,22,28,19,15,19,28,22,25,25,26,1,13,28,23,22,14,20,20,16,14,14,30,25,26,1,30,23,18,15,19,20,1,23
TTTGGTTGCAGTAAAAAAAGGTGGCTTGATGCTGCACTTTGTGGTGGCTATAGATAGTAGGAGGTCTCCTGGTTTTATTATGAGCATGTTCCATAATTATXXXXXXXXXXTTTTCTTTCTTTCTTTTTTTCTTTTTTTTGTACCATGTGGATTTATAACAAAAATGAGATGATTTGTGTGTCTCAAGGTAGGATCATAGTTTTCTTGTTA	M,aa,ab,ac,ad,ae,af,ag,ah,ai,aj,ak,al,am,an,ao,ap,aq,ar,as,at,au,av,aw,ax,ay,az,ba,bb,bc,bd,be,bf,bg,bh,bi,bj,bk,bl,bm,bn,bo,bp,bq,br,bs,bt,bu,bv,bw,bx,by,bz,ca,cb,cc,cd,ce,cf,cg,ch,ci,cj,ck,cl,cm,cn,co,cp,cq,cr,cs,ct,cu,cv,cw,cx,cy,cz,da,db,dc,dd,de,df,dg,dh,di,dj,dk,dl,dm,dn,do,dp,dq,dr,ds,dt,du,dv,dw,dx,dy,dz,ea,eb,ec,ed,ee,ef,eg,eh,ei,ej,ek,el,em,en,eo,ep,eq,er,es,et,eu,ev,ew,ex,ey,ez,fa,fb,f…	302,49,56,22,52,26,55,52,47,63,49,24,51,33,26,25,53,33,55,44,42,31,23,53,48,40,15,55,17,21,40,51,54,45,21,22,28,52,17,48,42,26,27,43,46,38,17,39,22,42,28,25,32,22,17,8,16,30,27,22,46,10,45,14,15,17,19,19,27,27,10,32,17,32,19,11,17,17,46,15,31,17,31,28,14,38,8,7,23,20,15,21,17,36,18,17,24,50,17,23,26,45,65,29,30,18,38,55,68,20,14,27,20,29,26,43,22,40,14,18,14,28,31,23,20,10,14,24,53,49,53,29,28,29…
>Marker3829	aaxbb	2
TATATCACCTGGTGTCTTTACTTCACGAGCTACCCAGATCTCCAACTTCCATTTCCCTATGAATCCTGGTACATCTGCTTCACAACTTATCCAGCAATCAXXXXXXXXXXTCTCCCTCAAACAGCTGTGGAAAATCAGGTTGAGGGTCCTTTCAATGGCTATACAAAGCCATATATCATGGAACTAGAACAGCCCATTGAAGAGATGAGG	P,ac,af,ag,ah,am,an,ao,ap,at,au,av,aw,ay,ba,be,bf,bg,bh,bi,bj,bk,bn,bq,bt,bv,by,cd,ck,cl,cn,co,cs,ct,cv,cz,da,db,dc,dd,dh,dj,dl,do,dq,dr,dy,dz,eb,ec,ee,ei,ej,el,em,ep,eq,es,et,eu,ew,ex,ey,ez,fb,ff,fg,fh,fi,fl,fn,fo,fq,fr,fs,ft	199,15,29,20,17,21,18,27,1,29,29,23,18,24,19,23,25,19,24,19,29,26,25,31,41,19,15,25,14,9,20,19,32,18,14,15,15,23,15,8,10,9,9,23,1,29,25,30,28,17,31,23,26,15,18,17,17,18,24,1,15,17,20,29,20,27,1,13,23,32,26,7,18,16,19,13
TATATCACCTGGTGTCTTTACTTCACGAGCTACCCAGATCTCCAACTTCCATTTCCCTATGAATCCTGGTACATCTGCTTCACAACTTATCCAGCAATCAXXXXXXXXXXTCTCCCTCAAGCAGCTGTGGGAAATCAGGTTGAGGGTCCTTTCACTGGCTATACAAAGCCATATATCATGGAACTAGAACAGCCCATTGAAGAGATGAGG	M,aa,ab,ac,ad,ae,af,ag,ah,ai,aj,ak,al,am,an,ao,ap,aq,ar,as,at,au,av,aw,ax,ay,az,ba,bb,bc,bd,be,bf,bg,bh,bi,bj,bk,bl,bm,bn,bo,bp,bq,br,bs,bt,bu,bv,bw,bx,by,bz,ca,cb,cc,cd,ce,cf,cg,ch,ci,cj,ck,cl,cm,cn,co,cp,cq,cr,cs,ct,cu,cv,cw,cx,cy,cz,da,db,dc,dd,de,df,dg,dh,di,dj,dk,dl,dm,dn,do,dp,dq,dr,ds,dt,du,dv,dw,dx,dy,dz,ea,eb,ec,ed,ee,ef,eg,eh,ei,ej,ek,el,em,en,eo,ep,eq,er,es,et,eu,ev,ew,ex,ey,ez,fa,fb,f…	246,61,55,17,48,22,20,23,19,32,66,57,49,23,15,24,41,42,50,59,26,27,12,29,63,33,26,22,30,23,47,22,17,26,10,23,32,31,32,27,24,39,27,23,46,28,29,26,21,51,39,13,34,31,25,21,13,33,45,29,47,31,39,13,18,25,20,14,26,19,13,18,20,37,23,7,14,31,10,28,25,30,22,25,35,37,13,37,14,58,13,46,38,11,50,41,22,31,40,45,47,46,73,27,23,37,17,17,42,29,28,42,51,17,22,49,19,28,34,51,10,22,43,19,16,27,16,8,16,23,19,49,13,5…
>Marker9588	aaxbb	2
CGCTTATTTTATGCACATCACTATTTTTTATGTCAGTAGAATAAGCATCATTAGAAAAAGAAGACTTACTTCGTGCATGTATGGAGCAAGATATTTTAGTXXXXXXXXXXTAAGAGAATGTTAAATAACAAAGATAGGTATATCTTATGAATAGATCTTGCATGAAGAAAAATTATTGTGCCTCCTCGAAGGAGGGCTTATTTGAGGGAG	M,aa,ab,ac,ad,ae,af,ag,ah,ai,aj,ak,al,am,an,ao,ap,aq,ar,as,at,au,av,aw,ax,ay,az,ba,bb,bc,bd,be,bf,bg,bh,bi,bj,bk,bl,bm,bn,bo,bp,bq,br,bs,bt,bu,bv,bw,bx,by,bz,ca,cb,cc,cd,ce,cf,cg,ch,ci,cj,ck,cl,cm,cn,co,cp,cq,cr,cs,ct,cu,cv,cw,cx,cy,cz,da,db,dc,dd,de,df,dg,dh,di,dj,dk,dl,dm,dn,do,dp,dq,dr,ds,dt,du,dv,dw,dx,dy,dz,ea,eb,ec,ed,ee,ef,eg,eh,ei,ej,ek,el,em,en,eo,ep,eq,er,es,et,eu,ev,ew,ex,ey,ez,fa,fb,f…	248,25,32,10,55,14,23,23,22,25,56,52,21,53,27,32,58,17,22,28,42,43,25,67,53,46,19,50,45,26,56,52,33,42,36,40,26,27,15,37,27,45,26,22,23,44,74,31,27,21,31,23,16,9,11,21,22,32,47,39,20,32,31,15,23,37,29,26,24,33,13,24,13,19,20,10,8,14,25,11,19,30,25,36,33,17,15,42,24,31,11,33,26,19,32,20,17,21,39,19,35,45,69,23,25,45,20,39,40,16,15,53,35,47,45,23,41,38,18,43,17,30,36,38,39,21,20,53,30,37,31,62,54,2…
CGCTTATTTTATGCACATTACTATTTTTTATGTCAGTAGAATAAGCATCATTAGAAAAAGAAGACTTACTTCGTGCATGTATGGAGCAAGATATTTTAGTXXXXXXXXXXTAAGAGAATGTTAAATAACAAAGATAGGTATATCTTATGAACAGATCTTGCATGAAGAAAAATTATTGTGCCTCCTCGAAGGAGGGCTTATTTGAGGGAG	P,aa,ac,ae,af,ag,ah,ai,al,am,an,ao,aq,ar,as,av,az,bc,bf,bj,bk,bl,bn,bq,br,bs,bu,bv,bw,bx,by,bz,ca,cd,ch,ck,cl,cr,ct,cu,cx,cz,da,db,dc,dg,dh,dl,dq,dr,ds,du,dy,dz,eb,ee,ef,ek,en,ep,eq,eu,ex,fc,fe,ff,fg,fi,fj,fl,fn,fp,ft	186,22,10,18,21,35,20,34,32,1,26,21,18,23,17,11,7,29,30,18,19,17,12,23,23,1,21,24,23,21,13,15,21,18,24,16,10,13,25,26,3,23,19,18,16,15,13,11,19,17,28,27,23,14,22,22,20,38,22,29,25,20,20,27,17,35,1,31,20,22,28,22,19
>Marker13200	aaxbb	2
TTTTTAAGAGCATGAAAATAGATTAGTAAGCTATTTCCTTTGAAAGGGTAAAATGATCATAAAATAGGCTGAAGGACCAGATTTATGCCAAATTGAAAGAXXXXXXXXXXTTTATCCCCAGCAAATAAAGTAACCAATTAAGTGAATACTCATTTTATTCACTAAATTATATTTCATAATACCAAGCATTGTCAAAACAGATTACATCCA	P,aa,ac,ae,af,ag,ah,ai,al,an,ao,aq,ar,as,av,az,ba,bc,bd,bf,bj,bk,bl,bn,bq,br,bu,bv,bw,bx,by,bz,ca,cd,ce,ch,cj,ck,cl,cp,cr,ct,cu,cx,cz,da,db,dc,dg,dh,di,dl,dm,dn,dq,dr,ds,du,dy,dz,eb,ee,ef,em,en,ep,eq,eu,ex,fa,fc,fe,ff,fi,fj,fl,fm,fn,fp,ft	208,32,17,11,19,16,23,23,20,21,26,33,29,18,20,23,1,24,1,29,23,25,24,15,37,14,32,15,25,20,24,10,25,19,1,23,1,7,20,6,15,32,24,4,28,19,19,8,17,13,1,9,30,1,17,21,16,18,25,26,27,5,21,1,17,19,20,12,28,22,25,21,13,15,18,21,1,12,14,23
TTTTTAAGAGCATGAAAATAGATTATTAAGCTATTTCCTTTGAAAGGGTAAAATGATCATAAAATAGGCTAAAGGACCAGATTTATGCCAAATTGAAAGAXXXXXXXXXXTTTATCCCCAGCAAATAAAGTAACCAATTAAGTGAATACTCATTTTATTCACTAAATTATATTTCATAATACCAAGCATTGTCAAAACAGATTACATCCA	M,aa,ab,ac,ad,ae,af,ag,ah,ai,aj,ak,al,am,an,ao,ap,aq,ar,as,at,au,av,aw,ax,ay,az,ba,bb,bc,bd,be,bf,bg,bh,bi,bj,bk,bl,bm,bn,bo,bp,bq,br,bs,bt,bu,bv,bw,bx,by,bz,ca,cb,cc,cd,ce,cf,cg,ch,ci,cj,ck,cl,cm,cn,co,cp,cq,cr,cs,ct,cu,cv,cw,cx,cy,cz,da,db,dc,dd,de,df,dg,dh,di,dj,dk,dl,dm,dn,do,dp,dq,dr,ds,dt,du,dv,dw,dx,dy,dz,ea,eb,ec,ed,ee,ef,eg,eh,ei,ej,ek,el,em,en,eo,ep,eq,er,es,et,eu,ev,ew,ex,ey,ez,fa,fb,f…	256,29,53,25,63,13,34,37,14,33,54,46,29,70,25,28,48,35,30,27,43,50,22,55,59,56,23,56,51,22,65,63,27,41,37,41,16,27,20,45,19,41,27,14,20,40,22,29,18,16,20,18,6,22,32,26,16,32,36,36,28,23,29,11,17,42,27,24,12,30,13,32,25,13,22,14,9,36,24,17,12,3,40,33,38,14,21,40,44,47,17,15,36,43,34,12,23,28,39,13,25,38,14,29,27,53,20,37,48,3,22,34,34,57,59,29,44,31,15,34,18,33,38,36,51,11,33,55,11,34,44,16,38,21,…
>Marker10890	aaxbb	2
CTAAAGAATGATTTCATGTTTTCAATCCCTCTTATGCAAAAAAGACGTCATCAGAAAATGTCCTGAGTTAATGACTGCAAGTATGAAAACTTCCCTAAAAXXXXXXXXXXAAGTGCTAATTGTTCCAGAACTGCGGAAATAGTCTAATGAAACTGTGCAATTTATTTTAAAACCAAGCCTAATTGTACCATATATTTAACCTGACAAACA	P,ad,ae,af,ag,ah,ai,aj,ak,al,am,an,ao,aq,ar,as,au,ax,ay,ba,bc,be,bg,bj,bl,bo,bq,br,bs,bt,bw,bx,by,bz,cb,cf,ci,cj,cl,cm,cp,cq,cv,cw,cz,da,db,df,dg,di,dj,dk,dl,dp,ds,dv,dz,ea,eb,ec,ed,ee,ef,eh,ei,ek,el,eo,er,es,et,eu,ev,ey,ez,fb,fc,fd,fe,fg,fi,fj,fl,fn,fp,fq,fr,fs	170,34,16,25,25,25,31,27,26,22,21,22,21,19,2,31,30,25,24,28,25,24,19,21,26,27,22,19,17,23,22,22,24,16,13,27,21,15,11,13,12,20,12,5,25,24,11,19,28,23,11,12,9,12,20,18,26,18,19,19,1,26,21,9,22,1,16,18,18,11,21,17,12,1,21,32,21,25,19,1,22,10,14,29,16,9,11,25
CTAAAGAATGATTTCATGTTTTCAATCCCTCTTATGCAAAAAAGACGTAATCAGAAAATGTCCTGAGTTAATGACTGCAAGTATGGAAACTTCCCTAAAAXXXXXXXXXXAAGTGCTAATTGTTCCAGAACTGCGGAAATAGTCTAATGAAACTGTGCAATTTATTTTAAAACCAAGCCTAATTGTACCATATATTTAACCCGACAAACA	M,aa,ab,ac,ad,ae,af,ag,ah,ai,aj,ak,al,am,an,ao,ap,aq,ar,as,at,au,av,aw,ax,ay,az,ba,bb,bc,bd,be,bf,bg,bh,bi,bj,bk,bl,bm,bn,bo,bp,bq,br,bs,bt,bu,bv,bw,bx,by,bz,ca,cb,cc,cd,ce,cf,cg,ch,ci,cj,ck,cl,cm,cn,co,cp,cq,cr,cs,ct,cu,cv,cw,cx,cy,cz,da,db,dc,dd,de,df,dg,dh,di,dj,dk,dl,dm,dn,do,dp,dq,dr,ds,dt,du,dv,dw,dx,dy,dz,ea,eb,ec,ed,ee,ef,eg,eh,ei,ej,ek,el,em,en,eo,ep,eq,er,es,et,eu,ev,ew,ex,ey,ez,fa,fb,f…	248,47,46,47,32,15,17,40,18,31,32,28,15,27,13,19,52,19,59,27,61,28,35,39,23,25,28,37,33,13,56,30,52,34,25,39,28,33,16,48,48,35,34,31,24,21,36,36,61,30,33,12,13,42,13,24,38,40,17,35,54,9,21,32,16,16,38,20,10,18,49,44,35,38,12,4,8,25,32,24,15,48,24,24,24,22,20,17,16,23,14,34,41,29,22,35,44,23,41,50,26,37,42,41,25,10,28,27,49,25,11,33,28,25,40,37,12,24,23,11,41,43,27,18,28,13,3,49,46,49,15,44,26,28,…
>Marker8128	aaxbb	2
TCCCATTCAGCTTGAGCAATACAGCCAACATGCCGAATTTAATACGATCTCCTTGCTCCACGTTGTCTTCTTCTCACAAATTAGTAGAACACGAAATTGAXXXXXXXXXXATGGTGTAGAAAGTTGTAGTATCTCAACAAGGGAGAATAGCCCTGCACAAAAGCAATCAAGCTCTATAAATATGAGGAAAATGCAGAAGATGTTTAAGAA	M,aa,ab,ac,ad,ae,af,ag,ah,ai,aj,ak,al,am,an,ao,ap,aq,ar,as,at,au,av,aw,ax,ay,az,ba,bb,bc,bd,be,bf,bg,bh,bi,bj,bk,bl,bm,bn,bo,bp,bq,br,bs,bt,bu,bv,bw,bx,by,bz,ca,cb,cc,cd,ce,cf,cg,ch,ci,cj,ck,cl,cm,cn,co,cp,cq,cr,cs,ct,cu,cv,cw,cx,cy,cz,da,db,dc,dd,de,df,dg,dh,di,dj,dk,dl,dm,dn,do,dp,dq,dr,ds,dt,du,dv,dw,dx,dy,dz,ea,eb,ec,ed,ee,ef,eg,eh,ei,ej,ek,el,em,en,eo,ep,eq,er,es,et,eu,ev,ew,ex,ey,ez,fa,fb,f…	334,25,44,31,59,38,57,45,33,70,31,46,39,20,17,36,44,16,19,32,41,23,38,27,15,59,30,34,39,43,46,15,33,33,18,37,18,19,23,16,19,49,24,39,21,15,73,43,49,31,26,22,25,32,22,22,15,20,47,28,52,17,19,14,21,16,15,13,20,22,27,25,36,19,17,23,11,15,21,49,18,56,23,35,23,22,8,25,24,35,25,22,31,31,36,19,16,14,18,22,50,22,34,23,22,31,49,16,45,33,30,48,34,17,49,23,45,22,25,51,13,47,30,15,29,30,13,41,64,57,39,23,29,…
TCCCATTCAGCTTGAGCAATACAGCCAACATGCCGAATTTAATACGATCTCCTTGCTCCACGTTGTCTTCTTCTCACAAATTAGTAGAACACGAAATTGAXXXXXXXXXXATGGTATAGAAAGTTGTAGTATCTCAACAAGGGAGAATAGCCCTGCACAAAAGCAATCAAGCTCTATAAATATGAGGAAAATGCAGAAGATGTTTAAGAA	P,aa,ah,aj,am,an,aq,ar,as,au,aw,ax,ba,bb,be,bf,bh,bj,bk,bm,bn,bp,br,bs,bx,by,cd,ce,cf,cj,cl,cm,co,cu,cv,cy,cz,db,dg,dh,dm,dr,ds,dt,du,dw,dx,dy,dz,ec,ee,ei,ek,em,en,ep,er,es,fa,fb,fc,fe,ff,fi,fj,fl,fp,fq,fr,fs,ft	190,42,21,34,32,17,19,22,41,26,29,37,40,1,19,34,16,25,21,24,12,7,24,31,20,21,14,21,1,13,1,17,9,19,13,12,14,14,21,14,15,21,22,28,18,18,29,15,18,31,24,31,28,23,19,19,16,20,17,28,24,19,32,19,18,23,10,14,17,21,2
>Marker8592	aaxbb	2
CATTTTGTTTTTTCAATGGTAATACGATAGATGATGTAATTCATTTCCTTTGTCTAGCAACAATCTAAAGGATTTCCACTTGTTATGAGTTGTAGTTGCAXXXXXXXXXXGTTCATTGTTATTCATGTTAATGTTTTTTCCCATGTTTGTGTCCTTGCATGGAGATATTGGAAGCCCGCAAAAAAGCTATCTTTATTTCAATATATGATA	P,aa,ac,ae,ag,ah,ai,aj,am,aq,ar,au,ay,az,ba,bc,bi,bn,bp,bq,br,bs,bu,bw,bz,cb,cc,cd,cf,cg,ci,cj,cm,cn,co,cp,cv,cw,cx,cy,db,dd,de,dg,di,dj,dk,dm,dp,dy,dz,ea,ec,ed,ee,ef,eg,eh,ej,ek,el,en,eo,ep,eq,es,fb,fc,fe,ff,fh,fj,fl,fm,fo,fq,fr	158,25,19,14,17,25,21,37,28,17,19,19,23,11,34,28,25,26,21,16,20,16,21,14,8,21,8,20,25,35,18,23,20,19,9,15,14,1,1,11,17,13,40,20,22,1,17,17,18,25,42,18,29,26,14,23,32,19,36,17,21,18,29,14,21,1,19,17,13,19,22,21,15,16,14,15,13
CATTTTGTTTTTTCAATGGTAATACGATAGATGATGTAATTCATTTCCTTTGTCTAGCAACAATCTAAAGGATTTCCACTTGTCATGAGTTGTAGTTGCAXXXXXXXXXXGTTCATTGTTATTCATGTTAATGTTTTTTCCCATGTTTGTGTCCTTGCATGGGGATATTGGAAGCCCGCAAAAAAGCTATCTTTATTTCAATATATGATA	M,aa,ab,ac,ad,ae,af,ag,ah,ai,aj,ak,al,am,an,ao,ap,aq,ar,as,at,au,av,aw,ax,ay,az,ba,bb,bc,bd,be,bf,bg,bh,bi,bj,bk,bl,bm,bn,bo,bp,bq,br,bs,bt,bu,bv,bw,bx,by,bz,ca,cb,cc,cd,ce,cf,cg,ch,ci,cj,ck,cl,cm,cn,co,cp,cq,cr,cs,ct,cu,cv,cw,cx,cy,cz,da,db,dc,dd,de,df,dg,dh,di,dj,dk,dl,dm,dn,do,dp,dq,dr,ds,dt,du,dv,dw,dx,dy,dz,ea,eb,ec,ed,ee,ef,eg,eh,ei,ej,ek,el,em,en,eo,ep,eq,er,es,et,eu,ev,ew,ex,ey,ez,fa,fb,f…	229,34,36,24,65,14,28,19,25,19,21,56,52,29,40,55,50,30,18,76,32,14,43,59,53,22,14,30,41,26,56,48,61,42,23,27,51,47,34,35,22,49,20,16,30,15,51,21,43,24,43,29,10,40,11,6,15,32,15,17,43,8,13,24,26,17,9,8,10,28,21,30,34,32,13,3,11,11,39,38,11,47,17,28,35,27,22,13,21,16,28,16,37,31,20,27,49,60,43,43,57,43,77,16,24,16,58,27,22,23,14,18,17,58,23,24,21,59,20,21,16,17,32,39,33,25,27,37,53,41,46,48,33,25,4…
>Marker9118	aaxbb	2
CTCCTTATTGGGAGGCTATCAAATGGCGCTTAGATACTTGCATGGTTCGGAAAAATTTTCTAAAAATTCTTGTTGGCTATATAGATTCAAATTACGCTAAXXXXXXXXXXGTGATTCTTTTATTCTTTTATCTCTCTGTGTATTTATTTGTATTTTTGGTCTGTAAAATTTATTAAGGAGTTTTGCATTCCATTGTTGTAATAGTTAATA	P,ab,ae,ai,aj,ak,ap,ar,as,at,au,aw,ay,az,ba,bb,bd,be,bf,bj,bm,bn,bp,bq,br,bu,bv,bz,ca,cb,cc,ce,cg,ck,cl,cu,cx,cy,cz,da,dc,df,dh,di,dj,dl,do,dp,du,dv,dy,ea,eb,ek,el,em,eo,ep,eq,er,eu,ex,ez,fa,fc,fd,fe,fh,fi,fj,fm,fp,fq,fr,fs	162,22,16,1,32,26,1,21,34,11,17,28,23,25,30,19,25,27,31,24,19,20,22,1,23,19,17,6,24,11,1,20,20,15,12,14,3,12,17,18,23,13,12,21,11,15,14,17,36,25,24,15,26,17,20,22,31,17,23,19,33,31,29,27,17,25,24,30,28,12,26,25,8,22,23
CTCCTTATTGGGAGGCTATCAAATGGCGCTTAGATACTTGCATGGTTCGGAAAAATTTTCTAAAAATTCTTGTTGGCTATATAGATTCAAATTACGCTAAXXXXXXXXXXGTGATTTTTTTATTCTTTTATCTCTCTGTGTATTTATTTGTATTTTTGGTCTGTAAAATTTATTAAGGAGTTTTGCATTCCATTGTTGTAATAGTTAATA	M,aa,ab,ac,ad,ae,af,ag,ah,ai,aj,ak,al,am,an,ao,ap,aq,ar,as,at,au,av,aw,ax,ay,az,ba,bb,bc,bd,be,bf,bg,bh,bi,bj,bk,bl,bm,bn,bo,bp,bq,br,bs,bt,bu,bv,bw,bx,by,bz,ca,cb,cc,cd,ce,cf,cg,ch,ci,cj,ck,cl,cm,cn,co,cp,cq,cr,cs,ct,cu,cv,cw,cx,cy,cz,da,db,dc,dd,de,df,dg,dh,di,dj,dk,dl,dm,dn,do,dp,dq,dr,ds,dt,du,dv,dw,dx,dy,dz,ea,eb,ec,ed,ee,ef,eg,eh,ei,ej,ek,el,em,en,eo,ep,eq,er,es,et,eu,ev,ew,ex,ey,ez,fa,fb,f…	266,47,22,31,83,15,53,42,38,67,33,20,45,46,26,45,62,44,15,35,16,12,29,44,57,15,16,39,15,47,34,22,31,37,27,33,23,44,45,21,25,48,19,38,24,51,62,13,27,48,47,29,3,20,9,13,31,20,47,16,52,28,39,20,16,24,35,14,25,31,13,23,25,20,21,11,2,5,9,16,23,21,25,32,23,50,9,18,15,36,7,38,40,13,11,38,29,26,38,23,17,38,69,26,38,17,15,52,29,56,25,54,37,49,55,22,29,23,42,24,24,33,19,50,57,18,21,28,27,43,24,14,71,20,21,…
>Marker6839	aaxbb	2
CAGAACCTTATGCTTAAAAAAGATCTGGAAGAGTCCCAGACCTCAAAAAAACTCGTGCTGGAAGAGTCTAAGGCAACTCCCTAATCCATCGTATATTTGAXXXXXXXXXXGGTTGCACAGGAGATTGTAAATTGAAATAAGCATTTATAGCCTACTAACCTGGCAGTAAGAAGTTTTTTCCGGAATAAATGCTCACCGCCACAAGAAAAA	M,aa,ab,ac,ad,ae,af,ag,ah,ai,aj,ak,al,am,an,ao,ap,aq,ar,as,at,au,av,aw,ax,ay,az,ba,bb,bc,bd,be,bf,bg,bh,bi,bj,bk,bl,bm,bn,bo,bp,bq,br,bs,bt,bu,bv,bw,bx,by,bz,ca,cb,cc,cd,ce,cf,cg,ch,ci,cj,ck,cl,cm,cn,co,cp,cq,cr,cs,ct,cu,cv,cw,cx,cy,cz,da,db,dc,dd,de,df,dg,dh,di,dj,dk,dl,dm,dn,do,dp,dq,dr,ds,dt,du,dv,dw,dx,dy,dz,ea,eb,ec,ed,ee,ef,eg,eh,ei,ej,ek,el,em,en,eo,ep,eq,er,es,et,eu,ev,ew,ex,ey,ez,fa,fb,f…	254,21,19,47,51,26,59,42,20,72,31,44,46,33,34,21,47,56,48,31,35,12,34,27,15,23,17,45,52,22,45,38,35,45,11,36,55,27,43,22,22,38,14,26,34,17,49,45,42,38,26,15,11,43,11,28,22,30,30,57,45,30,20,27,25,13,23,11,26,21,19,17,40,39,14,14,8,38,17,55,32,43,31,14,12,27,25,27,29,45,27,13,29,28,27,14,13,32,16,20,28,20,35,50,18,28,23,37,27,8,33,54,15,58,31,24,31,31,38,22,21,38,43,42,39,40,22,13,30,24,22,22,27,2…
CAGAACCTTATGCTTAAGAAAGATCTGGAAGAGTCCCAGACCTCAAAAAAACTCGTGCTGGAAGAGTCTAAGGCAACTCCCTAATCCATCGTATATTTGAXXXXXXXXXXGGTTGCACAGGAGATTGTAAATTGAAATAAGCATTTATAGCCTACTAACCTGGCAGTAAGAAGTTTTTTCCGGAACAAATGCTCACCGCCACAAGAAAAA	P,aa,ab,ae,ah,aj,am,ao,as,au,av,aw,ax,ay,az,bc,bf,bh,bk,bm,bn,bp,bq,bs,bx,by,bz,cb,cd,ch,cj,cm,co,cs,cv,cw,cz,de,df,dg,dm,dq,dr,dt,du,dv,dw,dx,dz,eb,ed,ee,eh,ej,ek,em,en,eo,ep,ew,ex,ey,ez,fa,fb,fc,fd,fe,fg,fi,fj,fm,fp,fq,fr,ft	197,26,21,16,21,24,26,24,33,27,1,34,32,23,10,19,35,14,25,17,21,21,25,13,17,18,14,12,20,2,22,14,13,11,12,1,18,6,26,27,25,13,26,14,22,19,18,30,19,21,34,38,21,31,23,1,1,23,16,30,32,24,18,19,23,31,1,20,18,12,13,14,14,9,21,1
>Marker5336	aaxbb	2
GCTAATTGAAAGATGGAAATCAGGCGGATCTTGTGACTGTGGAGGCTGGGACCTTGGTTGTCGCATAAGAGTTCTTGCTAACAGCAATCAGTCAAGCCAGXXXXXXXXXXCTTTTGGGCATATATGATACCAAAATGTGCATGCTTATTGTAATATCTGATTTCCATACATTCGCTTAATTTGTACAGGAAGAAACTGAAGAGAAAAAGA	M,aa,ab,ac,ad,ae,af,ag,ah,ai,aj,ak,al,am,an,ao,ap,aq,ar,as,at,au,av,aw,ax,ay,az,ba,bb,bc,bd,be,bf,bg,bh,bi,bj,bk,bl,bm,bn,bo,bp,bq,br,bs,bt,bu,bv,bw,bx,by,bz,ca,cb,cc,cd,ce,cf,cg,ch,ci,cj,ck,cl,cm,cn,co,cp,cq,cr,cs,ct,cu,cv,cw,cx,cy,cz,da,db,dc,dd,de,df,dg,dh,di,dj,dk,dl,dm,dn,do,dp,dq,dr,ds,dt,du,dv,dw,dx,dy,dz,ea,eb,ec,ed,ee,ef,eg,eh,ei,ej,ek,el,em,en,eo,ep,eq,er,es,et,eu,ev,ew,ex,ey,ez,fa,fb,f…	265,51,21,14,64,26,44,16,43,63,70,60,52,48,12,57,35,43,33,67,13,28,34,58,29,30,12,56,41,18,12,44,31,50,9,60,33,60,19,24,23,18,30,32,20,32,30,14,20,8,52,35,21,15,11,15,17,18,45,19,15,13,46,24,19,39,12,8,10,14,22,12,20,17,22,2,9,8,14,45,24,51,27,15,30,40,26,15,32,39,25,25,31,11,28,18,50,23,56,47,20,18,67,23,55,15,16,52,50,61,38,66,16,37,36,51,47,27,16,41,13,39,26,21,21,28,29,51,67,64,25,36,49,19,49…
GCTAATTGAAAGATGGAAATCAGGCGGATCTTGTGACTGTGGAGGCTGGGACCTTGGTTGTCGCATAAGAGTTCTTGCTAACAGCAATCAGTCAAGCCAGXXXXXXXXXXCCTTTTGGGCATATATGATACCAAAATGTGCATGCTTATGTAATATCTGATTTCCATACATTCGCTTAATTTGTACAGGAAGAAACTGAAGAGAAAAAGA	P,ab,ac,ag,an,ap,at,au,ax,ay,az,bc,bd,bf,bg,bh,bl,bm,bn,bo,br,bt,bu,bv,bw,ca,cd,ce,cg,ch,ci,cn,co,cp,cq,cs,ct,cu,cw,cy,cz,db,de,di,dm,do,dp,dq,dr,ds,dv,dw,dx,dy,ea,eb,eh,ei,ej,em,en,ep,er,es,et,eu,ez,fa,fc,fe,ff,fh,fi,fj,fl,fm,fr,fs,ft	115,23,12,20,5,12,13,15,25,28,13,11,21,22,1,10,16,14,15,18,19,24,10,6,21,12,15,11,7,15,7,14,6,8,5,13,15,19,1,7,17,18,10,9,14,9,10,15,1,17,16,21,1,17,12,25,23,26,22,19,15,17,21,21,14,1,17,30,28,9,16,20,15,17,21,17,14,22,21
>Marker5864	aaxbb	2
TGCTTCTTGAGCCAACGCGTTTCTCTTGAGGGATGCAGCCTTGGTGAGATGAGTGTAGCTGCCCTTCTCCTTGAAGAGCTGCGCAAAGTGGGGCTTGCAGXXXXXXXXXXACCACGACAGTTGATCAACATTTGTGTTGATTTTTAACTATAATTAATATTTTTGTCGCACTTGCAAAAACAACGTGTCATATGTACCTTCTCCAGAGGG	M,aa,ab,ac,ad,ae,af,ag,ah,ai,aj,ak,al,am,an,ao,ap,aq,ar,as,at,au,av,aw,ax,ay,az,ba,bb,bc,bd,be,bf,bg,bh,bi,bj,bk,bl,bm,bn,bo,bp,bq,br,bs,bt,bu,bv,bw,bx,by,bz,ca,cb,cc,cd,ce,cf,cg,ch,ci,cj,ck,cl,cm,cn,co,cp,cq,cr,cs,ct,cu,cv,cw,cx,cy,cz,da,db,dc,dd,de,df,dg,dh,di,dj,dk,dl,dm,dn,do,dp,dq,dr,ds,dt,du,dv,dw,dx,dy,dz,ea,eb,ec,ed,ee,ef,eg,eh,ei,ej,ek,el,em,en,eo,ep,eq,er,es,et,eu,ev,ew,ex,ey,ez,fa,fb,f…	245,20,22,27,28,15,26,51,44,21,27,55,43,32,31,23,38,29,17,68,28,27,49,24,22,42,10,61,15,22,49,18,26,22,34,41,49,63,11,39,40,54,33,37,22,24,79,36,36,35,26,15,33,39,16,10,37,18,48,37,27,16,20,24,13,15,18,22,22,12,20,37,47,10,37,18,7,36,22,24,59,57,14,11,20,18,7,39,32,24,12,46,19,8,31,15,42,41,32,11,26,20,61,22,14,32,44,29,16,18,35,31,35,18,26,23,18,30,14,27,14,60,23,30,12,14,24,14,32,47,22,40,17,31…
TGCTTCTTGAGCCAACGCGTTTCTCTTGAGGGATGCAGCCTTGGTGAGATGAGTGTAGCTGCCCTTCTCCTTGAAGAGCTGCGCAAAGTGGGGCTTGCAGXXXXXXXXXXACCACGACAGTTGATCAACATTTGTGTTGATTTTTAACTATAACTAATATTTTTGTCGCACTTGCAAAAACAACGTGTCATATGTACCTTCTCCAGAGGG	P,aa,ab,ad,ae,af,ai,aj,am,ao,aq,ar,at,au,aw,ax,az,bb,bc,be,bf,bg,bi,bl,br,bs,bx,by,cc,ce,ch,ci,cj,ck,cl,cm,cn,cq,cr,cu,cv,cx,cz,da,dd,de,df,dg,dh,dk,dl,dn,do,dq,du,dw,dy,dz,ed,ee,ei,ej,ek,el,em,en,ep,er,es,et,eu,ew,ez,fb,fc,fd,fe,fg,fh,fl,fm,fn,fp,ft	180,24,12,19,15,24,27,33,16,34,31,16,31,24,23,24,16,11,27,19,39,34,1,14,28,26,14,17,13,23,16,17,21,12,8,14,22,11,18,16,1,5,27,24,9,11,19,17,9,18,20,29,21,15,23,17,12,27,29,39,38,11,20,29,25,8,24,14,2,17,12,6,15,7,17,16,12,20,15,16,20,9,11,14
>Marker10973	aaxbb	2
CAGTGGTTGTTAATTGTATATAAGGAATTAAAATGTTATTTTTTTAAAGTTATGGAACCAAAGGTGATAATCTCATAATCAATAGGACCAAAACTAGAAAXXXXXXXXXXCAAAAAATATTATTTTTTAAAAAAAATATAATGAAAAACGACAGTGTGTTTATTGCCTCGATTTCAAGACATATGACACGACTCTAGTTTATTAATCAAG	P,aa,ab,ac,ad,ae,af,aj,am,ao,aq,ar,at,au,aw,ax,az,bb,bc,bd,be,bf,bg,bl,br,bs,bx,by,bz,ce,ch,ci,cj,ck,cl,cm,cn,cq,cr,cu,cx,dc,dd,de,df,dg,dh,dk,dl,dn,do,dq,ds,du,dw,dy,dz,ed,ee,eg,ei,ej,ek,el,em,en,ep,er,et,eu,ev,ew,ex,ez,fb,fc,fd,fe,fg,fh,fl,fm,fn,fp,ft	156,33,29,1,55,8,19,29,26,24,26,14,22,11,24,12,10,15,17,26,30,23,13,28,16,25,26,24,1,9,32,12,13,10,7,16,14,13,12,3,3,2,21,25,12,25,13,18,14,17,12,17,1,32,30,26,15,37,4,42,28,26,30,21,23,13,29,13,28,24,1,27,1,18,27,31,28,24,20,23,23,27,17,21,41
CAGTGGTTGTTAATTGTATATAAGGAATTAAAATATTATTTTTTTAAAGTTATGGAACCAAAGGTGATAATCTCATAATCAATAGGACCAAAACTAGAAAXXXXXXXXXXCAAAAAATATTATTTTTTAAAAAAAATATAATGAAAAACGACAGTGTGTTTATTGCCTCGATTTCAAGACATATGACACGACTCTAGTTTATTAATCAAG	M,aa,ab,ac,ad,ae,af,ag,ah,ai,aj,ak,al,am,an,ao,ap,aq,ar,as,at,au,av,aw,ax,ay,az,ba,bb,bc,bd,be,bf,bg,bh,bi,bj,bk,bl,bm,bn,bo,bp,bq,br,bs,bt,bu,bv,bw,bx,by,bz,ca,cb,cc,cd,ce,cf,cg,ch,ci,cj,ck,cl,cm,cn,co,cp,cq,cr,cs,ct,cu,cv,cw,cx,cy,cz,da,db,dc,dd,de,df,dg,dh,di,dj,dk,dl,dm,dn,do,dp,dq,dr,ds,dt,du,dv,dw,dx,dy,dz,ea,eb,ec,ed,ee,ef,eg,eh,ei,ej,ek,el,em,en,eo,ep,eq,er,es,et,eu,ev,ew,ex,ey,ez,fa,fb,f…	199,19,27,37,40,13,27,70,41,51,28,50,47,28,51,20,57,27,17,52,15,15,52,33,11,50,23,24,15,34,14,24,32,19,30,53,51,47,21,49,53,40,38,46,24,27,24,41,54,48,23,20,35,49,18,18,30,8,33,48,31,11,15,12,13,8,9,14,15,15,15,20,40,1,18,12,6,23,24,43,34,1,15,23,12,24,21,50,33,12,23,23,20,16,50,6,52,48,65,31,43,21,5,22,16,38,46,49,30,8,31,24,47,22,14,31,20,19,27,20,25,61,29,45,23,21,28,21,49,35,38,56,18,35,32,25…
>Marker11105	aaxbb	2
TAATTAATTTGTGGATTAAAGGTGATTTTAGTCCCTAACTTCAGACATTTTTTATTTTAGTCCCGTAACTTACTAGAATTTCATTTTAATCCTTTATAACXXXXXXXXXXTTTTTTTAAGTTATAAAGGACTAATGGAACCCTAATAAGTTATGAGACTAAAATGTGAATTGTCTGAAGTTAGGGGACTAAAATTGCCTTTAATCCGTTA	P,ac,ad,ae,af,ah,ai,ak,am,an,ap,aq,ar,as,ax,ay,az,ba,bb,bd,be,bf,bj,bl,bo,bq,br,bs,bu,bw,bx,by,ca,cc,cd,ce,cf,ci,cl,cn,co,cp,cq,cz,da,db,dc,de,df,dg,di,dj,dl,dm,dn,do,dp,dq,dr,dt,du,dx,dz,eb,ec,ee,ef,eg,eh,ei,ej,el,eo,ep,eq,es,et,eu,ew,ez,fc,fd,ff,fg,fi,fj,fn,fp,fq,fs,ft	204,17,39,10,28,28,27,30,21,32,22,1,14,1,28,24,9,32,13,21,35,35,17,25,35,31,20,18,12,28,23,11,23,12,1,18,23,11,18,19,14,11,14,1,15,9,19,17,11,17,18,20,11,12,21,7,10,22,13,1,24,32,29,28,28,15,27,23,23,24,41,27,26,10,1,15,25,22,17,11,27,20,22,24,14,20,20,16,1,18,24
TAATTAATTTGTGGATTAAAGGTGATTTTAGTCCCTAACTTCAGACATTTTTTATTTTAGTCCCGTAACTTACTAGGATTTCATTTTAATCCTTTATAACXXXXXXXXXXTTTTTTTAAGTTATAAAGGACTAATGGAACCCTAATAAGTTATGAGACTAAAATGTGAATTGTCTGAAGTTAGGGGACTAAAATTGCCTTTAATCCGTTA	M,aa,ab,ac,ad,ae,af,ag,ah,ai,aj,ak,al,am,an,ao,ap,aq,ar,as,at,au,av,aw,ax,ay,az,ba,bb,bc,bd,be,bf,bg,bh,bi,bj,bk,bl,bm,bn,bo,bp,bq,br,bs,bt,bu,bv,bw,bx,by,bz,ca,cb,cc,cd,ce,cf,cg,ch,ci,cj,ck,cl,cm,cn,co,cp,cq,cr,cs,ct,cu,cv,cw,cx,cy,cz,da,db,dc,dd,de,df,dg,dh,di,dj,dk,dl,dm,dn,do,dp,dq,dr,ds,dt,du,dv,dw,dx,dy,dz,ea,eb,ec,ed,ee,ef,eg,eh,ei,ej,ek,el,em,en,eo,ep,eq,er,es,et,eu,ev,ew,ex,ey,ez,fa,fb,f…	212,52,54,18,32,18,23,63,26,39,75,22,43,25,20,51,33,37,24,82,47,44,42,50,16,19,5,36,17,43,23,21,36,69,32,42,14,54,14,47,36,25,42,26,21,21,29,17,51,22,27,19,15,22,23,15,28,12,25,35,45,13,47,24,9,33,22,9,17,11,24,26,53,24,24,6,6,19,49,24,11,15,19,13,16,21,24,19,19,32,12,14,17,11,19,14,17,36,38,15,35,43,27,57,29,36,23,21,48,16,13,32,27,27,23,27,15,57,42,18,15,40,33,44,22,21,22,13,39,40,15,39,16,29,2…
>Marker3779	aaxbb	2
TGTGATGCTGAAAGATGAGTATGAATGAATTTGTGTCTATCAGAAGTTTGTGAGTAAGGAGATTTGGGTGGGGGGTTTTATAGGATTGTCAATTGTGGTTXXXXXXXXXXTTGGATTGGAATGGAAACCGAGGGTGTGTGATTAATTGAGGGAGTTGGCTCGGATCGCCATCCGAATTTGTGCTGACCAGCCAATGCGAAGGCAGAATTG	M,aa,ab,ac,ad,ae,af,ag,ah,ai,aj,ak,al,am,an,ao,ap,aq,ar,as,at,au,av,aw,ax,ay,az,ba,bb,bc,bd,be,bf,bg,bh,bi,bj,bk,bl,bm,bn,bo,bp,bq,br,bs,bt,bu,bv,bw,bx,by,bz,ca,cb,cc,cd,ce,cf,cg,ch,ci,cj,ck,cl,cm,cn,co,cp,cq,cr,cs,ct,cu,cv,cw,cx,cy,cz,da,db,dc,dd,de,df,dg,dh,di,dj,dk,dl,dm,dn,do,dp,dq,dr,ds,dt,du,dv,dw,dx,dy,dz,ea,eb,ec,ed,ee,ef,eg,eh,ei,ej,ek,el,em,en,eo,ep,eq,er,es,et,eu,ev,ew,ex,ey,ez,fa,fb,f…	248,24,23,19,36,10,22,34,44,26,54,65,44,50,30,27,50,24,24,53,26,27,35,54,25,20,13,64,20,20,43,58,27,21,28,53,49,54,18,41,43,38,33,22,40,13,56,30,27,33,24,10,39,37,24,4,21,20,32,25,30,23,22,28,6,11,19,24,24,8,7,38,14,8,24,12,3,23,28,44,30,42,19,15,13,22,7,41,26,17,26,32,36,15,30,19,30,33,42,21,27,30,62,13,46,20,31,44,12,20,41,42,38,39,40,23,22,15,24,17,12,5,34,20,15,21,25,15,44,53,13,47,18,51,23,1…
TGTGATGCTGAAAGATGAGTATGAATGAATTTGTGTCTATCAGAAGTTTGTGAGTAAGGAGATTTGCGTGGGGGGTTTTATAGGATTGTCAATTGTGGTTXXXXXXXXXXTTGGATTGGAATGGAAACCGAGGGTGTGTGATTAATTGAGGGAGTTGGCTCGGATCGCCATCCGAATTTGTGCTGACCAGCCAATGCGAAGGCAGAATTG	P,aa,ab,ad,ae,af,ag,ai,ao,aq,ar,at,au,av,ax,ay,az,bb,bc,bf,bg,bl,bq,bs,bt,bv,bx,by,cc,cd,ce,cf,cg,ch,cj,ck,cl,cm,cn,cq,cr,ct,cu,cx,cz,dd,de,df,dg,dh,dk,do,dq,du,dv,dw,dy,ea,ed,ee,ei,ek,el,em,en,eo,ep,eq,es,et,ew,ez,fb,fd,fe,fh,fl,fn,fo,fr,fs,ft	161,22,20,27,22,27,20,20,20,23,27,27,25,1,29,19,9,15,15,42,20,10,13,20,1,20,29,32,11,19,12,24,17,19,19,12,9,12,16,5,14,21,4,1,17,12,19,14,15,8,28,14,19,28,27,23,20,25,22,28,21,27,16,31,15,21,11,31,21,16,25,10,30,15,14,18,24,22,27,19,19,26
>Marker6390	aaxbb	2
TCAACTTTCCTGATACTGTGAAGGCTCTGCAAACAGCATTGGCAGAAATATCAGATGCTGTGTGAGAACCAAATAGTGACTAGAACTTTCAGATTTGATAXXXXXXXXXXAGAGATAAATCCAGCCAATCTCGCAGCTGCAACAAAAAAGATAATTAGTTATATGTAACTCAAGACATATGAAAGCTTCCACACAGCTAAAGAGAATAAG	M,aa,ab,ac,ad,ae,af,ag,ah,ai,aj,ak,al,am,an,ao,ap,aq,ar,as,at,au,av,aw,ax,ay,az,ba,bb,bc,bd,be,bf,bg,bh,bi,bj,bk,bl,bm,bn,bo,bp,bq,br,bs,bt,bu,bv,bw,bx,by,bz,ca,cb,cc,cd,ce,cf,cg,ch,ci,cj,ck,cl,cm,cn,co,cp,cq,cr,cs,ct,cu,cv,cw,cx,cy,cz,da,db,dc,dd,de,df,dg,dh,di,dj,dk,dl,dm,dn,do,dp,dq,dr,ds,dt,du,dv,dw,dx,dy,dz,ea,eb,ec,ed,ee,ef,eg,eh,ei,ej,ek,el,em,en,eo,ep,eq,er,es,et,eu,ev,ew,ex,ey,ez,fa,fb,f…	260,53,50,14,60,25,51,47,34,50,56,28,50,20,12,21,44,42,40,31,44,13,13,40,63,51,10,62,19,14,38,52,59,42,24,23,21,44,26,46,48,16,42,30,46,31,19,45,22,52,30,14,15,21,23,7,11,30,22,17,55,12,53,8,10,19,20,27,23,27,14,31,38,29,26,12,7,13,33,28,27,19,22,20,15,46,17,26,33,29,15,16,32,25,13,12,22,34,20,20,43,48,76,23,42,21,39,40,38,12,16,25,18,26,22,47,24,53,21,14,27,28,29,14,16,12,19,19,44,51,40,20,20,38…
TCAACTTTCCTGATACTGTGAAGGCTCTGCAAACAGCATTAGCAGAAATATCAGATACTGTGTGAGAACCAAATAGTGACTAGAACTTTCAGATTTGATAXXXXXXXXXXAGAGATAAATCCAGCCAATCTCGCAGCTGCAACAAAAAAGATAATTAGTTATATGTAACTCAAGACATATGAAAGCTTCCACACAGCTAAAGAGAATAAG	P,ac,ae,ag,ak,am,an,ao,as,au,av,az,bb,bc,bi,bj,bl,bo,bt,bv,bx,by,ca,cc,cd,ce,cf,cg,ci,ck,cl,cm,cn,cr,cy,da,dc,df,dh,di,dk,dl,dm,dp,dq,dr,dt,du,dy,dz,ea,ee,ef,eg,eh,ei,ej,ek,el,en,eo,ep,eq,er,es,et,eu,ew,ez,fa,fb,fc,fd,ff,fg,fk,fn,fo,fp,ft	224,15,20,1,28,25,23,23,20,20,26,14,9,10,30,23,4,24,8,17,23,11,18,10,21,1,22,21,7,9,13,22,14,25,10,12,33,7,14,17,16,11,19,15,10,31,21,24,15,32,19,17,18,12,18,17,20,1,17,25,17,17,28,28,31,13,14,19,1,29,26,20,30,27,29,19,20,16,26,21
>Marker9265	aaxbb	2
CACTTTTTTAAAAAAGCTGGATCAATATGCAATTTTTTAAAACATTTAAGCCGGCAAGTTATGACCATCTCAAGGAAAAATTATGGACATAGTCTCATTTXXXXXXXXXXCAAATTAGAATTAATAGGTTGATCTTGCCAAGGATGAAGAACTAGTTTTCGACATTATTATATGATGAGTTCCAGTCATAAGTTTATTTGATTTAAACTG	P,aa,ab,ad,ae,af,ag,ai,aj,am,ao,aq,ar,at,au,aw,ax,az,bb,bc,bd,be,bf,bg,bl,br,bs,bx,by,cc,ce,cf,ch,ci,cj,ck,cl,cm,cn,cq,cr,cu,cx,cy,cz,da,dd,de,df,dg,dh,dj,dk,dl,dn,do,dq,du,dw,dy,dz,ed,ee,ei,ej,ek,el,em,en,ep,er,et,eu,ew,ez,fb,fc,fd,fe,fg,fh,fl,fm,fn,fp,ft	168,33,19,30,17,21,1,27,25,16,19,20,19,29,21,24,22,13,13,15,35,18,35,28,15,27,27,25,9,9,12,2,28,13,21,12,15,10,21,16,20,2,5,1,21,19,14,16,12,18,11,1,17,15,19,23,15,17,18,32,28,27,11,26,25,24,16,22,29,16,21,23,10,19,18,21,27,40,15,13,28,18,31,12,12,21
CACTTTTCTAAAAAAGCTGGATCAATATGCAATTTTTTAAAACATTTAAGCCGGCAAGTTATGACCATCTCAAGGAAAAATTATGGACATAGTCTCATTTXXXXXXXXXXCAAATTAGAATTAATAGGTTGATCTTGCCAAGGATGAAGAACTAGTTTTCGACATTATTATATGATGAGTTCCAGTCATAAGTTTATTTGATTTAAACTG	M,aa,ab,ac,ad,ae,af,ag,ah,ai,aj,ak,al,am,an,ao,ap,aq,ar,as,at,au,av,aw,ax,ay,az,ba,bb,bc,bd,be,bf,bg,bh,bi,bj,bk,bl,bm,bn,bo,bp,bq,br,bs,bt,bu,bv,bw,bx,by,bz,ca,cb,cc,cd,ce,cf,cg,ch,ci,cj,ck,cl,cm,cn,co,cp,cq,cr,cs,ct,cu,cv,cw,cx,cy,cz,da,db,dc,dd,de,df,dg,dh,di,dj,dk,dl,dm,dn,do,dp,dq,dr,ds,dt,du,dv,dw,dx,dy,dz,ea,eb,ec,ed,ee,ef,eg,eh,ei,ej,ek,el,em,en,eo,ep,eq,er,es,et,eu,ev,ew,ex,ey,ez,fa,fb,f…	252,28,19,38,31,13,17,44,49,37,33,51,37,21,34,25,39,25,22,79,20,19,41,17,25,51,20,52,19,27,17,24,37,19,14,46,50,53,27,46,43,44,33,63,24,20,32,38,44,57,27,15,16,44,33,14,29,12,36,36,18,7,18,14,10,12,21,19,12,12,13,34,50,12,33,11,1,17,16,19,28,9,9,13,19,13,13,43,29,27,9,31,16,14,28,11,41,41,43,27,47,22,26,28,26,45,34,53,37,9,32,61,44,18,27,33,27,24,17,42,27,46,24,62,26,13,21,25,53,45,22,57,21,27,23…
>Marker14925	aaxbb	2
CGCCATTGAGCTGGTATCAAGAACATACGGCTAATAGCATTGATACTTTATGAGGCTAATGATTTAATTGAAATGCAAGCCAATCAGAAGAACTATATATXXXXXXXXXXATAAATGTGCCATATATTTTTGCTGAGTAATTATTTGTCTTAATCCCATGACAGATAAAAAACAATCGTCATCAATCACTGGCAGATTGTGGTAATAAAT	P,aa,ad,ae,ag,aj,ak,ao,ap,aq,as,aw,ax,az,ba,bb,bc,bh,bi,bj,bn,bo,bp,bs,bt,bu,bv,bw,bx,by,ca,cb,cc,cd,ce,cf,ci,ck,cm,cn,cr,cs,ct,cu,cv,cx,cz,da,db,de,dh,dm,dn,do,dp,dr,dt,ec,ee,ef,eg,eh,ei,ej,ek,ep,es,et,ev,ex,ey,ez,fb,fd,fe,ff,fg,fk,fl,fn,fo,fr,fs	230,29,23,16,31,28,22,19,28,12,31,21,14,10,3,12,19,18,10,24,19,13,18,22,21,44,24,2,13,22,30,18,11,22,14,1,15,7,22,17,10,23,15,1,13,3,13,22,15,17,19,20,22,5,22,28,26,23,2,18,30,23,21,23,26,23,16,15,13,23,25,11,19,21,34,21,22,29,21,19,21,12,34
CGCCATTGAGCTGGTATCAAGAATATACGGCTAATAGCATTGATACTTTATGAGGCTAATGATTTAATTGAAATGCAAGCCAATCAGAAGAACTATATATXXXXXXXXXXATAAATGTGCCATATATTTTTGCTGAGTAATTATTTGTCTTAATCCCATGACAGATAAAAAACAATCGTCATCAATCACTGGCAGATTGTGGTAATAAAT	M,aa,ab,ac,ad,ae,af,ag,ah,ai,aj,ak,al,am,an,ao,ap,aq,ar,as,at,au,av,aw,ax,ay,az,bb,bc,bd,be,bf,bg,bh,bi,bj,bk,bl,bm,bn,bo,bp,bq,br,bs,bt,bu,bv,bw,bx,by,bz,ca,cb,cc,cd,ce,cf,cg,ch,ci,cj,ck,cl,cm,cn,co,cp,cq,cr,cs,ct,cu,cv,cw,cx,cy,cz,da,db,dd,de,df,dg,dh,di,dj,dk,dl,dm,dn,do,dp,dq,dr,ds,dt,du,dv,dw,dx,dy,dz,ea,eb,ec,ed,ee,ef,eg,eh,ei,ej,ek,el,em,en,eo,ep,eq,er,es,et,eu,ev,ew,ex,ey,ez,fa,fb,fc,fd,f…	247,24,48,29,43,10,44,24,38,56,28,31,36,47,34,32,17,19,34,37,59,44,43,32,14,38,11,19,18,36,42,68,49,21,28,21,38,33,50,24,17,8,43,47,25,14,21,22,52,26,16,31,11,24,21,10,14,49,43,49,29,52,7,34,14,14,24,18,18,9,18,21,3,7,11,6,26,13,27,14,45,16,28,31,8,39,23,42,29,21,16,7,23,35,12,30,21,38,57,49,3,44,56,45,62,21,63,5,14,21,24,26,16,31,43,48,33,36,21,42,27,23,37,44,17,44,25,18,19,56,31,49,29,19,12,12,…
>Marker5737	aaxbb	2
CCAGCTGTGGATGCTGCAGGACATAATCGTTTAACAATGTCAGTAAATCAAAATCCATAAACATTACAATTATAAAATTATGCCACTAAACCTAAATGCAXXXXXXXXXXAAGATAAAAAATAATATCAAAAAAATAGCCAGCAAATAAAGCCACAGATCCATTAACTCACCTCCATCTGCCGCATTAAGAGAAATTCCAATAAAAGCAA	P,ab,ae,ag,aj,ak,al,ar,as,at,au,aw,ay,az,ba,bb,bd,be,bf,bj,bm,bn,bp,bu,bv,bz,ca,cb,ce,cf,cg,ck,cl,cu,cx,cy,cz,da,dc,df,dh,di,dl,dm,do,dp,du,dv,dy,ea,eb,ef,ek,el,em,eo,ep,eq,er,et,eu,ex,ez,fa,fc,fd,fh,fi,fj,fm,fp,fq,fr,fs	143,13,13,1,31,30,19,11,23,18,31,31,24,16,25,24,15,34,27,11,19,28,10,16,13,10,27,10,20,1,17,16,11,17,6,11,28,20,16,23,7,14,14,22,13,19,22,19,22,21,15,11,21,19,22,13,10,14,24,16,13,26,16,22,23,26,10,26,24,30,21,11,16,18
CCAGCTGTGGATGCTGCAGGACATAATCGTTTAACAATGTCAGTAAATCAAAATCCATAAACATTACAATTATAAAATTATGCCACTAAACCTAAATGCAXXXXXXXXXXAAGATAAAAAATAATATCAAAAAAATAGCCAGCAAATAAAGCCAAAGATCCATTAACTCACCTCCATCTGCCGCATCAAGAGAAATTCCAATAAAAGCAA	M,aa,ab,ac,ad,ae,af,ag,ah,ai,aj,ak,al,am,an,ao,ap,aq,ar,as,at,au,av,aw,ax,ay,az,ba,bb,bc,bd,be,bf,bg,bh,bi,bj,bk,bl,bm,bn,bo,bp,bq,br,bs,bt,bu,bv,bw,bx,by,bz,ca,cb,cc,cd,ce,cf,cg,ch,ci,cj,ck,cl,cm,cn,co,cp,cq,cr,cs,ct,cu,cv,cw,cx,cy,cz,da,db,dc,dd,de,df,dg,dh,di,dj,dk,dl,dm,dn,do,dp,dq,dr,ds,dt,du,dv,dw,dx,dy,dz,ea,eb,ec,ed,ee,ef,eg,eh,ei,ej,ek,el,em,en,eo,ep,eq,er,es,et,eu,ev,ew,ex,ey,ez,fa,fb,f…	231,44,27,39,74,12,54,49,47,40,25,16,36,45,34,33,57,56,23,25,21,21,54,23,57,24,16,16,25,42,16,22,32,39,17,47,16,32,36,15,23,42,16,40,41,45,38,18,19,20,56,45,11,26,16,28,41,19,53,23,39,31,28,17,22,44,24,29,42,29,37,32,50,13,36,20,3,12,24,23,38,18,37,41,12,39,14,23,28,41,5,24,29,16,27,40,36,29,45,23,20,31,61,24,51,13,24,42,41,47,18,42,31,44,49,23,12,18,34,39,20,30,17,46,15,14,40,34,17,43,19,23,44,2…
>Marker6240	aaxbb	2
GTTCCTTGTGATATATTAGAATTAGAAAGAGTGCTGGAGGCTGAATTGGTTTGGTTATGCACCTGTGATGACATTTCATCAGCCCCAGCTCCACCATTTCXXXXXXXXXXGTCAGTCAGAGAATCTTCGGACAATGAACGAGGATGGGATGATATTCTGTCCCTTTGGATTGCAATAGATGGGATTGAACTATTTACTTGAGAAGCTAAA	P,ab,ac,ai,aj,ak,ao,ap,aq,ar,as,at,aw,az,ba,bb,bd,be,bf,bh,bi,bk,bn,bp,br,bs,bv,bx,by,ca,cb,ch,ci,cj,ck,cl,co,cp,cs,cu,cx,de,dg,dh,di,dj,dl,do,dq,du,dv,dx,dz,ec,ed,ee,eg,ei,ej,en,eo,ep,er,es,et,eu,ez,fa,fb,fc,fd,fg,fh,fk,fl,fm,fp,fq,fs,ft	176,8,12,28,25,16,25,36,27,32,36,10,28,17,39,1,32,25,26,11,24,16,20,11,15,8,14,30,10,11,6,17,22,19,15,13,14,6,9,12,7,18,20,10,14,11,17,16,21,16,19,21,23,26,18,28,13,19,25,17,20,19,23,1,17,11,23,17,17,21,37,25,26,22,18,17,30,9,23,32
GTTCCTTGTGATATATTAGAATTAGAAAGAGTGCTGGAGGCTGAATTGGTTCGGTTATGCACCTGTGATGACATTTCATCAGCCCCAGCTCCACCATTTCXXXXXXXXXXGTCAGTCAGAGAATCTTCAGACAATGAACGAGGATGGGATGATATTCTGTCCCTTTGGATTGCAATAGATGGGATTGAACTATTTACTTGAGAAGCTAAA	M,aa,ab,ac,ad,ae,af,ag,ah,ai,aj,ak,al,am,an,ao,ap,aq,ar,as,at,au,av,aw,ax,ay,az,ba,bb,bc,bd,be,bf,bg,bh,bi,bj,bk,bl,bm,bn,bo,bp,bq,br,bs,bt,bu,bv,bw,bx,by,bz,ca,cb,cc,cd,ce,cf,cg,ch,ci,cj,ck,cl,cm,cn,co,cp,cq,cr,cs,ct,cu,cv,cw,cx,cy,cz,da,db,dc,dd,de,df,dg,dh,di,dj,dk,dl,dm,dn,do,dp,dq,dr,ds,dt,du,dv,dw,dx,dy,dz,ea,eb,ec,ed,ee,ef,eg,eh,ei,ej,ek,el,em,en,eo,ep,eq,er,es,et,eu,ev,ew,ex,ey,ez,fa,fb,f…	210,43,42,28,59,38,55,40,41,26,30,27,57,37,37,32,22,23,13,34,18,41,35,28,44,49,9,39,30,30,31,39,22,38,22,21,55,22,33,38,26,38,15,43,17,11,69,42,15,54,24,27,31,19,7,14,19,34,50,45,25,16,18,16,8,25,18,9,7,21,23,18,37,11,25,11,6,25,25,41,40,48,14,15,35,23,17,22,13,26,9,49,34,13,49,18,47,35,42,27,30,36,33,47,27,39,54,14,14,20,42,15,34,15,26,49,36,41,15,24,29,29,20,36,17,14,16,30,42,50,11,27,27,29,19,…
>Marker13319	aaxbb	2
CTTCTTGGGTTTAATGATATTTAATCAATCAAATGTTATTTTGGTTAATTATATTTGGACCTTTAGAAAATGTGAATTTACATTTTCTTTTATGAAGTTTXXXXXXXXXXTGCTGCTTCCAACAACCTGATCAAATTGAATACAAGGTCTTTGTTGGCGCCCTTTTAGGGTGACGTGTGGAATTCAAGTGACATGGCACCTTGCTGATTG	P,aa,ae,ah,aj,ak,al,am,aq,ar,as,au,aw,ay,ba,bb,bd,be,bh,bi,bj,bn,bo,bp,bq,bs,bu,bz,cb,cd,ce,cf,cg,ch,cl,co,cr,cs,cu,cv,cx,cy,cz,da,dc,df,dh,di,dl,dm,dn,dp,dq,dr,dy,dz,ea,eb,ec,ef,ej,em,en,eo,ep,eq,er,eu,ez,fa,fb,fc,fd,fh,fi,fj,fm,fq,fr,fs,ft	118,31,11,14,22,24,17,34,18,11,25,16,12,26,28,18,22,27,17,20,16,28,17,13,23,11,11,6,15,13,14,1,27,17,20,8,19,14,25,7,2,17,6,20,17,16,8,16,7,13,19,30,13,19,23,23,21,27,23,22,14,14,14,14,14,13,13,18,17,28,27,25,17,23,15,23,22,12,18,25,16
CTTCTTGGGTTTAATGATATTTAATCAATCAAATGTTATTTTGGTTAATTATATTTGGACCTTTAGAAAATGTGAATTTACATGTTCTTTTATGAAGTTTXXXXXXXXXXTGCTGCTTCCAACAACTTGATCAAATTGAATACGAGGTCTTTGTTGGCGCCCTTTTAGGGTGACGTGTGGAATTCAAGTGACATGGCACCTTGCTGATTG	M,aa,ab,ac,ad,ae,af,ag,ah,ai,aj,ak,al,am,an,ao,ap,aq,ar,as,at,au,av,aw,ax,ay,az,ba,bb,bc,bd,be,bf,bg,bh,bi,bj,bk,bl,bm,bn,bo,bp,bq,br,bs,bt,bu,bv,bw,bx,by,bz,ca,cb,cc,cd,ce,cf,cg,ch,ci,cj,ck,cl,cm,cn,co,cp,cq,cr,cs,ct,cu,cv,cw,cx,cy,cz,da,db,dc,dd,de,df,dg,dh,di,dj,dk,dl,dm,dn,do,dp,dq,dr,ds,dt,du,dv,dw,dx,dy,dz,ea,eb,ec,ed,ee,ef,eg,eh,ei,ej,ek,el,em,en,eo,ep,eq,er,es,et,eu,ev,ew,ex,ey,ez,fa,fb,f…	204,27,46,32,90,16,40,57,13,46,26,28,24,34,39,54,55,22,15,33,44,14,38,23,33,27,51,29,15,34,28,19,72,50,18,19,30,49,34,40,15,24,12,18,48,24,73,17,54,42,62,26,13,32,10,22,12,21,45,16,21,25,32,23,7,33,37,7,18,35,8,13,32,13,5,16,3,21,13,23,25,28,23,32,11,39,6,19,30,28,14,15,15,27,18,22,19,61,42,48,45,42,67,22,38,21,23,16,52,46,12,55,35,47,22,44,28,17,23,21,20,31,25,33,50,16,31,39,57,67,25,28,21,34,37…
>Marker8180	aaxbb	2
CATTATTTTCTACACGAATGCTTCATAAGATATGTCGCTCTAACATCCCCTAAAACAGTGTATTTGTAATTAAATAAAAATTAGTGGTATTTGTGTAATTXXXXXXXXXXAATAGAAAAAAATTAATAAAATATCTGGACAAAGTCAAAACTATGAAATTTTGAAAGGAAGGGAAAGGGGTTAAAATTGATAATTATTTTTCATAAATTG	P,aa,ad,ae,ag,ah,ai,aj,aq,ax,bb,bg,bh,bl,bo,bp,bq,bv,bx,by,bz,ca,cc,ci,ck,cm,cn,co,cs,ct,cu,cv,cx,cz,da,db,dc,de,dg,dh,dk,dm,dn,do,dq,dt,dy,dz,ec,ef,eg,eh,ei,ek,el,em,en,ep,eu,ev,ew,ex,ey,ez,fd,ff,fg,fk,fm,fn,fo,fq,fr,fs	207,18,32,20,28,20,31,2,16,1,22,24,5,13,26,18,39,26,34,18,20,21,9,20,22,12,11,2,12,24,3,10,2,18,23,7,1,21,1,20,14,10,19,26,20,20,25,5,40,19,48,26,29,1,28,30,22,19,14,13,18,1,10,31,31,23,13,21,29,23,12,14,17,30
CATTATTTTCTACACGAATGCTTCATGAGATATGTCACTCTAACATCCCCTAAAACAGTGTATTTGTAATTAAATAAAAATTAGTGGTATTTGTGTAATTXXXXXXXXXXAATAGAAAAAAATTAATAAAATATCTGGACAAAGTCAAAACTATGAAATTTTGAAAGGAAGGGAAAGGGGTTAAAATTGATAATTATTTTTCATAAATTG	M,aa,ab,ac,ad,ae,af,ag,ah,ai,aj,ak,al,am,an,ao,ap,aq,ar,as,at,au,av,aw,ax,ay,az,bb,bc,bd,be,bf,bg,bh,bi,bj,bk,bl,bm,bn,bo,bp,bq,br,bs,bt,bu,bv,bw,bx,by,bz,ca,cb,cc,cd,ce,cf,cg,ch,ci,cj,ck,cl,cm,cn,co,cp,cq,cr,cs,ct,cu,cv,cw,cx,cz,da,db,dc,dd,de,df,dg,dh,di,dj,dk,dl,dm,dn,do,dp,dq,dr,ds,dt,du,dv,dw,dx,dy,dz,ea,eb,ec,ed,ee,ef,eg,eh,ei,ej,ek,el,em,en,eo,ep,eq,er,es,et,eu,ev,ew,ex,ey,ez,fa,fb,fc,fd,f…	229,30,45,34,54,8,28,27,19,30,4,43,50,3,66,44,53,26,40,2,44,43,51,60,2,7,1,32,4,61,43,50,29,8,58,35,43,17,57,37,29,29,22,52,44,20,3,27,40,26,17,8,30,25,9,33,30,49,49,35,17,29,13,40,14,13,11,20,28,31,19,30,5,11,6,3,23,27,11,3,31,33,30,35,14,35,39,20,45,17,17,12,2,20,57,38,25,66,61,34,2,32,4,35,74,22,44,2,18,35,34,26,42,67,16,29,32,35,22,80,35,37,57,25,20,18,65,19,27,54,81,60,41,29,14,33,50,36,60,2…
>Marker3234	aaxbb	2
CTTTCCGCCTTCTGCCACTACCACAACAACCCTCTCTCGTTCGTATCCCCTTTCTCCTCCTTGTCTCTCTCGCTCTCTTACTCCCATCGAACAAGTTCTTXXXXXXXXXXTTTGTTCATTCTCTTATGCTGCAATTTATTTGTCTGAATGTGTTTTTGTTTCAGAAACAGGTCGCTCTGGAGTTCTCAGTCATACCCTAATTTATTTGAA	P,aa,ac,ae,af,ag,ah,ai,ak,al,an,ao,aq,ar,as,au,av,ay,az,ba,bc,bf,bj,bl,bp,br,bu,bv,bx,by,bz,ca,cd,cf,cj,ck,cl,cp,ct,cu,cx,cy,cz,da,dc,dg,di,dj,dl,dm,dp,dq,dr,ds,du,dy,dz,eb,ee,ef,ej,el,en,ep,eq,et,eu,ev,ex,ez,fa,ff,fi,fl,fp	149,23,7,8,29,41,12,30,20,18,19,14,17,16,30,27,25,24,11,26,10,25,30,13,14,15,13,12,29,18,11,19,19,11,19,13,10,12,10,7,3,11,10,14,28,21,23,15,13,32,27,13,22,19,25,33,1,17,23,10,30,21,26,19,14,1,19,13,35,20,32,31,23,17,12
CTTTCCGCCTTCTGCCACTACCACAACAACCCTCTCTCGTTCGTATCCCCTTTCTCCTCCTTCTCTCTCTCGCTCTCTTACTCCCATCGAACAAGTTCTTXXXXXXXXXXTTTGTTCATTCTCTTATGCTGCAATTTATTTGTCTGAATGTGTTTTTGTTTCAGAAACAGGTCGCTCTGGAGTTCTCAGTCATACCCTAATTTATTTGAA	M,aa,ab,ac,ad,ae,af,ag,ah,ai,aj,ak,al,am,an,ao,ap,aq,ar,as,at,au,av,aw,ax,ay,az,ba,bb,bc,bd,be,bf,bg,bh,bi,bj,bk,bl,bm,bn,bo,bp,bq,br,bs,bt,bu,bv,bw,bx,by,bz,ca,cb,cc,cd,ce,cf,cg,ch,ci,cj,ck,cl,cm,cn,co,cp,cq,cr,cs,ct,cu,cv,cw,cx,cy,cz,da,db,dc,dd,de,df,dg,dh,di,dj,dk,dl,dm,dn,do,dp,dq,dr,ds,dt,du,dv,dw,dx,dy,dz,ea,eb,ec,ed,ee,ef,eg,eh,ei,ej,ek,el,em,en,eo,ep,eq,er,es,et,eu,ev,ew,ex,ey,ez,fa,fb,f…	235,27,47,12,72,27,16,22,24,35,57,18,31,51,25,24,51,16,18,32,38,16,13,50,54,26,12,35,41,16,48,44,33,37,29,54,15,40,15,33,50,34,11,36,27,27,55,15,18,54,31,10,11,28,22,24,13,31,33,31,53,27,15,11,10,32,26,16,9,27,14,28,13,16,22,12,4,15,17,20,34,23,18,22,30,22,21,24,12,41,9,12,29,21,32,18,23,23,43,26,43,34,66,22,53,32,30,59,40,23,12,45,38,47,26,60,17,53,17,39,22,18,50,36,35,15,12,34,26,51,15,21,42,53…
>Marker6500	aaxbb	2
TCAAAGGTCAGAAGTGCCCCTCCATCATCAGAAACATAGCAAGCGAGCTTTTCTACTGGATAATCAGCTGCTAGTATAGACAGTATGGTGTTAGCCGTGAXXXXXXXXXXGTTGGAGTAGGTGTTTCGAATTTCTCTTTCAAGACATTAAGATCAGTAGCCCGATTTACAGGGCAGAGCTTTGGAAGTTGATCAAGAATCCAAGAAAAGG	P,ab,ac,af,ag,ah,aj,al,am,ap,ar,as,at,au,aw,ax,az,bb,be,bf,bg,bj,bk,bn,bo,bq,br,bt,bw,bx,bz,ca,cd,cf,ch,ck,cm,cn,co,cp,ct,cu,cv,cx,cy,cz,db,dc,dd,dh,dl,dm,dn,do,dq,ds,dt,du,dv,dw,eb,ed,ef,eg,eh,ei,ej,el,em,en,ep,eq,es,et,eu,ev,ew,ex,ey,fb,fc,fd,fe,ff,fh,fi,fj,fk,fn,fp,fq,fr	158,24,20,26,14,24,31,20,24,1,1,39,11,12,21,31,15,15,12,26,23,21,24,22,21,16,29,26,24,26,12,19,14,14,18,11,17,11,11,19,20,6,14,5,15,23,17,29,14,19,10,26,18,28,19,17,27,20,38,30,28,23,17,1,14,28,16,24,24,18,16,23,14,19,19,1,10,1,13,21,35,15,11,19,26,27,9,31,18,12,12,17
TCAAAGGTCAGAAGTGCCCCTCCATCATCAGAAACATAGCAAGCGAGCTTTTCTACTGGATAATCAGCTGCTAGTATAGAAAGTATGGTGTTAGCCGTGAXXXXXXXXXXGTTGGAGTAGGTGTTTCGAATTTCTCTTTCAAGACATTAAGATCAGTAGCCCGATTTACAGGGCAGAGCTTTGGAAGTTGATCAAGAATCCAAGAAAAGG	M,aa,ab,ac,ad,ae,af,ag,ah,ai,aj,ak,al,am,an,ao,ap,aq,ar,as,at,au,av,aw,ax,ay,az,ba,bb,bc,bd,be,bf,bg,bh,bi,bj,bk,bl,bm,bn,bo,bp,bq,br,bs,bt,bu,bv,bw,bx,by,bz,ca,cb,cc,cd,ce,cf,cg,ch,ci,cj,ck,cl,cm,cn,co,cp,cq,cr,cs,ct,cu,cv,cw,cx,cy,cz,da,db,dc,dd,de,df,dg,dh,di,dj,dk,dl,dm,dn,do,dp,dq,dr,ds,dt,du,dv,dw,dx,dy,dz,ea,eb,ec,ed,ee,ef,eg,eh,ei,ej,ek,el,em,en,eo,ep,eq,er,es,et,eu,ev,ew,ex,ey,ez,fa,fb,f…	261,43,21,25,48,32,18,27,22,59,27,48,23,18,35,40,46,35,45,50,28,22,36,22,27,50,12,67,13,33,40,11,21,19,40,44,21,25,29,36,15,15,21,16,22,35,26,28,41,20,19,39,12,20,19,19,11,34,21,40,18,28,46,12,25,17,8,13,8,31,25,32,17,13,13,22,8,14,22,32,8,21,20,36,29,38,15,37,22,34,20,19,12,7,50,18,35,27,30,23,22,20,59,51,36,44,23,43,23,72,17,44,17,30,20,47,16,26,20,47,16,17,49,18,24,16,21,15,41,20,59,48,27,23,1…
>Marker5813	aaxbb	2
CTTTATGTACTCCAAAATCCTAAGAGCAGTTTCCCAATGAATAAGTTGTAACTTATCCATAAAGTGACTAACTATACTAGGGCAAAGGAGATGTAAGGTTXXXXXXXXXXCATACTTTCTTTGCGACAGCAATATCCTATGATTGCTATGAGTAATTTCATTGCCAAGAAGTATCTCTGTTTTACTATCTTCCCTACACACATGAGGATG	P,ae,ah,aj,ak,al,am,an,ap,ar,at,au,aw,ax,bb,be,bf,bg,bi,bj,bk,bl,bo,br,bu,bw,bx,bz,cc,cd,cf,ch,ck,cm,co,cp,cr,ct,cu,cy,cz,da,df,dg,dh,di,dl,dn,do,dq,dt,du,dw,dy,ea,eb,ed,ee,ef,eh,ej,en,eq,er,es,et,eu,ev,ew,fb,fc,fd,ff,fg,fh,fi,fj,fl,fm,fn,fq,fs	151,16,22,33,1,10,20,13,24,1,24,19,21,16,19,20,17,21,25,18,27,16,25,13,11,17,27,12,3,12,13,20,8,7,8,13,19,9,1,5,14,25,13,13,6,10,11,19,18,16,16,19,18,10,16,17,29,6,8,7,13,11,24,21,22,11,12,7,16,11,24,23,9,1,20,20,21,15,17,16,6,1
CTTTATGTACTCCAAAATCCTAAGAGCAGTTTCCCAATGAATAAGTTGTAACTTATCCATAAAGTGACTAACTATACTAGGGCAAAGGAGATGTAAGGTTXXXXXXXXXXACTTTCTTTGCGACAGCAATATCCTATGATTGCTATGAGTAATTTCATTGCCCAAGAAGTATCTCTGTTTTACTATCTTCCCTACACACACATGAGGATG	M,aa,ab,ac,ad,ae,af,ag,ah,ai,aj,ak,al,am,an,ao,ap,aq,ar,as,at,au,av,aw,ax,ay,az,ba,bb,bc,bd,be,bf,bg,bh,bi,bj,bk,bl,bm,bn,bo,bp,bq,br,bs,bt,bu,bv,bw,bx,by,bz,ca,cb,cc,cd,ce,cf,cg,ch,ci,cj,ck,cl,cm,cn,co,cp,cq,cr,cs,ct,cu,cv,cw,cx,cy,cz,da,db,dc,dd,de,df,dg,dh,di,dj,dk,dl,dm,dn,do,dp,dq,dr,ds,dt,du,dv,dw,dx,dy,dz,ea,eb,ec,ed,ee,ef,eg,eh,ei,ej,ek,el,em,en,eo,ep,eq,er,es,et,eu,ev,ew,ex,ey,ez,fa,fb,f…	261,58,55,37,64,13,44,47,21,58,27,55,22,22,24,49,24,50,47,67,22,19,50,24,37,48,20,59,30,31,56,18,23,22,27,21,13,21,8,38,43,34,27,45,32,60,36,23,28,26,27,40,8,61,15,21,20,39,19,46,17,21,53,15,32,14,34,6,17,17,17,20,13,21,26,17,21,12,13,14,35,45,22,52,15,33,11,23,25,49,19,34,16,17,35,14,50,39,22,17,26,24,47,19,43,21,16,28,29,16,15,46,24,40,15,53,47,47,22,55,35,20,15,29,20,14,2,10,33,43,41,49,18,24,…
>Marker4741	aaxbb	2
TTCATCAATATTCAAACTAATGAAATCACTCCAGCCCCCGCCGGAGGGAAAAACATGTTCCAATAATCCTCCACAGGATCGTACAATGAGAGAAAGTACGXXXXXXXXXXATAGCGTGGTACAGCCCGAGAAACGCGGTAGCGAAAATGATAGATAAAAATGCACAATAATAAAAAAATAAATGCAAGAATTACAAATGAATCCAAAGAG	M,aa,ab,ac,ad,ae,af,ag,ah,ai,aj,ak,al,am,an,ao,ap,aq,ar,as,at,au,av,aw,ax,ay,az,ba,bb,bc,bd,be,bf,bg,bh,bi,bj,bk,bl,bm,bn,bo,bp,bq,br,bs,bt,bu,bv,bw,bx,by,bz,ca,cb,cc,cd,ce,cf,cg,ch,ci,cj,ck,cl,cm,cn,co,cp,cq,cr,cs,ct,cu,cv,cw,cx,cy,cz,da,db,dc,dd,de,df,dg,dh,di,dj,dk,dl,dm,dn,do,dp,dq,dr,ds,dt,du,dv,dw,dx,dy,dz,ea,eb,ec,ed,ee,ef,eg,eh,ei,ej,ek,el,em,en,eo,ep,eq,er,es,et,eu,ev,ew,ex,ey,ez,fa,fb,f…	260,24,43,12,98,12,16,20,21,29,56,55,19,47,19,22,39,29,20,45,49,44,8,50,40,48,11,61,34,12,49,38,21,37,34,45,17,22,17,40,16,39,29,18,11,28,73,31,25,19,32,19,5,12,32,23,9,29,48,32,25,29,41,12,9,30,25,19,13,24,18,32,12,11,20,13,2,21,21,5,8,20,27,30,28,20,12,34,25,31,11,19,19,25,50,22,19,19,42,12,43,34,50,18,14,45,15,36,34,22,19,48,32,45,43,52,45,47,22,45,17,15,35,65,43,23,30,43,24,41,50,15,41,22,41,…
TTCATCAATATTCAAACTAATGAAATCACTCCAGCCCCTGCCGGAGGGAAAAACATGTTCCAATAATCCTCCACAGGATCGTACAATGAGAGAAAGTACGXXXXXXXXXXATAGCGTGGTACAGCCCGAGAAACGCGGTAGCGGAAATGATAGATAAAAATGCACAATAATAAAAAAATAAATGCAAGAATTACAAATGAATCCAAAGAG	P,aa,ac,ae,af,ag,ah,ai,al,am,an,ao,ap,aq,ar,as,av,az,bc,be,bf,bj,bk,bl,bn,bq,br,bu,bv,bw,bx,by,bz,ca,cd,ch,ck,cl,cp,cr,ct,cu,cx,cz,da,db,dc,dg,dh,dl,dm,dq,dr,ds,du,dy,dz,eb,ee,ef,en,ep,eq,eu,ex,ez,fa,fc,fe,ff,fi,fj,fl,fn,fp,ft	213,27,18,14,22,26,20,31,26,1,21,12,1,21,22,34,15,11,32,1,26,19,23,16,23,22,26,29,33,15,29,19,13,14,17,13,12,8,18,8,23,15,3,25,11,8,22,18,14,10,16,11,34,15,25,17,16,17,31,17,12,17,22,16,30,1,17,26,21,13,22,21,19,24,23,28
>Marker8236	aaxbb	2
CGAGATGGCGGAAGAGAAAACTGTGGCAAACCATGGTTGTTGGTCTTTGCAAAGTACAAAAACCGGAGCATGCATCACAGATTTTGGAGGATATGAAGACXXXXXXXXXXCAATGTATTTCTTTTGCATGCATTGAGAAGTAGGAAACTCTATTATGCTTGGGTGTCTTTATCTCAGAAGCAAAATCTAACACCTTCCAGTTGGATGTTG	P,ad,ae,aj,ak,al,ap,ar,as,au,aw,ay,ba,bb,bd,be,bg,bh,bi,bj,bm,bn,bo,bp,bq,bu,bz,cb,ce,cf,cg,ch,cl,co,cr,cs,cu,cv,cx,cy,cz,da,dc,df,dh,di,dl,dm,dn,do,dp,dq,dr,dy,dz,ea,eb,ec,ef,ej,em,en,eo,ep,eq,er,eu,ez,fa,fb,fc,fd,fh,fi,fj,fm,fq,fr,fs	137,1,14,32,21,22,1,13,26,24,23,27,28,25,30,17,1,15,31,30,16,20,13,15,24,17,10,13,13,1,21,18,19,6,12,21,18,12,6,11,18,22,36,17,15,10,13,24,20,9,20,21,27,16,27,16,18,26,8,34,21,26,38,12,29,7,9,25,19,27,25,20,21,17,19,15,14,21,23
CGAGATGGCGGAAGAGAAAACTGTGGCAAACCATGGTTGTTGGTCTTTGCAAAGTACAAAAACCGGAGCATGCATCACAGATTTTGGAGGATATGAAGACXXXXXXXXXXCAATGTATTTCTTTTGCATGCATTGAGAAGTAGGAAACTCTATTATGCTTGGGTGTCTTTATCTCAGAAGCAAAATCTAACACCTGCCAGTTGGATGTTG	M,aa,ab,ac,ad,ae,af,ag,ah,ai,aj,ak,al,am,an,ao,ap,aq,ar,as,at,au,av,aw,ax,ay,az,ba,bb,bc,bd,be,bf,bg,bh,bi,bj,bk,bl,bm,bn,bo,bp,bq,br,bs,bt,bu,bv,bw,bx,by,bz,ca,cb,cc,cd,ce,cf,cg,ch,ci,cj,ck,cl,cm,cn,co,cp,cq,cr,cs,ct,cu,cv,cw,cx,cy,cz,da,db,dc,dd,de,df,dg,dh,di,dj,dk,dl,dm,dn,do,dp,dq,dr,ds,dt,du,dv,dw,dx,dy,dz,ea,eb,ec,ed,ee,ef,eg,eh,ei,ej,ek,el,em,en,eo,ep,eq,er,es,et,eu,ev,ew,ex,ey,ez,fa,fb,f…	245,39,47,41,113,12,44,46,47,43,26,27,29,48,37,51,43,29,32,22,59,23,42,17,48,23,30,37,24,29,21,15,75,41,8,21,13,46,23,11,6,13,15,19,42,38,56,17,52,41,46,30,13,36,6,13,35,22,53,20,19,17,34,24,5,28,33,7,23,30,20,14,28,5,9,16,3,14,22,17,26,31,30,25,22,30,21,16,28,49,17,20,20,8,19,21,14,53,49,57,48,39,49,21,18,20,26,25,46,44,14,54,32,45,18,55,36,25,12,25,15,8,13,44,42,8,14,35,42,49,28,14,12,20,18,25,…
>Marker3912	aaxbb	2
CATGGACTTGGGTCAGATCTCCAACAAGGCTTTTTCGGAGTTAGAGTCTTCAATTGACATAGGTATATTATTTGCTTATCATATGTTTCTCTTCATGTTTXXXXXXXXXXACCTTAAGGGGAGCCTTCGAGGGTGTCAGCGCACACCAAGTCCTCCTCCCGAGCCTCAAGGTGGAGTCTTGACTCCAACGACTCCAAGGGGCTCAAAGTG	M,aa,ab,ac,ad,ae,af,ag,ah,ai,aj,ak,al,am,an,ao,ap,aq,ar,as,at,au,av,aw,ax,ay,az,ba,bb,bc,bd,be,bf,bg,bh,bi,bj,bk,bl,bm,bn,bo,bp,bq,br,bs,bt,bu,bv,bw,bx,by,bz,ca,cb,cc,cd,ce,cf,cg,ch,ci,cj,ck,cl,cm,cn,co,cp,cq,cr,cs,ct,cu,cv,cw,cx,cy,cz,da,db,dc,dd,de,df,dg,dh,di,dj,dk,dl,dm,dn,do,dp,dq,dr,ds,dt,du,dv,dw,dx,dy,dz,ea,eb,ec,ed,ee,ef,eg,eh,ei,ej,ek,el,em,en,eo,ep,eq,er,es,et,eu,ev,ew,ex,ey,ez,fa,fb,f…	221,52,31,32,85,19,38,44,49,21,28,50,57,25,39,23,29,38,55,65,25,16,23,32,27,44,15,49,9,16,43,43,52,27,27,23,28,44,28,34,8,32,12,39,48,36,63,22,22,50,48,36,18,18,23,36,19,36,55,23,47,20,22,10,29,21,27,16,12,21,17,31,26,19,11,15,6,12,13,24,35,37,23,11,14,16,12,31,11,20,13,36,27,30,40,22,20,35,32,14,11,25,24,14,27,34,21,15,18,14,26,16,13,46,45,12,40,44,28,56,28,35,15,43,31,18,14,19,21,47,21,28,29,26…
CATGGACTTGGGTCAGATCTCCAACAAGGCTTTTTCGGAGTTAGAGTCTTCAATTGACATAGGTATATTATTTGCTTATCATATGTTTCTCTTCATGTTTXXXXXXXXXXACCTTAAGGGGAGTCTTCGAGGGTGTCAGCGCGCACCAAGTCCTCCTCCCGAGCCTCAAGGTGGAGTCTTGACTCCAACGACTCCAAGGGGCTCAAAGTG	P,ae,ag,ai,aj,am,ao,at,au,av,aw,ax,az,bb,bc,bg,bi,bj,bn,bp,bu,bv,ca,cd,cg,cj,ck,cm,co,cp,cr,ct,cu,cv,cx,cy,cz,de,df,dg,dh,di,dj,dk,dl,dr,du,dv,dw,dx,dy,dz,eb,ec,ed,ee,ef,eg,eh,ek,er,eu,ev,ew,ex,ez,fa,fb,fc,fj,fp	155,16,1,17,25,27,26,25,23,17,24,29,6,17,12,16,29,24,24,10,29,22,13,28,15,28,8,16,13,11,16,17,14,13,1,12,16,15,14,10,6,25,13,11,1,19,19,26,31,25,21,24,20,23,26,25,1,15,11,29,23,16,16,12,26,18,24,13,17,19,18
>Marker10103	aaxbb	2
TTAACTTAGAAAAGTTATTACTGTATGAATTGTCATTGCCCAATCAACCAAACAAATTGGAAAGTAGTTACTAGTTGCTTGTTTTAGCTAATTCCATTTAXXXXXXXXXXCCTTACTATTCGTTGAGCAATCTTACTAAAGTCAGCCCTAATTTGGTTCGTACCACATCAGTTTGACTTTGGAAAAAATAGGGTTATAACCTTTGGTTTG	P,ac,ad,ae,af,ag,ah,aj,ak,am,aq,as,at,av,aw,ax,ay,az,ba,be,bg,bh,bk,bl,bm,bo,bp,bs,bu,bz,ce,cf,ci,cj,ck,cl,cm,cn,co,cp,cq,cs,cx,cy,dc,dd,de,dh,di,dj,dn,do,dq,du,dx,ec,ee,ei,el,em,en,eo,et,ey,fd,fe,ff,fg,fh,fl,fm,fn,fo,fr,ft	162,22,28,12,25,24,22,23,38,22,22,28,22,15,24,19,24,10,27,26,16,9,23,6,25,31,7,16,13,13,20,24,14,13,12,8,29,1,14,14,14,18,10,11,18,9,12,21,21,9,11,18,22,25,31,23,12,25,17,25,11,1,24,24,26,34,21,17,28,27,17,22,1,24,19
TTAACTTAGAAAAGTTATTACTGTATGAATTGTCATTGCCCAATCAACCAAACAAATTGGAAAGTAGTTACTAGTTGCTTGTTTTAGCTAATTCCATTTAXXXXXXXXXXCCTTACTATTCGTTGAGCAATCTTACTAAAGTCAGCCCTAATTTGGTTCGTACCACATCAGTTTGACTTTGGAAAAAATAAGGTTATAACCTTTGGTTTG	M,aa,ab,ac,ad,ae,af,ag,ah,ai,aj,ak,al,am,an,ao,ap,aq,ar,as,at,au,av,aw,ax,ay,az,ba,bb,bc,bd,be,bf,bg,bh,bi,bj,bk,bl,bm,bn,bo,bp,bq,br,bs,bt,bu,bv,bw,bx,by,bz,ca,cb,cc,cd,ce,cf,cg,ch,ci,cj,ck,cl,cm,cn,co,cp,cq,cr,cs,ct,cu,cv,cw,cx,cy,cz,da,db,dc,dd,de,df,dg,dh,di,dj,dk,dl,dm,dn,do,dp,dq,dr,ds,dt,du,dv,dw,dx,dy,dz,ea,eb,ec,ed,ee,ef,eg,eh,ei,ej,ek,el,em,en,eo,ep,eq,er,es,et,eu,ev,ew,ex,ey,ez,fa,fb,f…	235,43,40,19,26,13,24,40,24,64,31,19,53,14,30,46,56,23,30,31,21,27,17,25,24,14,13,20,33,30,45,15,57,26,10,62,49,28,11,30,45,19,6,41,58,18,26,15,46,37,55,33,11,50,19,22,29,12,24,48,42,12,15,13,12,18,42,7,11,23,22,16,28,34,26,8,6,15,40,37,35,19,8,25,35,39,7,15,19,25,31,42,16,10,39,20,46,35,43,15,46,45,28,44,45,46,60,23,40,12,37,38,24,26,43,38,27,26,12,32,36,39,28,44,17,42,21,34,62,21,35,49,56,63,12…
>Marker12958	aaxbb	2
CAAAACCTGCATGCATTCCCACCAAATACTTTCTAACTTCATCAATTCATAAACTGTTGTTCAAAGAACCATACTTTTTGACTTTTAAGGTAACTTTCATXXXXXXXXXXATCATTCTTAAAGTTCATATTTTGTTTCGAAATAAACTCCCAAATACCCTCAAATCTCTACATTGAATTTTTGAATACGAAAAAAAGAACATCGATAAAG	M,aa,ab,ac,ad,ae,af,ag,ah,ai,aj,ak,al,am,an,ao,ap,aq,ar,as,at,au,av,aw,ax,ay,az,ba,bb,bc,bd,be,bf,bg,bh,bi,bj,bk,bl,bm,bn,bo,bp,bq,br,bs,bt,bu,bv,bw,bx,by,bz,ca,cb,cc,cd,ce,cf,cg,ch,ci,cj,ck,cl,cm,cn,co,cp,cq,cr,cs,ct,cu,cv,cw,cx,cy,cz,da,db,dc,dd,de,df,dg,dh,di,dj,dk,dl,dm,dn,do,dp,dq,dr,ds,dt,du,dv,dw,dx,dy,dz,ea,eb,ec,ed,ee,ef,eg,eh,ei,ej,ek,el,em,en,eo,ep,eq,er,es,et,eu,ev,ew,ex,ey,ez,fa,fb,f…	258,14,17,39,40,20,25,48,51,49,51,24,18,47,25,32,16,23,55,39,45,28,35,26,22,30,13,25,37,11,26,28,73,30,5,23,31,44,33,20,25,20,11,35,40,12,22,23,33,68,23,19,28,44,21,25,9,15,53,21,40,35,27,11,27,26,15,19,23,30,16,16,21,24,14,11,10,20,18,15,20,11,20,15,29,43,29,27,9,42,24,36,14,15,23,30,21,31,28,42,42,40,8,62,30,24,36,20,59,2,47,37,14,53,23,44,32,58,21,50,19,30,50,18,21,25,11,15,25,44,32,36,25,42,2…
CAAAACCTGCATGCATTCCCACCAAATACTTTCTAACTTCATCAATTCATAAACTGTTGTTCAAAGAACCATACTTTTTGACTTTTAAGGTAACTTTCATXXXXXXXXXXATCATTGTTAAAGTTCATATTTTGTTTCGAAATAAACTCCCAAATACCCTCAAATCTCTACATTGAATTTTTGAATACGAAAAAAAGAACATCGATAAAG	P,aa,ab,ad,ae,af,ak,al,an,ao,ap,aq,as,at,av,aw,ax,az,ba,bc,bd,be,bh,bi,bj,bm,bn,bo,bp,bs,bu,bx,by,cb,cc,cd,ce,cf,cg,cj,ck,cm,cn,cr,cs,ct,cu,cv,cz,da,db,dd,de,dj,dl,dn,do,dp,dr,dt,dx,dz,ea,eb,ec,ee,eg,eh,ej,en,ep,es,et,eu,ev,ew,ex,fb,fd,fe,ff,fg,fi,fk,fl,fo,fp,fr,fs	175,32,25,28,26,13,23,20,19,22,20,26,35,1,1,19,23,17,18,12,18,30,12,12,17,19,20,13,19,20,10,22,12,9,2,19,19,2,23,19,17,18,12,13,13,17,18,12,21,17,21,18,24,14,2,15,19,25,17,28,5,26,14,1,19,9,27,23,26,17,21,15,12,1,7,21,24,22,24,18,25,21,13,16,31,17,14,20,21
>Marker4553	aaxbb	2
TCATCTTGCTATTCCAGTATTTTTCCATTTCTTTTAATTATGTGCTCACTGGAGGAACTCATCATCTTGTTATGTTTATGTAGTTTTGCTCATATGTGCTXXXXXXXXXXAAGAATGTTATGTTCTTTCCCCAATCAAAAAACAATTTGAAGAACACCTATCGAGTGAAATATGTTCATGGCTCATTTATAGAATTTGTTAGATCCAATG	M,aa,ab,ac,ad,ae,af,ag,ah,ai,aj,ak,al,am,an,ao,ap,aq,ar,as,at,au,av,aw,ax,ay,az,ba,bb,bc,bd,be,bf,bg,bh,bi,bj,bk,bl,bm,bn,bo,bp,bq,br,bs,bt,bu,bv,bw,bx,by,bz,ca,cb,cc,cd,ce,cf,cg,ch,ci,cj,ck,cl,cm,cn,co,cp,cq,cr,cs,ct,cu,cv,cw,cx,cy,cz,da,db,dc,dd,de,df,dg,dh,di,dj,dk,dl,dm,dn,do,dp,dq,dr,ds,dt,du,dv,dw,dx,dy,dz,ea,eb,ec,ed,ee,ef,eg,eh,ei,ej,ek,el,em,en,eo,ep,eq,er,es,et,eu,ev,ew,ex,ey,ez,fa,fb,f…	322,60,55,14,51,36,30,33,48,57,32,30,53,32,49,55,66,19,58,33,26,62,41,70,38,25,20,47,40,65,68,24,71,34,14,54,53,20,18,35,57,37,17,53,57,17,32,26,41,55,66,49,20,74,23,19,53,21,27,51,65,22,27,13,46,28,37,14,17,18,42,12,40,40,39,3,6,19,46,48,33,15,36,22,23,58,16,19,17,43,38,44,17,13,55,16,46,50,41,40,60,54,29,21,56,44,38,50,18,15,41,58,26,44,53,61,23,31,22,25,42,43,42,24,31,41,20,53,58,26,20,42,29,6…
TCATCTTGCTATTTCAGTATTTTTCCATTTCTTTTAATTATGTGCTCACTGGAGGAACTCATCATCTTGTTGTGTTTATGTAGTTTTGCTCATATGTGCTXXXXXXXXXXAAGAATGTTATGTTCTTTCCCCAATCAAAAAACAATTTGAAGAACACCTATCAAGTGAAATATGTTCATGGCTCATTTATAGAATTTGTTAGATCCAATG	P,ac,ad,af,ag,aj,ak,am,aq,as,at,av,ax,ay,ba,be,bg,bh,bk,bl,bm,bo,bp,bs,bu,bz,cc,ce,cj,ck,co,cp,cq,cs,cv,cw,cy,dc,de,dh,di,dj,dn,do,dq,dt,dx,dy,ed,ee,eh,ei,el,em,en,eo,es,et,ey,ez,fb,fd,fe,ff,fg,fh,fl,fm,fn,fr,fs,ft	48,4,8,6,3,8,2,3,2,3,5,11,7,6,9,8,5,2,2,5,2,4,3,4,4,2,5,1,5,2,2,5,3,2,1,2,7,2,2,4,3,2,4,12,5,3,2,2,5,1,6,2,6,2,4,3,2,4,5,5,5,7,5,9,2,4,8,7,3,5,7,5
>Marker6600	aaxbb	2
CTTCAACATCCTTTCTTCCAGGTGGTGTATTTATTTATATTTATTCTGGAAAAATCTTAATGAAAGTTGTACATGTTAGATAGGAATTGTTTTAGGTTCAXXXXXXXXXXCCCACCGTCCCTGCGTTCTAAAGCTGCTGTTGCAAGAACACCTCCTTCAGGTCAGTATTTATGAGTTCTGCTCTTTATATATTTGTCCCACTAAGGGAAG	M,aa,ab,ac,ad,ae,af,ag,ah,ai,aj,ak,al,am,an,ao,ap,aq,ar,as,at,au,av,aw,ax,ay,az,ba,bb,bc,bd,be,bf,bg,bh,bi,bj,bk,bl,bm,bn,bo,bp,bq,br,bs,bt,bu,bv,bw,bx,by,bz,ca,cb,cc,cd,ce,cf,cg,ch,ci,cj,ck,cl,cm,cn,co,cp,cq,cr,cs,ct,cu,cv,cw,cx,cy,cz,da,db,dc,dd,de,df,dg,dh,di,dj,dk,dl,dm,dn,do,dp,dq,dr,ds,dt,du,dv,dw,dx,dy,dz,ea,eb,ec,ed,ee,ef,eg,eh,ei,ej,ek,el,em,en,eo,ep,eq,er,es,et,eu,ev,ew,ex,ey,ez,fa,fb,f…	281,24,56,15,57,9,51,16,19,26,53,50,42,43,18,25,45,23,21,21,29,46,19,44,57,47,12,36,21,20,33,38,18,50,29,47,25,23,23,33,24,42,22,7,28,38,59,19,14,24,22,19,8,28,4,15,16,39,45,37,19,20,46,5,10,22,25,15,25,19,8,38,20,28,20,17,10,14,18,16,10,26,16,30,44,19,10,50,29,38,12,41,33,35,44,27,33,22,51,15,17,48,81,19,23,44,27,64,53,19,17,39,45,58,52,17,47,68,10,37,13,51,16,42,39,10,19,30,25,52,24,47,34,25,44…
CTTCAACATCCTTTCTTCCAGGTGGTGTATTTATTTATATTTATTCTGGAAAAATCTTAATGAAAGTTGTACATGTTAGATAGGAATTGTTTTAGGTTCAXXXXXXXXXXCCCACCGTCCCTGCGTTCTAAAGCTGCTGTTGCAAGAACACCTCCTTCAGGTCAGTCTTTATGAGTTCTGCTCTTTATATATTTGTCCCACTAAGGGAAG	P,aa,ac,ae,ag,ah,ai,an,ao,aq,ar,as,au,av,az,bb,bc,bd,bf,bj,bk,bl,bm,bn,bq,br,bt,bu,bv,bw,bx,by,bz,ca,cb,cd,cf,ch,ck,cl,co,cp,cr,ct,cu,cx,cy,cz,da,db,dc,dg,dh,dl,dq,dr,ds,du,dv,dy,dz,eb,ee,ef,ek,en,ep,er,eu,ex,fb,fc,fe,ff,fj,fl,fn,fo,fr,ft	158,17,13,18,21,13,19,21,23,17,15,28,1,17,18,22,7,30,26,13,23,17,1,20,16,17,1,15,26,25,27,12,9,15,7,15,2,24,8,8,11,1,8,13,12,7,6,15,9,11,27,9,12,13,13,34,14,23,15,20,22,20,33,19,21,18,15,20,15,17,15,23,21,20,16,16,14,14,12,23
>Marker15416	aaxbb	2
TAAACCTTTACATTTGTATAGTAAATTCTCTAAGCATAATAATAAGTACAAGTTAGTATGAAAGGGAAATAAACTTTCTTTAATGAAACCGTGTAAAACAXXXXXXXXXXAAGTTCGTATGAATGGAAAACAAACTTTTTTTAATAAAATCGCGTAAAATAACTAAAATTTGAACAATCTCATAATTCCCGGAAACTTGATCCAAAAATA	M,aa,ab,ac,ad,ae,af,ag,ah,ai,aj,ak,al,am,an,ao,ap,aq,ar,as,at,au,av,aw,ax,ay,az,ba,bb,bc,bd,be,bf,bg,bh,bi,bj,bk,bl,bm,bn,bo,bp,bq,br,bs,bt,bu,bv,bw,bx,by,bz,ca,cb,cc,cd,ce,cf,cg,ch,ci,cj,ck,cl,cm,cn,co,cp,cq,cr,cs,ct,cu,cv,cw,cx,cy,cz,da,db,dc,dd,de,df,dg,dh,di,dj,dk,dl,dm,dn,do,dp,dq,dr,ds,dt,du,dv,dw,dx,dy,dz,ea,eb,ec,ed,ee,ef,eg,eh,ei,ej,ek,el,em,en,eo,ep,eq,er,es,et,eu,ev,ew,ex,ey,ez,fa,fb,f…	225,47,31,12,46,32,14,22,19,63,26,53,18,26,33,38,23,46,49,70,21,19,44,20,14,49,16,4,16,45,55,24,33,25,36,49,23,19,54,35,11,19,31,22,29,27,29,37,41,16,29,25,6,20,33,27,19,23,24,34,29,18,43,17,31,19,16,7,14,24,21,34,16,5,14,9,3,12,16,34,15,1,35,34,34,41,22,51,31,37,10,17,23,17,48,17,46,27,25,19,21,16,4,45,34,48,18,39,25,6,23,62,28,26,18,32,20,25,27,39,20,33,30,14,17,34,32,18,56,17,35,62,21,18,38,11…
TAAACCCTTACATTTGTATAGTAAATTCTCTAAGCATAATAATAAGTACGAGTTAGTATGAAAGGGAAATAAACTTTCTTTAATGAAACCGTGTAAAACAXXXXXXXXXXAAGTTCGTATGAATGGAAAACAAACTTTTTTTAATAAAATCGCGTAAAATAACTAAAATTTGAACAATCTCATAATTCCCGGAAACTTGATCCAAAAATA	P,ab,ac,af,ag,ah,aj,al,am,ap,at,au,aw,ax,az,bb,be,bf,bg,bj,bk,bn,bo,bq,br,bu,bw,bx,bz,ca,cd,cf,ch,ck,cm,cn,co,cp,ct,cv,cx,cy,cz,db,dh,dl,dm,dn,do,dp,dq,ds,dt,du,dv,dw,eb,ed,ef,eh,ei,ej,el,em,en,ep,eq,es,et,eu,ew,ex,ey,fb,fc,fd,fe,ff,fh,fi,fj,fk,fn,fp,fq,fr	225,26,14,18,25,18,28,25,19,22,16,21,27,11,15,15,19,30,16,27,25,18,18,33,18,25,19,23,11,22,12,14,29,8,18,14,12,14,14,5,4,16,22,16,17,10,15,15,12,1,22,17,21,28,15,13,28,32,21,24,23,25,28,18,18,21,37,18,23,21,23,1,22,21,17,18,17,28,23,25,27,23,15,18,12,13
>Marker9008	aaxbb	2
TAGAAGTCGAGGTTTGATTGTATAAATGGTGGCACAATGTAAGGAAAATTTTTTGTTTATTGTTTCTGTTGTCATATTAATTCAAGAGATCCAGCAATCAXXXXXXXXXXAAGAGGAAAAATATGGCTTTGAAAGACAACATGCGCTTTCTCTAGAACCCTGGACTTGGCATACTCTTTTCTATGCATGCTTTATGGGGTCATAAATCAG	M,aa,ab,ac,ad,ae,af,ag,ah,ai,aj,ak,al,am,an,ao,ap,aq,ar,as,at,au,av,aw,ax,ay,az,ba,bb,bc,bd,be,bf,bg,bh,bi,bj,bk,bl,bm,bn,bo,bp,bq,br,bs,bt,bu,bv,bw,bx,by,bz,ca,cb,cc,cd,ce,cf,cg,ch,ci,cj,ck,cl,cm,cn,co,cp,cq,cr,cs,ct,cu,cv,cw,cx,cy,cz,da,db,dc,dd,de,df,dg,dh,di,dj,dk,dl,dm,dn,do,dp,dq,dr,ds,dt,du,dv,dw,dx,dy,dz,ea,eb,ec,ed,ee,ef,eg,eh,ei,ej,ek,el,em,en,eo,ep,eq,er,es,et,eu,ev,ew,ex,ey,ez,fa,fb,f…	267,22,43,20,50,11,53,44,42,53,67,41,34,13,26,44,46,48,37,24,41,25,40,42,53,38,18,56,18,22,42,34,55,27,23,30,20,53,17,53,36,25,19,49,25,20,5,29,18,39,22,28,10,39,13,5,15,38,26,16,62,26,44,10,14,36,17,29,22,43,6,31,28,28,30,11,7,9,40,43,29,19,20,36,26,39,19,17,25,22,19,30,15,30,21,16,23,40,18,22,40,53,40,16,29,27,43,25,25,5,10,9,20,26,20,45,18,49,18,42,41,24,23,5,12,32,21,16,42,42,33,24,23,18,26,3…
TAGAAGTCGAGGTTTGATTGTATAAATGGTGGCACAATGTAAGGAAAATTTTTTGTTTATTGTTTCTGTTGTCATATTAATTCAAGAGATCCAGCAATCAXXXXXXXXXXAAGAGGAAAAATATGGCTTTGAAAGACAACATGCACTTTCTCTAGAACCCTGGACTTGGCATACTCTTTTCTGTGCATGCTTTATGGGGTCATAAATCAG	P,aa,ac,ae,ak,am,an,as,au,az,bb,bc,bi,bj,bl,bo,br,bs,bt,bv,bx,bz,cb,cc,cd,cf,cg,ck,cl,cn,cr,ct,cw,cy,dc,dd,df,dh,di,dj,dk,dl,dn,dp,dq,dr,dt,du,dy,dz,ea,ec,ed,ee,ef,eg,eh,ei,ej,ek,el,en,eq,er,es,et,ew,fa,fb,fc,fd,ff,fg,fk,fm,fn,fp,ft	182,18,11,18,28,20,28,41,20,13,13,14,23,16,16,14,19,12,11,15,27,8,7,10,30,25,27,9,7,11,14,25,17,12,17,9,18,7,14,1,20,21,17,17,13,22,24,21,23,34,21,28,19,12,12,27,24,25,26,2,13,15,22,22,21,19,11,23,13,19,19,12,14,23,16,14,16,17
>Marker13829	aaxbb	2
CATAGAGATCCACATAAAGGAGGTCTAAATGATGGAGCAAACGAAGGAGATGAAAGATAAAGAGGTGTTACAAAGCCCATATCATGTTAATGGGTTAAAAXXXXXXXXXXAGCAAGGGTATGATATGCTTTTGTTTTTGCTTGCGATGCATTTCTATTAATGCTTTTTGTATTTAGAATATTATGCATGCAAAATACTAAAATGGGATGA	P,ae,ai,aj,ao,at,au,av,aw,ax,az,bb,bc,bg,bi,bj,bn,bp,bu,bv,ca,cd,cg,cj,ck,cm,co,cp,cr,ct,cu,cv,cx,cy,cz,de,df,dg,dh,di,dk,dr,du,dv,dw,dx,dy,dz,eb,ec,ed,ee,eg,eh,ek,ep,er,eu,ev,ew,ex,ey,ez,fa,fb,fc,fh,fj,fp	194,19,18,23,17,21,14,22,19,29,7,21,22,27,20,20,22,14,26,13,13,13,16,23,12,17,18,18,9,11,7,14,4,13,8,12,18,19,8,16,15,18,17,18,17,23,20,19,10,15,19,24,25,20,15,17,18,16,9,12,21,1,27,21,7,15,1,17,20
CATAGAGATCCACATAAAGGAAGGTCTAAATGATGGAGCAAACGAAGGAGATGAAAAGATAAAGAGGTGTTACAAAGCCCATATCATGTTAATGGGTTAAXXXXXXXXXXAACAAGGGTATGATATGCTTTTGTTTTTGCTTGCGATGCATTTCTATTAATGCTTTTTGTATTTAGAATATTATGCATGCAAAATACTAAAATGGGATGA	M,aa,ab,ac,ad,ae,af,ag,ah,ai,aj,ak,al,am,an,ao,ap,aq,ar,as,at,au,av,aw,ax,ay,az,ba,bb,bc,bd,be,bf,bg,bh,bi,bj,bk,bl,bm,bn,bo,bp,bq,br,bs,bt,bu,bv,bw,bx,by,bz,ca,cb,cc,cd,ce,cf,cg,ch,ci,cj,ck,cl,cm,cn,co,cp,cq,cr,cs,ct,cu,cv,cw,cx,cy,cz,da,db,dc,dd,de,df,dg,dh,di,dj,dk,dl,dm,dn,do,dp,dq,dr,ds,dt,du,dv,dw,dx,dy,dz,ea,eb,ec,ed,ee,ef,eg,eh,ei,ej,ek,el,em,en,eo,ep,eq,er,es,et,eu,ev,ew,ex,ey,ez,fa,fb,f…	228,55,30,28,47,11,41,40,45,25,24,51,34,35,53,23,45,42,49,79,23,18,13,22,13,50,10,48,20,16,47,46,38,15,48,19,12,35,29,46,28,28,15,48,45,41,83,27,21,42,51,31,38,23,34,31,15,33,42,15,48,32,16,16,21,13,29,10,11,26,15,23,26,23,13,15,6,7,15,44,32,50,45,12,21,7,18,14,33,12,29,40,46,25,32,29,13,37,44,25,19,16,24,24,23,64,19,27,17,12,51,24,15,23,34,15,32,42,46,40,12,42,24,35,36,32,12,11,18,27,22,27,16,12…
>Marker6654	aaxbb	2
CCATCTCCACTACAAGAAAAATGATCAATAGCTATGAAAAATTATAATGTTAAAATCACTGTCGAGATAATGAGCAAGTAAAACTTTTGGTCCTGATCTAXXXXXXXXXXTCTTGTAGTGCTCGTCAGAAAAATGCATGTGCATTTCATATGACGTTTTAATTTTTTTTTCCCAATAATGGTAAATTTCATTAAGTAAAGAAAAAGAGAG	P,aa,ag,ah,aj,ak,al,am,ap,ar,as,at,au,av,aw,az,bb,bd,be,bf,bg,bi,bl,bm,bo,bq,br,bt,bu,bv,bz,ca,cb,cc,cf,ci,ck,cl,cn,co,cq,cs,cw,cx,cy,cz,db,dc,df,di,dj,dk,dl,dm,dn,do,dq,ds,dt,dv,dx,dy,dz,ea,eb,ec,ed,ee,eg,eh,ej,ek,em,eo,ep,eq,er,es,eu,ey,fa,fd,fe,ff,fg,fh,fi,fk,fl,fm,fn,ft	161,1,20,24,20,25,20,24,16,25,38,15,24,23,1,16,21,22,19,1,23,14,18,21,16,36,33,17,1,19,1,18,10,13,35,6,1,5,1,6,13,15,5,3,11,15,14,13,10,24,12,22,12,17,12,12,16,30,24,29,32,24,37,11,20,21,25,9,26,12,28,21,33,23,13,23,24,13,15,27,11,21,22,25,23,27,21,20,17,22,1,18
CCATCTCCACTACAAGAAAAATGATCAATAGCTATGAAAAATTATAATGTTAAAATCACTGTCGAGATAATGAGCAAGTAAAACTTTTGGTCCTGATCTAXXXXXXXXXXTCTTGTAGTGCTCGTCAGAAAAATGCATGTGCATTTCATATGACGTTTCAATTTTTTTTTCCCAATAATGGTAAATTTCATTAAGTAAAGAAAAAGAGAG	M,aa,ab,ac,ad,ae,af,ag,ah,ai,aj,ak,al,am,an,ao,ap,aq,ar,as,at,au,av,aw,ax,ay,az,ba,bb,bc,bd,be,bf,bg,bh,bi,bj,bk,bl,bm,bn,bo,bp,bq,br,bs,bt,bu,bv,bw,bx,by,bz,ca,cb,cc,cd,ce,cf,cg,ch,ci,cj,ck,cl,cm,cn,co,cp,cq,cr,cs,ct,cu,cv,cw,cx,cy,cz,da,db,dc,dd,de,df,dg,dh,di,dj,dk,dl,dm,dn,do,dp,dq,dr,ds,dt,du,dv,dw,dx,dy,dz,ea,eb,ec,ed,ee,ef,eg,eh,ei,ej,ek,el,em,en,eo,ep,eq,er,es,et,eu,ev,ew,ex,ey,ez,fa,fb,f…	252,50,40,20,73,32,36,18,20,51,36,20,25,26,43,48,19,42,19,33,19,30,23,43,43,36,22,57,20,49,16,19,37,15,32,21,39,33,7,17,40,21,22,12,20,36,7,53,32,39,51,41,13,17,11,13,25,30,11,35,60,7,19,22,10,35,34,14,21,8,31,13,54,30,25,5,9,16,20,47,12,12,29,33,13,48,35,17,16,13,17,13,12,10,40,10,42,26,30,44,22,47,29,25,22,21,18,31,18,3,25,31,14,53,16,18,39,18,49,13,16,18,22,24,44,13,21,34,57,18,33,21,46,54,22,…
>Marker12385	aaxbb	2
CAGTTTCGCACGTTGTAGAACCAGTTGAAAGAGGGTTTGCAAGAATCAATAAGACTTTCCATCAGATATCTGAAAACATGAAACAATATGAGGAGCGTAAXXXXXXXXXXACAGTGGTTTGTCCGATGGGAAGAGACCTCATCACAAATTTAAGGCATCATCATCTCGGTTGAAGTACAGATAAGGCATCCTTTTATCTGCCCCAGAAAG	P,aa,ab,ac,ae,ak,am,an,ao,aq,ar,as,au,ay,az,bb,bc,bg,bi,bj,bl,bo,br,bs,bt,bv,bx,bz,cb,cc,cd,cf,cj,ck,cl,cq,cr,ct,cw,cy,dc,dd,df,dg,dh,di,dk,dl,dn,dp,dq,dr,dt,dv,dy,dz,ea,ec,ed,ee,ef,eg,eh,ei,el,eq,es,et,ew,fa,fb,fc,fd,ff,fg,fk,fm,fn,fp,ft	177,39,15,28,16,14,19,18,1,10,1,26,20,1,15,21,22,1,22,16,12,16,21,12,26,15,22,8,13,13,5,18,24,12,10,1,4,23,7,15,22,12,13,1,8,20,18,19,17,19,19,23,10,1,28,17,16,6,25,28,16,13,10,30,24,17,20,21,8,14,28,13,34,29,12,32,21,14,14,20
CAGTTTCGCATGTTGTAGAACCAGTTGAAAGAGGGTTTGCAAGAATCAATAAGACTTTCCATCAGATATCTGAAAACATGAAACAATATGAGGAGCGTAAXXXXXXXXXXACAGTGGTTTGTCCGATGGGAAGAGACCTCATCACAAATTTAAGGCATCATCATCTCGGTTGAAGTACAGATAAGGCATCCTTTTATCTGCCCCAGAAAG	M,aa,ab,ac,ad,ae,af,ag,ah,ai,aj,ak,al,am,an,ao,ap,aq,ar,as,at,au,av,aw,ax,ay,az,ba,bb,bc,bd,be,bf,bg,bh,bi,bj,bk,bl,bm,bn,bo,bp,bq,br,bs,bt,bu,bv,bw,bx,by,bz,ca,cb,cc,cd,ce,cf,cg,ch,ci,cj,ck,cl,cm,cn,co,cp,cq,cr,cs,ct,cu,cv,cw,cx,cy,cz,da,db,dc,dd,de,df,dg,dh,di,dj,dk,dl,dm,dn,do,dp,dq,dr,ds,dt,du,dv,dw,dx,dy,dz,ea,eb,ec,ed,ee,ef,eg,eh,ei,ej,ek,el,em,en,eo,ep,eq,er,es,et,eu,ev,ew,ex,ey,ez,fa,fb,f…	285,30,20,20,70,15,44,54,50,81,52,28,52,23,20,42,51,24,37,26,37,17,39,61,64,50,12,52,12,23,45,51,63,42,21,23,13,54,9,37,28,20,35,43,17,14,38,35,19,38,36,35,11,40,3,11,16,40,36,33,39,25,13,16,14,33,28,23,24,31,8,30,29,23,28,4,14,11,49,47,35,17,11,31,17,48,18,13,12,14,14,37,19,19,20,14,20,48,26,30,46,57,57,26,13,20,47,27,18,28,14,21,14,18,49,40,12,40,31,49,46,11,43,22,20,33,27,22,37,43,30,25,18,12,…
>Marker6695	aaxbb	2
ATGCTATGCTCCACATTAAACTATTGGATGTGGTTTTTCTTCCAAAAAACTTCCTGTGCAACAATTAAAGTCAGTATATATTTGACTTTCATCGTGAAAAXXXXXXXXXXTCTTTAGTCCTTATTCAGGTACTAAAGAGTAATCTTGACTGATATGCAGTGCCTTCTCGATTTACTCCCGATATCTATTGTTAAAGCACAGACAACATTC	P,aa,ad,ae,ag,aj,ak,ao,ap,aq,as,aw,ax,az,ba,bb,bc,bf,bh,bi,bj,bl,bn,bo,bp,br,bs,bt,bu,bv,bx,by,ca,cb,cc,cd,ce,cf,ci,ck,cm,cn,cr,cs,ct,cu,cv,cx,cz,da,db,dc,de,dh,dm,dn,do,dp,dr,dt,ec,ee,ef,eg,eh,ei,ej,ek,ep,es,et,ev,ex,ey,ez,fb,fd,fe,ff,fg,fk,fl,fn,fo,fr,fs	187,19,30,8,13,23,16,20,15,11,16,15,25,8,22,6,16,1,20,19,22,1,9,7,8,1,9,15,14,14,9,12,15,9,9,8,8,1,7,10,10,14,14,13,12,6,15,4,12,14,16,17,10,15,7,17,7,16,11,26,22,24,20,16,16,19,17,24,18,17,16,12,20,22,22,12,24,12,19,8,7,21,13,12,14,20
ATGCTATGCTCTACATTCAACTATTGGATGTGGTTTTTCTTCCAAAAAACTTCCTGTGCAACAATTAAAGTCAGTATATATTTGACTTTCATGGTGAAAAXXXXXXXXXXACACTTCTTTAGTCCTTATTCAGGTACTAAAGAGTAATCTTGACTGATATGCCTTCTCGATTTACTCCCGATATCTATTGTTAAAGCACAGACAACATTC	M,aa,ab,ac,ad,ae,af,ag,ah,ai,aj,ak,al,am,an,ao,ap,aq,ar,as,at,au,av,aw,ax,ay,az,ba,bb,bc,bd,be,bf,bg,bh,bi,bj,bk,bl,bm,bn,bo,bp,bq,br,bs,bt,bu,bv,bw,bx,by,bz,ca,cb,cc,cd,ce,cf,cg,ch,ci,cj,ck,cl,cm,cn,co,cp,cq,cr,cs,ct,cu,cv,cw,cx,cy,cz,da,db,dc,dd,de,df,dg,dh,di,dj,dk,dl,dm,dn,do,dp,dq,dr,ds,dt,du,dv,dw,dx,dy,dz,ea,eb,ec,ed,ee,ef,eg,eh,ei,ej,ek,el,em,en,eo,ep,eq,er,es,et,eu,ev,ew,ex,ey,ez,fa,fb,f…	267,30,24,30,30,9,38,15,37,48,19,33,48,41,36,21,23,15,43,47,28,32,33,30,30,52,24,30,7,19,51,29,39,44,10,26,28,33,50,37,21,19,7,60,38,11,17,24,20,44,16,13,22,13,10,10,17,20,32,54,54,6,33,14,32,13,16,22,22,23,11,18,23,32,14,20,3,27,22,31,15,19,34,14,37,39,20,41,38,31,39,20,13,11,20,31,17,29,24,56,40,38,45,50,51,34,38,19,63,30,19,33,22,26,28,34,46,40,28,40,19,27,44,23,24,62,22,43,20,28,29,34,33,46,1…
>Marker7317	aaxbb	2
TCTGTTATAGCTTGCGAAAGTGCTCTTTCGTCTTCTCCAGGCTCCAGCTTATTCATGAAATACTCCTTTACAGAAATGCCTTTGTCCCATTTCTGAGGACXXXXXXXXXXCTAAAATGCACAGTGTTCCTTGCTCTTTCTTGTCCTCCACCTTCAGTCTGAGTAGGAAGATTGGCAGCTGACTCTTGTGCTTCAGGAGTTGTAATAGCAA	P,ab,ac,ag,an,ap,as,at,au,ax,ay,az,bc,bd,bf,bh,bl,bm,bn,bo,br,bt,bu,bv,bw,ca,cd,ce,cg,ch,ci,cn,co,cp,cq,cs,ct,cu,cw,cy,cz,db,de,di,dm,do,dp,dq,ds,dv,dw,dy,ea,eb,eh,ei,ej,em,en,eo,ep,er,es,et,ez,fa,fb,fc,fe,ff,fh,fi,fj,fl,fm,fr,fs,ft	162,14,22,23,14,20,1,23,23,16,20,15,13,15,23,12,11,17,26,23,19,24,22,17,20,15,18,17,21,19,7,12,12,18,11,14,20,16,11,14,24,17,16,17,17,14,15,13,19,13,25,29,18,12,24,27,41,19,16,1,19,11,11,9,13,18,1,26,16,15,18,21,13,29,29,15,27,24
TCTGTTATAGCTTGCGAAAGTGCTCTTTCGTCTTCTCCAGGCTCCAGCTTATTCATGAAATACTCCTTTACAGAAATACCTTTGTCCCATTTCTGAGGACXXXXXXXXXXCTAAAATGCACAGTGTTCCTTGCTCTTTCTTGTCCTCCACCTTCAGTCTGAGTAGGAACATTGGCAGCTGACTCTTGTGCTTCAGGAGTTGTAATAGCAA	M,aa,ab,ac,ad,ae,af,ag,ah,ai,aj,ak,al,am,an,ao,ap,aq,ar,as,at,au,av,aw,ax,ay,az,ba,bb,bc,bd,be,bf,bg,bh,bi,bj,bk,bl,bm,bn,bo,bp,bq,br,bs,bt,bu,bv,bw,bx,by,bz,ca,cb,cc,cd,ce,cf,cg,ch,ci,cj,ck,cl,cm,cn,co,cp,cq,cr,cs,ct,cu,cv,cw,cx,cy,cz,da,db,dc,dd,de,df,dg,dh,di,dj,dk,dl,dm,dn,do,dp,dq,dr,ds,dt,du,dv,dw,dx,dy,dz,ea,eb,ec,ed,ee,ef,eg,eh,ei,ej,ek,el,em,en,eo,ep,eq,er,es,et,eu,ev,ew,ex,ey,ez,fa,fb,f…	282,64,22,16,52,41,41,28,37,44,75,57,53,50,14,44,28,53,38,74,21,26,27,49,21,18,11,46,36,9,10,27,31,47,17,39,35,62,21,21,15,22,23,30,17,33,41,13,22,22,36,29,19,24,17,20,15,14,40,14,13,11,43,22,23,25,24,7,10,9,31,20,19,26,30,5,12,17,26,49,21,50,24,25,25,47,20,20,18,38,28,18,37,21,19,14,46,24,43,36,21,27,57,22,44,14,21,38,54,52,33,24,18,23,21,42,35,19,16,40,16,42,34,12,20,27,26,46,46,54,12,18,47,25,…
>Marker4868	aaxbb	2
TTTCCCAGTGTCCCTCCTGATGGCGTTGCCTATCATAACTATCATCTCTTCCTCGATCTCTACCACTCTCACCATCAATACTCCTCTCCAAGTCATGTCGXXXXXXXXXXATGGTCTGAATTGAAGCATTATTTTGTCAAATATTTTGAAGTTTCAAAGTTCAAAGTTATACAACAAAATAAAGGAAAGAAATCTATCTCCATAGGAGTG	M,aa,ab,ac,ad,ae,af,ag,ah,ai,aj,ak,al,am,an,ao,ap,aq,ar,as,at,au,av,aw,ax,ay,az,ba,bb,bc,bd,be,bf,bg,bh,bi,bj,bk,bl,bm,bn,bo,bp,bq,br,bs,bt,bu,bv,bw,bx,by,bz,ca,cb,cc,cd,ce,cf,cg,ch,ci,cj,ck,cl,cm,cn,co,cp,cq,cr,cs,ct,cu,cv,cw,cx,cy,cz,da,db,dc,dd,de,df,dg,dh,di,dj,dk,dl,dm,dn,do,dp,dq,dr,ds,dt,du,dv,dw,dx,dy,dz,ea,eb,ec,ed,ee,ef,eg,eh,ei,ej,ek,el,em,en,eo,ep,eq,er,es,et,eu,ev,ew,ex,ey,ez,fa,fb,f…	232,17,22,45,64,15,49,54,26,42,28,67,50,30,39,45,58,59,22,31,33,21,39,14,18,18,13,48,42,37,48,21,27,60,12,54,28,22,16,24,27,36,9,24,22,22,73,38,20,42,23,22,14,39,19,14,17,21,40,46,38,21,16,21,34,17,26,16,29,38,40,27,35,36,15,11,17,17,25,49,34,54,18,8,19,37,27,29,27,34,32,11,38,22,43,33,19,22,17,23,42,17,37,11,29,36,17,21,45,33,34,39,28,52,50,14,42,25,35,39,23,39,44,18,38,23,18,36,19,48,16,24,22,1…
TTTCCCAGTGTCCCTCCTGATGGCGTTGCCTATCATAACTATCATCTCTTCCTCGATCTCTACCACTCTCACCATCAATACTCCTCTCCAAGTCATGTCGXXXXXXXXXXATGGTCTGAATTGAAGCATTATTTTGTCAAATATTTTGAAGTTTCAAAGCTCAAAGTTATACAACAAAATAAAGGAAAGAAATCTATCTCCATAGGAGTG	P,aa,ab,ae,ah,aj,ak,am,ar,as,au,av,aw,ax,ay,az,be,bf,bh,bk,bm,bn,bp,bq,br,bs,bx,by,bz,cd,ce,cj,cm,co,cv,cz,de,df,dg,dm,dr,dt,du,dw,dx,dy,dz,eb,ec,ee,ei,ek,em,ep,es,ex,ez,fa,fb,fc,fe,fg,fi,fj,fp,fq,fr,ft	149,28,17,14,31,25,1,29,29,27,19,1,24,22,28,16,10,25,13,25,24,20,22,19,18,20,14,22,5,19,21,22,15,12,11,13,19,18,16,16,21,19,20,19,21,20,24,17,16,17,1,20,18,17,10,19,16,25,10,24,19,18,32,30,8,17,18,1
>Marker12767	aaxbb	2
CATTGACGACATACTGTTAAAACTCAGAGAGCAAGAGATTGTAAAGCAAGAAAGAAGTTGATGTGGTCGAGGTTTTTTTGCTAAAGGATAAAATCAAAAAXXXXXXXXXXATCTTGTCAATTAATAGTGACTTAGATTAAAAAATTAGTATTTTGGTATTTATAGGGGTGTTGGAAATTATATGGTGTGGTGAGGTATATATGTTTAAGG	P,ac,ae,ag,ah,ai,aj,am,aq,ar,as,bc,be,bg,bi,bn,bp,bq,br,bs,bt,bu,bw,bz,cb,cd,cf,ch,ci,cj,ck,cm,cn,co,cp,cq,cv,cw,db,de,dk,dm,dn,dp,dy,dz,ea,ec,ed,ee,ef,eg,eh,ej,ek,en,eo,ep,eq,es,eu,fb,fe,ff,fh,fj,fl,fo,fq,fr,fs,ft	205,15,10,18,24,21,27,28,22,21,30,17,21,18,19,17,8,26,19,28,1,26,26,18,5,16,27,12,14,17,13,15,18,11,10,1,12,11,11,22,28,18,16,24,22,31,16,32,20,15,16,17,12,29,14,18,24,25,13,1,10,20,20,20,21,24,27,22,9,14,22,18
CATTGACGACATACTGTTAAAACTCAGAGAGCAAGAGATTGTAAAGCAAGAAAGAAGTTGATGTGGTCGAGGTTTTTTTGCTAAAGGATAAAATCGAAAAXXXXXXXXXXGTCTTGTCAATTAATAGTGACTTAGATTAAAAAATTAGTATTTTGGTATTTATAGGGGTGTTGGAAATTATATGGTGTGGTGAGGTATATATGTTTAAGG	M,aa,ab,ac,ad,ae,af,ag,ah,ai,aj,ak,al,am,an,ao,ap,aq,ar,as,at,au,av,aw,ax,ay,az,ba,bb,bc,bd,be,bf,bg,bh,bi,bj,bk,bl,bm,bn,bo,bp,bq,br,bs,bt,bu,bv,bw,bx,by,bz,ca,cb,cc,cd,ce,cf,cg,ch,ci,cj,ck,cl,cm,cn,co,cp,cq,cr,cs,ct,cu,cv,cw,cx,cy,cz,da,db,dc,dd,de,df,dg,dh,di,dj,dk,dl,dm,dn,do,dp,dq,dr,ds,dt,du,dv,dw,dx,dy,dz,ea,eb,ec,ed,ee,ef,eg,eh,ei,ej,ek,el,em,en,eo,ep,eq,er,es,et,eu,ev,ew,ex,ey,ez,fa,fb,f…	199,39,45,9,58,9,58,27,17,18,31,50,49,16,45,42,37,25,27,31,49,36,31,48,53,53,24,40,32,18,46,34,48,21,26,20,41,52,19,48,27,58,16,17,22,16,66,17,34,28,47,36,16,52,9,24,15,31,27,43,26,18,19,19,22,28,10,7,9,24,31,42,44,33,21,7,13,21,40,42,12,42,31,13,25,41,22,41,22,18,28,20,15,29,16,35,27,34,38,29,40,37,62,20,19,21,44,25,14,33,17,17,14,43,17,13,41,37,16,18,17,16,28,39,41,10,29,40,35,41,29,45,17,40,39…
>Marker13105	aaxbb	2
ATGATATTCATGTTTCTCTAAATGAATAAGTGAATAGCTGCCAATTTATTTAAATACTCAATTTCTAGCAGGACAATAACGGAAAATCTTATACAATGAGXXXXXXXXXXAATTCATCGAATTTGTGCTATAATAATTTACACATCATAGGACATTCTTCTCCTTTGCATAAGATACCAAAAGTATAGGTATGTATTGTTGAGAAGATTG	M,aa,ab,ac,ad,ae,af,ag,ah,ai,aj,ak,al,am,an,ao,ap,aq,ar,as,at,au,av,aw,ax,ay,az,ba,bb,bc,bd,be,bf,bg,bh,bi,bj,bk,bl,bm,bn,bo,bp,bq,br,bs,bt,bu,bv,bw,bx,by,bz,ca,cb,cc,cd,ce,cf,cg,ch,ci,cj,ck,cl,cm,cn,co,cp,cq,cr,cs,ct,cu,cv,cw,cx,cy,cz,da,db,dc,dd,de,df,dg,dh,di,dj,dk,dl,dm,dn,do,dp,dq,dr,ds,dt,du,dv,dw,dx,dy,dz,ea,eb,ec,ed,ee,ef,eg,eh,ei,ej,ek,el,em,en,eo,ep,eq,er,es,et,eu,ev,ew,ex,ey,ez,fa,fb,f…	238,28,42,15,53,11,33,50,57,50,48,28,38,17,20,27,35,33,39,47,24,15,22,40,53,44,14,46,17,25,39,42,45,32,21,21,17,36,31,44,39,37,30,36,29,30,7,38,13,60,44,12,17,25,21,10,14,32,13,14,52,17,35,8,16,15,21,8,26,19,6,28,28,16,24,19,7,12,32,23,30,18,24,12,14,47,11,17,24,24,13,32,31,25,18,45,21,40,37,29,21,46,73,15,32,41,46,45,40,26,17,20,19,53,28,62,15,45,15,18,22,25,17,48,24,23,28,32,26,25,26,26,8,19,23…
ATGATATTCATGTTTCTCTAAATGAATAAGTGAATAGCTGCCAATTTATTTAAATACTCAATTTCTAGCAGGACAATAACAGAAAATCTTATACAATGAGXXXXXXXXXXAATTCATCGAATTTGTGCTATAATAATTTACACATCATAGGACATTCTTCTCCTTTGCATAAGATACCAAAAGTATAGGTATGTATTGTTGAGAAGATTG	P,aa,ac,ae,ak,am,an,ao,at,au,av,az,bb,bc,bi,bj,bm,bs,bt,bv,by,ca,cb,cc,cd,cf,cg,ci,ck,cl,cm,cn,co,cr,cu,cy,da,dc,de,df,dh,di,dj,dk,dl,dp,dr,du,dv,dy,dz,ee,ef,eg,eh,ej,el,em,en,eo,ep,eq,er,et,eu,ex,ey,fa,fb,fc,fd,ff,fg,fh,fj,fk,fn,fo,fp,fq	173,27,16,9,25,38,17,11,29,19,8,12,20,15,37,19,1,1,21,27,18,18,1,13,26,21,16,15,7,20,11,16,10,7,17,10,23,17,18,15,10,22,3,19,19,17,22,25,20,26,28,9,22,36,26,23,18,1,20,20,22,18,16,25,16,13,17,21,29,26,30,22,22,2,17,19,26,23,15,13
>Marker14438	aaxbb	2
TTAATCCAGGAGTTACTATGTCCAAATTCTCAAGTCGAATTGTAGTCCTGTAAAGCAAAACAGTTAAATATAACCCGAATCTATTACTAACCAGACTACTXXXXXXXXXXACGTGGTTCCCTAAATACAACTATGAGATAGGGGTATGATAGTTGTAAATTTTTTTTTAACAAGATTCTATATCTATTTTCTCAAAAAGTAACCAATAGA	P,aa,ac,ae,af,ag,ah,ai,al,an,ao,aq,ar,as,av,az,bc,bf,bj,bk,bl,bn,bq,br,bs,bu,bv,bw,bx,by,bz,ca,cd,ch,ck,cl,cp,cr,ct,cu,cx,cz,da,db,dc,dg,dh,dl,dm,dq,dr,ds,du,dy,dz,eb,ee,ef,ek,en,ep,eq,eu,ex,fa,fb,fc,fd,fe,ff,fi,fj,fl,fn,fp,ft	156,19,16,21,28,13,22,21,22,14,11,23,19,31,12,7,16,22,20,20,31,17,20,20,1,16,21,22,22,13,11,11,14,25,8,6,8,10,12,13,4,15,16,5,15,15,8,20,13,12,20,15,18,25,17,21,4,12,20,16,25,14,10,20,24,1,20,1,18,15,10,12,19,18,11,21
TTAATCCAGGAGTTACTATGTCCAAATTCTCAAGTCGAATTGTAGTCCTCTAAAGCAAAACAGTTAAATATAACCCGAGTCTATTACTAACCAGACTACTXXXXXXXXXXTACGTGGTTCCCCAAATACAACTATGAGATAGGGGTATGATAGTTGTAAATTTTTTTTAACAAGATTCTATATCTATTTTCTCAAAAAGTAACCAATAGA	M,aa,ab,ac,ad,ae,af,ag,ah,ai,aj,ak,al,am,an,ao,ap,aq,ar,as,at,au,av,aw,ax,ay,az,ba,bb,bc,bd,be,bf,bg,bh,bi,bj,bk,bl,bm,bn,bo,bp,bq,br,bs,bt,bu,bv,bw,bx,by,bz,ca,cb,cc,cd,ce,cf,cg,ch,ci,cj,ck,cl,cm,cn,co,cp,cq,cr,cs,ct,cu,cv,cw,cx,cy,cz,da,db,dc,dd,de,df,dg,dh,di,dj,dk,dl,dm,dn,do,dp,dq,dr,ds,dt,du,dv,dw,dx,dy,dz,ea,eb,ec,ed,ee,ef,eg,eh,ei,ej,ek,el,em,en,eo,ep,eq,er,es,et,eu,ev,ew,ex,ey,ez,fa,fb,f…	280,25,39,22,52,17,27,17,21,23,73,52,17,52,26,15,51,19,27,28,42,53,26,43,39,40,7,38,39,22,42,74,27,43,29,45,20,20,27,29,16,43,35,16,21,41,22,22,22,12,24,17,12,17,24,25,13,22,41,30,27,33,38,11,10,33,16,18,16,15,7,26,22,14,26,16,3,20,17,24,19,11,26,26,30,11,12,46,27,47,2,19,42,20,36,19,15,25,49,23,37,38,57,16,23,31,22,50,51,8,21,47,35,43,47,36,37,45,22,44,19,19,33,52,43,21,22,34,22,55,51,17,20,22,4…
>Marker6979	aaxbb	2
TTCTTAGGGAATATGATTCTCCAGAAAAGTTGCTGGAGGACAAGTCTTCATCATTCACAAAGCTCGTAGCAGAATACAGCATGAGATCAAGTTCCAGTTTXXXXXXXXXXTCAATCCTGTGGCTTCAGGAGACGACATCCGTTCGCGTGGCGGACGACTTCGTTACACCTTGGTTTAAATAAGTAGAAGAAAAGAGAGCTCTCATCATTA	P,aa,ae,af,ag,ai,al,am,an,ap,aq,as,at,av,az,ba,bb,be,bh,bj,bk,bm,bo,bp,bq,bs,bt,bx,bz,ca,cb,cc,cf,cg,cl,co,cp,cv,cw,cx,da,db,dc,dh,di,dj,dl,dm,do,dp,dq,ds,dt,du,dw,dx,eb,ed,ee,ef,eg,eh,ej,ek,el,em,eo,ep,eq,es,et,eu,ex,ez,fc,fd,fe,ff,fg,fj,fk,fl,fm,fo,fp	134,31,10,14,26,35,21,13,15,25,33,36,12,15,12,11,10,20,6,9,22,26,23,13,26,14,14,19,6,13,7,7,25,17,8,13,10,19,2,8,16,10,19,7,13,7,16,13,15,20,12,18,14,9,16,35,24,25,15,15,7,15,17,15,15,13,19,10,15,12,16,7,12,24,19,25,16,14,14,22,12,1,15,10,11
TTCTTAGGGAATATGATTCTCCAGAAAAGTTGCTGGAGGACAAGTCTTCATCATTCACAAAGCTCGTAGCAGAATACAGCATGAGATCAAGTTCCAGTTTXXXXXXXXXXCAACCCTGTGGCTTCAGGAGACGACATCCGTTCGACGTGGCGGACGACTTCGTTACACCTTGGTTTAAATAAGTAGAAGAAAAGAGAGCTCTCATCATTA	M,aa,ab,ac,ad,ae,af,ag,ah,ai,aj,ak,al,am,an,ao,ap,aq,ar,as,at,au,av,aw,ax,ay,az,ba,bb,bc,bd,be,bf,bg,bh,bi,bj,bk,bl,bm,bn,bo,bp,bq,br,bs,bt,bu,bv,bw,bx,by,bz,ca,cb,cc,cd,ce,cf,cg,ch,ci,cj,ck,cl,cm,cn,co,cp,cq,cr,cs,ct,cu,cv,cw,cx,cy,cz,da,db,dc,dd,de,df,dg,dh,di,dj,dk,dl,dm,dn,do,dp,dq,dr,ds,dt,du,dv,dw,dx,dy,dz,ea,eb,ec,ed,ee,ef,eg,eh,ei,ej,ek,el,em,en,eo,ep,eq,er,es,et,eu,ev,ew,ex,ey,ez,fa,fb,f…	289,23,43,21,66,14,23,11,46,30,72,50,12,30,19,46,23,25,43,31,17,42,13,42,51,39,15,22,20,38,60,32,53,44,8,43,18,34,23,13,46,18,7,13,45,15,29,23,41,36,14,25,16,22,7,6,30,40,31,14,59,38,35,31,10,43,32,14,10,27,31,35,36,22,17,11,10,29,26,20,17,21,29,36,23,35,11,18,9,44,12,14,33,10,12,18,49,17,16,18,55,21,32,58,49,41,30,49,26,31,17,30,12,42,24,12,13,20,34,24,15,12,44,26,15,18,16,33,26,46,18,55,49,25,2…
>Marker14060	aaxbb	2
CAAACTTCCAAATGAAGCAAGAAATAAATTATCACAACAATGATAAATACTTCCAGACTTCAATAGAAGATGGGAAAGGTGGAAACATCTTAGTCTGAGAXXXXXXXXXXTGATTCTAACAAAGACAGCACATAGCTCACATGCCCCTACAGAGGCTTTTGATTGACTACACAGTAACAGCTTCTCTTCCTCATTTTCTTATACATAAGA	M,aa,ab,ac,ad,ae,af,ag,ah,ai,aj,ak,al,am,an,ao,ap,aq,ar,as,at,au,av,aw,ax,ay,az,ba,bb,bc,bd,be,bf,bg,bh,bi,bj,bk,bl,bm,bn,bo,bp,bq,br,bs,bt,bu,bv,bw,bx,by,bz,ca,cb,cc,cd,ce,cf,cg,ch,ci,cj,ck,cl,cm,cn,co,cp,cq,cr,cs,ct,cu,cv,cw,cx,cy,cz,da,db,dc,dd,de,df,dg,dh,di,dj,dk,dl,dm,dn,do,dp,dq,dr,ds,dt,du,dv,dw,dx,dy,dz,ea,eb,ec,ed,ee,ef,eg,eh,ei,ej,ek,el,em,en,eo,ep,eq,er,es,et,eu,ev,ew,ex,ey,ez,fa,fb,f…	237,28,22,29,51,12,33,47,26,57,32,46,32,13,10,13,43,52,19,47,37,26,46,19,18,21,34,27,47,13,23,46,23,38,13,38,39,20,25,25,38,45,19,34,35,12,72,43,46,41,36,35,6,38,6,30,18,39,43,17,40,25,36,21,17,19,25,12,27,17,31,15,30,34,12,18,14,14,20,33,34,20,23,20,18,14,30,20,24,38,30,47,8,16,45,14,21,48,36,26,10,26,41,53,32,21,28,44,15,30,47,52,15,37,28,21,21,42,43,16,16,27,36,41,28,35,26,15,24,24,12,13,9,20,…
CAAACTTCCAAATGAAGCAAGAAATAAATTATCACAACAATGATAAATACTTCCAGACTTCAATAGAAGATGGGAAAGGTGGAAACATCTTAGTCTGAGAXXXXXXXXXXTGATTCTAACAAAGACAGCACATAGCTCACATGCCCCTATAGAGGCTTTTGATTGACTACACAGTAACAGCTTCTCTTCCTCATTTTCTTATACATAAGA	P,aa,ab,ae,af,ah,aj,am,an,ao,ar,as,au,aw,ax,ay,az,ba,bc,bd,bf,bh,bk,bm,bp,bq,bs,bz,cb,cd,cg,cl,cm,co,cs,cv,cz,dc,de,df,dg,di,dj,dk,dn,dp,dq,dr,du,dv,dw,dx,dz,ea,eb,ed,ee,ef,eh,ej,ek,el,en,eo,ep,es,ew,ex,ey,ez,fa,fb,fc,fd,fe,fg,fh,fi,fj,fk,fm,fn,fp,fq,fr	162,20,21,17,1,17,32,21,22,15,20,29,33,26,28,15,13,23,15,27,31,16,26,16,15,26,20,11,6,11,14,6,27,11,25,15,23,28,14,17,31,15,1,1,12,1,11,27,23,15,26,35,27,15,28,21,30,1,21,15,25,17,1,24,13,1,15,19,14,22,24,6,18,1,15,19,1,20,15,25,23,17,6,11,16
>Marker11421	aaxbb	2
CTTAAAAATTCAGGTCCATTATCACTCCTAATTGTTTGATTCTTTTATTAAATTGTGTAAGAATCATCTTATGAAAATTCTTTAGCAATTCTAGAGCTTGXXXXXXXXXXAAATATTCCTTTGAAAAAGAAGTGCTTAAAGGAAAAGGCTGTCTCTGCAGTTTTGCCTGTGGGCAAATTTCACCAACATGTAGCATGCTCTTTGTCATTG	P,aa,ac,ae,af,ag,ah,ai,ak,al,an,ao,aq,ar,as,av,az,bc,bf,bj,bk,bl,bn,bq,br,bt,bu,bv,bw,bx,by,bz,ca,cd,ch,ck,cl,cp,cr,ct,cu,cx,cz,da,db,dc,dg,dh,dl,dm,dq,dr,ds,du,dy,dz,eb,ee,ef,en,ep,eq,eu,ex,fa,fb,fc,fe,ff,fi,fj,fl,fn,fp,ft	150,20,13,8,18,21,15,26,1,16,24,18,20,29,30,14,6,26,27,14,14,18,19,25,12,1,25,17,16,20,14,15,14,18,17,10,8,9,16,24,14,8,24,20,18,15,25,17,7,9,18,6,8,12,30,31,6,18,17,20,10,12,28,11,11,1,25,25,9,18,13,18,17,8,16
CTTAAAAATTCAGGTCCATTATCACTCCTAATTGTTTTGATTCTTTTATTAAATTGTGTAAGAATCATCTTATGAAAATTCTTTAGCAATTCTAGAGCTTXXXXXXXXXXAAATATTCCTTTGAAAAAGAAGTGCTTAAAGGAAAAGGCTGTCTCTGCAGTTTTGCCTGTGGGCAAATTTCACCAACATGTAGCATGCTCTTTGTCATTG	M,aa,ab,ac,ad,ae,af,ag,ah,ai,aj,ak,al,am,an,ao,ap,aq,ar,as,at,au,av,aw,ax,ay,az,ba,bb,bc,bd,be,bf,bg,bh,bi,bj,bk,bl,bm,bn,bo,bp,bq,br,bs,bt,bu,bv,bw,bx,by,bz,ca,cb,cc,cd,ce,cf,cg,ch,ci,cj,ck,cl,cm,cn,co,cp,cq,cr,cs,ct,cu,cv,cw,cx,cy,cz,da,db,dc,dd,de,df,dg,dh,di,dj,dk,dl,dm,dn,do,dp,dq,dr,ds,dt,du,dv,dw,dx,dy,dz,ea,eb,ec,ed,ee,ef,eg,eh,ei,ej,ek,el,em,en,eo,ep,eq,er,es,et,eu,ev,ew,ex,ey,ez,fa,fb,f…	198,31,50,19,78,19,16,23,20,42,50,43,35,42,26,25,39,32,28,23,44,42,15,44,49,51,22,38,38,27,30,46,24,33,26,25,23,14,1,28,21,43,43,26,15,37,55,18,29,13,27,19,9,18,35,37,16,32,27,54,19,21,34,13,6,30,31,13,11,21,10,27,17,22,22,23,6,17,13,18,14,25,39,27,29,35,22,37,39,28,20,21,27,32,49,19,24,24,47,18,44,29,68,16,37,36,32,45,38,14,13,58,39,39,45,43,39,43,24,38,13,28,28,44,32,31,20,28,32,27,39,16,50,15,…
>Marker4474	aaxbb	2
GACGATTGGTGACCGACGATGGCGAGGATAGCTACCGTAGAAAATCTGGAAAAACCACGCGGCTTTTAGTTCAAACCGCGCCTTTCACCGGCGACTTTCAXXXXXXXXXXCGCAATTACTAGGGTTTGCCGCGCCCTCGGACGTGGAAAAAGCGGTCGTTTCGGCGCCGCAACTGCTCGGAATTGATGCGCCATTGGACACGGAAAAAGC	M,aa,ab,ac,ad,ae,af,ag,ah,ai,aj,ak,al,am,an,ao,ap,aq,ar,as,at,au,av,aw,ax,ay,az,ba,bb,bc,bd,be,bf,bg,bh,bi,bj,bk,bl,bm,bn,bo,bp,bq,br,bs,bt,bu,bv,bw,bx,by,bz,ca,cb,cc,cd,ce,cf,cg,ch,ci,cj,ck,cl,cm,cn,co,cp,cq,cr,cs,ct,cu,cv,cw,cx,cy,cz,da,db,dc,dd,de,df,dg,dh,di,dj,dk,dl,dm,dn,do,dp,dq,dr,ds,dt,du,dv,dw,dx,dy,dz,ea,eb,ec,ed,ee,ef,eg,eh,ei,ej,ek,el,em,en,eo,ep,eq,er,es,et,eu,ev,ew,ex,ey,ez,fa,fb,f…	151,37,27,32,36,21,33,25,24,39,39,36,36,28,29,19,23,20,38,42,32,31,13,34,25,30,23,40,19,23,30,29,38,33,34,24,30,39,37,17,18,29,25,15,33,14,50,34,37,33,27,20,14,22,24,26,20,15,30,23,39,22,31,20,17,21,24,17,12,13,18,23,25,19,15,11,8,20,21,25,24,32,25,14,12,27,28,25,20,32,21,23,33,26,26,9,16,25,22,34,16,26,36,41,30,41,27,29,30,37,27,34,22,30,38,21,33,39,29,28,20,29,36,30,36,32,32,23,23,29,28,20,35,3…
GACGATTGGTGACCGACGATGGCGAGGATAGCTACCGTAGAAAATTTGAAAAACCACGCGGCTTTTAGTTCAAACCGCGCCTTTCACCGGCGACTTTCAGXXXXXXXXXXCGCAATTACTAGGGTTTGCCGCGCCCTCGGACGTGGAAAAAGCGGTCGTTTCGGCGCCGCAACTGCTCGGAATTGATGCGCCATTGGACACGGAAAAAGC	P,aa,ab,ae,ah,aj,am,ao,as,au,aw,ax,ay,az,bc,bf,bh,bk,bm,bn,bp,bq,bs,bx,by,bz,cb,cd,cg,cj,cm,co,cs,cv,cz,de,df,dg,dm,dq,dr,du,dv,dw,dx,dz,eb,ed,ee,eh,ej,ek,eo,ep,ew,ex,ey,ez,fa,fb,fc,fd,fe,fg,fi,fj,fm,fp,fq,fr	64,4,9,1,3,3,6,3,12,6,6,7,4,2,5,8,6,6,5,5,7,3,5,5,8,2,4,2,1,4,4,4,2,2,6,3,3,1,9,3,4,5,3,5,4,7,8,7,13,4,9,7,7,4,1,8,8,7,4,8,4,1,10,1,10,6,4,1,3,1
>Marker7417	aaxbb	2
TGTTTTCCTCCAAACGCTCCATGTATAGGGTTTTGTTTTATCTCCAAATTCGTTCCCACAGACAGCGCCAAACTGATCTGGCTCGATCATGTTTGGTCACXXXXXXXXXXGGATCGAAAGAAAAAAAGTAGCGATCTGAATGTGTAGGTGAAATGTGTTGCATACTTTCTATCTCTGCAAGTAGGAGTATTTATAGGCAGTGGGGTTGTG	P,aa,ab,ae,ah,aj,am,ao,as,au,aw,ax,ay,az,bc,bf,bh,bk,bm,bn,bp,bq,bs,bx,by,bz,cb,cd,cj,cm,co,cs,cv,cz,de,df,dg,dm,dq,dr,dt,du,dv,dw,dx,dz,eb,ed,ee,eh,ej,ek,eo,ep,ew,ex,ey,ez,fa,fb,fc,fe,fg,fi,fj,fm,fp,fq,fr	211,30,25,15,32,28,26,25,30,20,25,17,28,8,17,29,16,34,16,29,14,20,15,21,14,11,18,11,16,22,17,18,10,10,9,20,18,26,20,12,24,20,24,19,35,32,37,24,28,19,17,21,30,15,16,30,21,19,35,18,20,11,20,19,17,29,15,11,16
TGTTTTCCTCCAAACGCTCCATGTATAGGGTTTTGTTTTATCTCCAAATTCGTTCCCACAGACGGCGCCAAACTGATCTGGCTCGATCACGTTTGGTCACXXXXXXXXXXGGATCGAAAGAAAAAAAGTAGCGATCTGAATGTGTAGGTGAAATGTGTTGCATACTTTCTATCTCTGCAAGTAGGAGTATTTATAGGCAGTGGGGTTGTG	M,aa,ab,ac,ad,ae,af,ag,ah,ai,aj,ak,al,am,an,ao,ap,aq,ar,as,at,au,av,aw,ax,ay,az,ba,bb,bc,bd,be,bf,bg,bh,bi,bj,bk,bl,bm,bn,bo,bp,bq,br,bs,bt,bu,bv,bw,bx,by,bz,ca,cb,cc,cd,ce,cf,cg,ch,ci,cj,ck,cl,cm,cn,co,cp,cq,cr,cs,ct,cu,cv,cw,cx,cy,cz,da,db,dc,dd,de,df,dg,dh,di,dj,dk,dl,dm,dn,do,dp,dq,dr,ds,dt,du,dv,dw,dx,dy,dz,ea,eb,ec,ed,ee,ef,eg,eh,ei,ej,ek,el,em,en,eo,ep,eq,er,es,et,eu,ev,ew,ex,ey,ez,fa,fb,f…	246,24,16,33,55,17,37,49,24,72,16,49,37,17,29,29,37,37,41,21,28,16,20,25,21,21,5,43,29,10,50,46,27,32,14,35,41,29,29,17,22,37,13,22,36,10,63,46,40,35,19,4,13,42,12,20,10,35,45,41,47,23,19,19,17,16,23,13,15,22,14,18,36,19,6,12,12,22,14,36,48,29,46,9,22,11,39,22,28,29,25,21,26,28,21,13,10,25,20,16,23,21,42,31,21,33,26,39,20,26,38,47,13,32,22,15,35,47,43,17,24,35,42,36,45,20,34,17,20,26,18,21,20,16,…
>Marker9495	aaxbb	2
TATTAAGGGCGTGCTGGACTAGAGGGGGTTAAAACCTGGATGATGTACTATTCCTTACAAGTTATTGAGAGGGGAATAATTGTCTTGCTGGAGAAAGGATXXXXXXXXXXCTAAGTAATGATCATTCTATATCTGTCTTCCTACTGCAGAGCAAAGTATGACCGACTGGAAGCCGCTTATTTAGTAGAACAAGTTAAGTAATAATAAGGA	P,ac,ad,ae,af,ag,ah,ai,aj,ak,al,am,an,ao,aq,as,au,ax,ay,ba,bc,be,bf,bg,bj,bl,bo,bq,br,bs,bt,bu,bw,bx,by,bz,cb,cf,ci,cj,cl,cm,cp,cv,cw,cz,da,db,df,dg,di,dj,dk,dl,dm,dn,dp,ds,dv,dz,ea,eb,ec,ee,ef,eh,ei,ek,el,en,eo,er,es,et,eu,ev,ez,fb,fc,fd,fe,fh,fi,fj,fl,fn,fp,fq,fr,fs	220,1,38,19,14,31,17,32,37,32,33,12,19,26,12,32,16,20,28,30,24,21,35,32,22,15,21,26,18,31,35,1,18,17,8,15,12,18,12,32,8,17,16,9,3,18,19,12,10,26,19,17,20,10,1,1,23,25,21,33,30,29,16,28,15,14,24,1,24,1,29,23,33,31,18,18,17,12,27,24,26,1,18,22,31,18,15,7,12,25
TATTAAGGGCGTGCTGGACTAGAGGGGGTTAAAACCTGGATGATGTACTATTCCTTACAAGTTATTGAGAGGGGAATAATTGTCTTGCTGGAGAAAGGATXXXXXXXXXXCTAAGTAATGATAATTCTATATCTGTCTTCCTACTGCAGAGCAAAGTATGACCGACTGGAAGCCGCTTATTTAGTAGAACAAGTTAAGTAATAATAAGGA	M,aa,ab,ac,ad,ae,af,ag,ah,ai,aj,ak,al,am,an,ao,ap,aq,ar,as,at,au,av,aw,ax,ay,az,ba,bb,bc,bd,be,bf,bg,bh,bi,bj,bk,bl,bm,bn,bo,bp,bq,br,bs,bt,bu,bv,bw,bx,by,bz,ca,cb,cc,cd,ce,cf,cg,ch,ci,cj,ck,cl,cm,cn,co,cp,cq,cr,cs,ct,cu,cv,cw,cx,cy,cz,da,db,dc,dd,de,df,dg,dh,di,dj,dk,dl,dm,dn,do,dp,dq,dr,ds,dt,du,dv,dw,dx,dy,dz,ea,eb,ec,ed,ee,ef,eg,eh,ei,ej,ek,el,em,en,eo,ep,eq,er,es,et,eu,ev,ew,ex,ey,ez,fa,fb,f…	262,61,46,30,22,19,23,17,22,32,42,42,22,28,5,33,49,21,40,24,30,25,25,35,22,26,27,28,22,19,48,22,24,17,17,67,18,43,27,37,38,32,24,15,19,17,33,36,39,19,9,12,11,37,14,16,24,35,29,20,48,7,24,12,18,17,25,11,12,9,24,24,31,18,9,5,6,23,18,16,19,37,23,18,14,5,24,19,11,18,10,37,39,19,16,30,37,35,28,29,21,51,73,46,20,17,35,24,56,17,16,37,25,12,49,43,12,54,30,23,28,28,16,20,17,15,13,29,36,38,12,29,12,23,30,1…
>Marker13366	aaxbb	2
CTTTGACGTGGATCAGAGGATTCAAGATTCAGTCCCCAAAAGTAACAGTTAAAAGTCGGACATTTCACATCATTGCTTAAAATGAAAGGCAGGTATGAAAXXXXXXXXXXAGAACATACCATACTGTCATCAGCTTTGAACCACCTTCCCTCATTATTCTTTATGTAACACACGTAATGACCAGAAACTGCTGAATTCATAACATCCAAG	M,aa,ab,ac,ad,ae,af,ag,ah,ai,aj,ak,al,am,an,ao,ap,aq,ar,as,at,au,av,aw,ax,ay,az,ba,bb,bc,bd,be,bf,bg,bh,bi,bj,bk,bl,bm,bn,bo,bp,bq,br,bs,bt,bu,bv,bw,bx,by,bz,ca,cb,cc,cd,ce,cf,cg,ch,ci,cj,ck,cl,cm,cn,co,cp,cq,cr,cs,ct,cu,cv,cw,cx,cy,cz,da,db,dc,dd,de,df,dg,dh,di,dj,dk,dl,dm,dn,do,dp,dq,dr,ds,dt,du,dv,dw,dx,dy,dz,ea,eb,ec,ed,ee,ef,eg,eh,ei,ej,ek,el,em,en,eo,ep,eq,er,es,et,eu,ev,ew,ex,ey,ez,fa,fb,f…	285,43,52,24,72,11,53,43,53,43,55,23,34,18,22,51,51,49,39,34,34,19,38,58,47,61,10,56,21,21,31,48,42,34,29,17,18,51,14,37,47,12,23,31,46,32,38,23,21,37,21,44,15,21,11,11,15,45,18,16,39,20,47,10,10,28,12,18,34,20,8,29,28,36,32,22,10,15,40,40,32,21,30,30,15,46,4,12,27,17,19,35,20,27,14,17,23,38,30,19,42,42,61,27,18,24,50,21,30,32,19,25,7,19,17,38,22,34,17,39,15,12,19,20,13,29,20,10,49,40,28,16,17,29…
CTTTGACGTGGATCAGAGGATTCAAGATTCAGTCCCCAAAAGTAATAGTTAAAAGTCGGACATTTCACATCATTGCTTAAAATGAAAGGCAGGTATGAAAXXXXXXXXXXAGAACATACCATACTGTCATCAGCTTTGAACCACCTTCCCTCATTATTCTTTATGTAACACACGTAATGACCAGAAACTGCTGAATTCATAACATCCAAG	P,ac,ae,ak,al,am,an,ar,as,au,av,ax,az,bb,bc,bi,bj,bl,bo,bt,bv,bx,bz,ca,cb,cc,cd,cf,cg,ck,cl,cn,cr,ct,cy,dc,dd,df,dg,dh,di,dj,dk,dl,dn,dp,dq,dr,dt,du,dy,dz,ea,ec,ee,ef,eg,eh,ei,ej,el,en,ep,eq,er,es,et,ew,fa,fb,fc,fd,ff,fg,fk,fn,fo,fp,ft	150,15,19,24,1,26,9,1,20,14,1,1,16,20,20,19,24,2,23,42,16,22,17,13,12,14,14,26,16,1,9,13,8,25,15,23,1,10,1,14,15,1,14,14,20,27,21,18,21,20,31,29,17,16,37,24,20,22,17,15,18,15,13,15,18,25,22,17,17,23,27,12,18,18,22,18,14,8,21
>Marker5009	aaxbb	2
CATAATGGATTAAAATTGAAATGGTTGATTAAATCCATGCCTTCCATCCACAACAATGTGGTGTGGATGCTACTTTCGCCCAATTGTGGTCTCACGACTCXXXXXXXXXXTGCCTAACATGCTACTCAGGATCATGTGAAGAGGCGAGGCAAAATAACTTGGGAATCTCATTGGAATGAGAATGGTATAGGTTACCTCCTATAAAGCTTG	M,aa,ab,ac,ad,ae,af,ag,ah,ai,aj,ak,al,am,an,ao,ap,aq,ar,as,at,au,av,aw,ax,ay,az,ba,bb,bc,bd,be,bf,bg,bh,bi,bj,bk,bl,bm,bn,bo,bp,bq,br,bs,bt,bu,bv,bw,bx,by,bz,ca,cb,cc,cd,ce,cf,cg,ch,ci,cj,ck,cl,cm,cn,co,cp,cq,cr,cs,ct,cu,cv,cw,cx,cy,cz,da,db,dc,dd,de,df,dg,dh,di,dj,dk,dl,dm,dn,do,dp,dq,dr,ds,dt,du,dv,dw,dx,dy,dz,ea,eb,ec,ed,ee,ef,eg,eh,ei,ej,ek,el,em,en,eo,ep,eq,er,es,et,eu,ev,ew,ex,ey,ez,fa,fb,f…	209,22,23,37,44,14,39,50,25,38,35,68,44,30,43,23,42,34,46,32,44,17,47,23,22,26,8,51,33,21,44,44,23,40,13,42,49,18,44,19,28,38,18,15,34,15,75,57,31,50,21,34,6,28,16,35,11,39,61,37,51,25,25,15,21,15,41,13,16,16,29,17,34,21,13,35,13,20,18,31,42,32,41,8,17,15,45,40,34,44,23,16,30,15,25,17,17,29,38,22,9,10,44,47,36,49,24,42,26,39,22,47,19,52,17,21,52,54,23,16,13,35,43,37,33,35,20,18,20,19,13,20,27,20,…
CATAATGGATTAAAATTGAAATGGTTGATTAAATCCATGCCTTCCATCCACAACAATGTGGTGTGGATGCTACTTTCGCCCAATTGTGGTCTCACGACTCXXXXXXXXXXTGCCTAACATGCTACTCAGGATCATGTGAAGAGGCGAGGCAAAATAACTTGGGAATCTCATTGGAATGAGAATGGTATAGGTTACCTCCTATAAAGCCTG	P,aa,ab,ae,ah,aj,am,ao,as,au,aw,ax,ay,az,bc,bf,bh,bk,bm,bn,bp,bq,bs,bx,bz,cb,cd,cj,cm,co,cs,cv,cz,de,df,dg,dm,dq,dr,dt,du,dv,dw,dx,dz,eb,ed,ee,eh,ej,ek,eo,ep,es,ew,ex,ey,ez,fa,fb,fc,fe,fg,fi,fj,fm,fp,fq,fr	180,21,13,20,20,13,16,17,18,12,21,16,22,12,15,21,10,20,11,20,11,12,16,18,9,13,14,16,12,11,16,9,16,14,11,10,9,11,9,14,9,14,20,14,17,29,20,24,20,16,13,19,12,1,11,19,23,16,22,11,18,10,14,15,16,24,10,13,12
>Marker9975	aaxbb	2
CAAATGCGAATCTGCCTTCACGCTCCCTCTAAGACTTGGTTATTTGACTTGTTTGCTTAATATTAACAAACTAGTGAATGATGCAGTTTAGATAGCTTGAXXXXXXXXXXAAGGCGTGCCTCTTGATGAGTTTTCCATCAAAGCAGAGAAGAAGAGACAGAGAGAAAGAATGGTAATGATATTTTAGCTTGGTTGTTAGTGTATATTTTG	M,aa,ab,ac,ad,ae,af,ag,ah,ai,aj,ak,al,am,an,ao,ap,aq,ar,as,at,au,av,aw,ax,ay,az,ba,bb,bc,bd,be,bf,bg,bh,bi,bj,bk,bl,bm,bn,bo,bp,bq,br,bs,bt,bu,bv,bw,bx,by,bz,ca,cb,cc,cd,ce,cf,cg,ch,ci,cj,ck,cl,cm,cn,co,cp,cq,cr,cs,ct,cu,cv,cw,cx,cy,cz,da,db,dc,dd,de,df,dg,dh,di,dj,dk,dl,dm,dn,do,dp,dq,dr,ds,dt,du,dv,dw,dx,dy,dz,ea,eb,ec,ed,ee,ef,eg,eh,ei,ej,ek,el,em,en,eo,ep,eq,er,es,et,eu,ev,ew,ex,ey,ez,fa,fb,f…	243,32,24,38,71,19,53,53,57,50,31,24,44,57,53,45,44,72,25,27,25,18,49,36,55,30,20,30,17,49,26,29,39,40,28,35,22,36,24,37,36,57,23,48,24,40,79,18,29,55,41,44,21,35,12,18,32,21,48,25,50,30,49,17,9,52,41,21,32,43,56,42,57,40,38,28,3,9,31,22,48,18,38,43,21,51,8,14,24,41,15,39,37,15,21,50,41,55,44,23,15,41,62,23,48,11,31,44,44,66,53,60,39,58,43,33,21,30,55,27,20,20,23,34,51,11,23,23,11,47,26,14,50,18,…
CAAATGCGAATCTGCCTTCACGCTTCCTCTAAGACTTGGTTATTTGACTTGTTTGCTTAATATTAACAAACTAGTGAATGATGCAGTTTAGATAGCTTGAXXXXXXXXXXAAGGCGTGCCTCTTGATGAGTTTTCCATCAAAGCAGAGAAGAAGAGACAGAGAGAAAGAATGGTAATGATATTTTAGCTTGGTTGTTAGTGTATATTTTG	P,aa,ab,ae,aj,ak,ar,as,at,au,aw,ay,az,ba,bb,bd,be,bf,bj,bm,bn,bp,br,bu,bv,bz,ca,cb,ce,cg,ck,cl,cu,cx,cy,cz,da,dc,df,di,dj,dl,do,dp,du,dv,dy,ea,eb,ek,el,em,eo,ep,eq,er,et,eu,ex,ez,fa,fc,fd,fe,fh,fi,fj,fm,fp,fq,fr,fs	58,5,11,10,9,4,6,7,14,5,7,6,4,10,3,21,9,18,8,5,4,6,10,3,6,12,7,5,10,7,3,3,9,3,7,8,11,10,6,7,14,6,9,11,14,1,8,4,7,4,6,13,8,9,2,8,1,3,17,4,5,4,5,3,12,11,3,5,5,5,8,13
>Marker5816	aaxbb	2
TATCTCAAAGGATGCCTCCCTAGATTTTCTTGATAGGAGGGTTCCCTTTAGATTTCTTGAGGGATATTTTTCAAACTTCCTTGGTAAGGCGTCCTTGCACXXXXXXXXXXCTTAAACATTATACCATGAAATACTTTTGTGTAAGAAGTAATGGGTGAGAGGCATATGAGGGCTTAGAATGGGAGTCCCGGAGGCTCCTTCAATGATGGA	P,ab,ac,af,ag,ah,aj,al,am,ap,at,au,aw,ax,az,bb,be,bf,bg,bj,bk,bn,bo,bq,br,bu,bw,bx,bz,ca,cd,cf,ch,ci,ck,cl,cm,cn,co,cp,ct,cv,cx,cy,cz,db,dc,dg,dh,dl,dm,dn,do,dq,ds,dt,du,dv,dw,eb,ed,ef,eh,ei,ej,el,em,en,ep,eq,es,et,eu,ew,ey,fb,fc,fd,fe,ff,fh,fi,fj,fk,fn,fp,fq,fr	176,21,20,15,25,27,19,27,15,21,21,9,30,20,11,18,23,22,17,16,25,12,17,19,18,24,24,27,14,21,18,20,13,1,13,1,19,16,14,13,14,10,7,10,24,12,24,1,6,6,19,18,13,24,25,21,16,18,18,5,29,18,11,29,27,26,14,16,15,15,12,21,15,12,28,10,32,23,23,20,19,20,16,19,18,19,12,8
TATCTTAAAGGATGCCTCCCTAGATTTTCTTGATAGGAGGGTTCCCTTTAGATTTCTTGAGGGATATTTTTCAAACTTCCTTGGTAAGGCGTCCTTGCACXXXXXXXXXXCTTAAACATTATACCATGAAATACTTTTGTGTAAGAAGTAATGGGTGAGAGGCATATGAGGGCTTAGAATGGGAGTCCCGGAGGCTCCTTCAATGATGGA	M,aa,ab,ac,ad,ae,af,ag,ah,ai,aj,ak,al,am,an,ao,ap,aq,ar,as,at,au,av,aw,ax,ay,az,ba,bb,bc,bd,be,bf,bg,bh,bi,bj,bk,bl,bm,bn,bo,bp,bq,br,bs,bt,bu,bv,bw,bx,by,bz,ca,cb,cc,cd,ce,cf,cg,ch,ci,cj,ck,cl,cm,cn,co,cp,cq,cr,cs,ct,cu,cv,cw,cx,cy,cz,da,db,dc,dd,de,df,dg,dh,di,dj,dk,dl,dm,dn,do,dp,dq,dr,ds,dt,du,dv,dw,dx,dy,dz,ea,eb,ec,ed,ee,ef,eg,eh,ei,ej,ek,el,em,en,eo,ep,eq,er,es,et,eu,ev,ew,ex,ey,ez,fa,fb,f…	212,48,22,16,48,20,20,20,24,46,18,44,19,18,37,40,19,45,49,52,15,18,30,22,15,44,13,60,11,40,37,26,17,34,36,46,18,24,36,39,12,24,33,14,15,31,67,22,37,31,20,19,15,14,25,33,10,40,14,41,28,28,30,15,23,25,17,11,11,14,19,25,15,21,8,21,3,13,19,35,12,16,18,28,23,49,21,34,30,22,10,15,15,14,38,21,37,18,19,26,20,20,60,48,53,37,18,49,22,46,17,48,12,21,18,41,24,17,19,39,15,16,46,19,22,12,41,9,51,23,46,41,6,21,…
>Marker13939	aaxbb	2
TTGTATGGATATCCCCCTAATCAACTGCCTATTAGTCCTTACTTGCATAGTCACCATTCTGATGTTGAGGAACTGATGAAGAATAAGGTCGAGATCCTCCXXXXXXXXXXAGAGTTTGAAGTTGGGGATGAGGTCTTCCTTAAGTTGCAACCTTATAGACATGCTTCTATAGCTCTAAGGAGGAATTTAAAGCTTCAGTGAGCTATTTTG	P,aa,ab,ad,ae,af,ak,al,ao,ap,aq,as,aw,ax,az,ba,bb,bc,bd,be,bh,bi,bj,bm,bn,bo,bp,bs,bu,bx,by,cb,cd,ce,cg,cj,ck,cm,cn,cr,cs,ct,cu,cv,cz,da,db,dd,de,dn,do,dp,dr,dt,dx,dy,ea,ec,ee,eg,eh,ei,ej,en,ep,es,et,ev,ew,ex,ez,fb,fd,fe,ff,fg,fi,fk,fl,fo,fr,fs,ft	151,24,21,33,16,26,31,31,28,20,20,25,35,42,12,20,17,27,19,17,9,30,18,22,11,18,12,18,18,27,21,10,18,17,21,21,7,9,19,11,15,19,11,17,15,20,12,11,17,13,18,16,27,18,32,2,22,21,24,19,15,15,15,13,14,30,21,10,1,43,20,31,22,21,25,22,8,20,29,19,13,16,2
TTGTATGGATATCCCCCTAATCAACTGCCTATTGGTCCTTACTTGCATAGTCACCATTCTGATGTTGAGGAACTGATGAAGAATAAGGTCGAGATCCTCCXXXXXXXXXXAGAGTTTGAAGTTGGGGATGAGGTCTTCCTTAAGCTGCAACCTTATAGACATGCTTCTATAGCTCTAAGGAGGAATTTAACGCTTCAGTGAGCTATTTTG	M,aa,ab,ac,ad,ae,af,ag,ah,ai,aj,ak,al,am,an,ao,ap,aq,ar,as,at,au,av,aw,ax,ay,az,ba,bb,bc,bd,be,bf,bg,bh,bi,bj,bk,bl,bm,bn,bo,bp,bq,br,bs,bt,bu,bv,bw,bx,by,bz,ca,cb,cc,cd,ce,cf,cg,ch,ci,cj,ck,cl,cm,cn,co,cp,cq,cr,cs,ct,cu,cv,cw,cx,cy,cz,da,db,dc,dd,de,df,dg,dh,di,dj,dk,dl,dm,dn,do,dp,dq,dr,ds,dt,du,dv,dw,dx,dy,dz,ea,eb,ec,ed,ee,ef,eg,eh,ei,ej,ek,el,em,en,eo,ep,eq,er,es,et,eu,ev,ew,ex,ey,ez,fa,fb,f…	244,27,18,27,41,15,31,32,46,41,48,23,16,61,35,31,21,18,44,37,32,54,28,31,19,69,9,26,22,18,18,20,59,33,15,21,17,50,29,19,26,17,10,23,47,19,77,17,39,41,18,18,27,42,5,20,17,21,35,22,47,36,21,7,22,16,16,23,23,19,8,14,10,4,15,15,15,18,18,31,17,42,10,14,29,33,20,28,43,38,20,39,22,16,20,36,13,30,28,33,35,40,20,40,47,19,39,31,47,22,26,22,19,14,20,38,30,43,13,36,11,34,38,17,15,24,7,21,6,51,19,45,21,58,28,…
>Marker12016	aaxbb	2
TTTCTTGTGACAATTGTAAGACATCATGTGGTTTCCTCAACCATTGAATCCGATCCAGTGCTGGTTTCTCATAGACCCACCAAAAGAATTATCCCAATCCXXXXXXXXXXTATAGAAGACTTTGACAAAGTTTTCTACAGTTGGTACCTCATAATTTGACTTGGCACACAACACACGACCGTATTCCTATTGCAGGACCAATTTATTTGG	M,aa,ab,ac,ad,ae,af,ag,ah,ai,aj,ak,al,am,an,ao,ap,aq,ar,as,at,au,av,aw,ax,ay,az,ba,bb,bc,bd,be,bf,bg,bh,bi,bj,bk,bl,bm,bn,bo,bp,bq,br,bs,bt,bu,bv,bw,bx,by,bz,ca,cb,cc,cd,ce,cf,cg,ch,ci,cj,ck,cl,cm,cn,co,cp,cq,cr,cs,ct,cu,cv,cw,cx,cy,cz,da,db,dc,dd,de,df,dg,dh,di,dj,dk,dl,dm,dn,do,dp,dq,dr,ds,dt,du,dv,dw,dx,dy,dz,ea,eb,ec,ed,ee,ef,eg,eh,ei,ej,ek,el,em,en,eo,ep,eq,er,es,et,eu,ev,ew,ex,ey,ez,fa,fb,f…	218,17,20,32,32,19,26,16,38,20,22,58,36,35,39,27,51,17,22,74,16,20,37,45,15,38,16,59,24,16,44,17,31,25,29,44,38,45,20,30,34,37,26,13,34,17,46,42,18,52,27,18,14,66,15,11,28,13,16,20,22,22,22,9,14,17,7,24,27,21,14,24,39,19,25,14,4,29,26,18,33,39,12,18,9,25,8,36,21,19,41,43,27,18,39,7,42,57,44,21,12,12,52,28,50,33,30,44,31,23,29,46,37,20,32,28,29,23,20,12,15,67,13,29,20,30,11,13,41,27,20,47,27,46,16…
TTTCTTGTGACAATTGTAAGACATCATGTGGTTTCCTCAACCATTGAATCTGATCCAGTGCTGATTTCTCATAGACCCATCAAAAGAATTATCCCAATCCXXXXXXXXXXTATAGAAGACTTTGACAAAGTTTTCTACAGTTGGTACCTCATAATTTGACTTGGCACACAACACACGACCGTATTCCTATTGCAGGACCAATTTATTTGG	P,aa,ab,ad,ae,af,ag,ai,aj,ak,ao,aq,ar,as,at,au,ax,az,bb,bc,be,bf,bg,bl,bm,bq,bs,bv,bx,by,cc,cd,ce,cf,cg,ch,cj,ck,cl,cm,cn,cq,cr,cu,cx,cz,da,dd,de,df,dg,dh,dj,dk,do,dq,du,dv,dw,dy,ed,ee,ei,ek,el,em,en,eo,ep,er,es,et,ew,ey,ez,fb,fd,fe,fg,fh,fl,fn,fo,fr,fs,ft	152,26,24,37,11,26,18,15,16,1,26,24,20,1,20,15,20,17,18,25,16,23,23,14,1,19,11,22,23,15,12,13,18,13,12,17,15,12,19,16,13,11,14,20,5,16,22,6,24,14,16,8,1,16,12,12,26,23,22,29,21,6,34,15,17,19,19,18,12,29,29,22,12,1,18,17,14,16,16,28,16,16,10,14,20,15
>Marker3693	aaxbb	2
TCCTGCAATTATTCCTATAACTCTTTTACGGGAAAGGTCATTAGCCTCAGCCCTCCCCCCAAATGCATTTTTGTGCCCTTCTCTTGGGAGAAATTTAGGAXXXXXXXXXXCACTCTTTAGTGGTATGACCATAGTCGTTGTGAAAATGACAGAATTTTTTGAACTTAGGGCATTGGGGACCATCTTTCCATGATTTAAGATGAGCTAGTA	M,aa,ab,ac,ad,ae,af,ag,ah,ai,aj,ak,al,am,an,ao,ap,aq,ar,as,at,au,av,aw,ax,ay,az,ba,bb,bc,bd,be,bf,bg,bh,bi,bj,bk,bl,bm,bn,bo,bp,bq,br,bs,bt,bu,bv,bw,bx,by,bz,ca,cb,cc,cd,ce,cf,cg,ch,ci,cj,ck,cl,cm,cn,co,cp,cq,cr,cs,ct,cu,cv,cw,cx,cy,cz,da,db,dc,dd,de,df,dg,dh,di,dj,dk,dl,dm,dn,do,dp,dq,dr,ds,dt,du,dv,dw,dx,dy,dz,ea,eb,ec,ed,ee,ef,eg,eh,ei,ej,ek,el,em,en,eo,ep,eq,er,es,et,eu,ev,ew,ex,ey,ez,fa,fb,f…	249,16,50,32,79,14,32,22,21,46,35,53,12,38,10,43,37,20,20,46,34,34,39,49,35,15,23,55,17,32,22,29,52,43,23,21,36,23,23,30,13,38,13,23,43,20,60,20,21,31,36,16,26,34,20,9,18,29,17,12,21,20,32,18,15,29,26,6,13,20,15,13,40,15,10,2,2,12,21,17,17,21,26,25,12,10,21,17,11,33,21,26,23,21,15,13,21,22,34,16,20,39,34,12,20,43,49,21,21,27,32,41,38,40,53,29,18,20,16,18,19,19,56,17,52,20,31,34,69,45,36,21,19,30,…
TCCTGCAATTATTCCTATAACTCTTTTACGGGAAAGGTCATTAGCCTCAGCCCTCCCCCCAAATGCATTTTTGTGCCCTTCTCTTGGGAGAAATTTAGGAXXXXXXXXXXCACTCTTTAGTGGTATGACCATAGTCGTTGTGAAAATGACAGAAGTTTTTGAACTTAGGGCATTGGGGACCATCTTTCCATGATTTAAGATGAGCTAGTA	P,aa,ae,af,ag,ah,aj,al,am,an,aq,ar,as,ay,bb,bd,bi,bk,bn,bp,bq,bs,bu,bv,bw,bz,cc,cd,ce,cf,cg,ch,cl,co,cp,cr,cs,cu,cv,cw,cx,cy,cz,da,dc,df,dg,di,dj,dn,dp,dq,dr,ds,du,dv,dx,dy,dz,eb,ec,ed,ee,el,em,en,eo,ep,eq,es,fa,fb,fc,fd,ff,fg,fh,fj,fk,fl,fm,fn,fo,fq,fr,fs,ft	188,24,11,23,19,15,25,23,27,9,19,18,28,32,15,21,17,20,12,13,22,14,16,14,30,1,10,21,2,14,21,22,8,12,15,6,14,14,13,4,4,12,19,25,24,18,19,17,11,6,20,5,23,20,20,15,37,21,24,1,26,16,14,18,20,10,13,24,8,25,29,19,27,5,24,1,16,20,32,29,29,13,17,15,16,33,26
>Marker5298	aaxbb	2
ATTTATGCGGCTCGATTTTGGCGATTTTCGCCACTGAATGATTCTGAAATGATTAGGAGTTATGTGCTTTTCGAATAAAAAATTTATGTGTTTCTGCTGTXXXXXXXXXXACCTTTATTTGAAGTGGTTTTATTTTTGTGTCATACATGAAGCTGTTGTTGTGCAAATTATTTTTTTTATTTTTTATTTTTTTCTGTTAATCATATAATG	M,aa,ab,ac,ad,ae,af,ag,ah,ai,aj,ak,al,am,an,ao,ap,aq,ar,as,at,au,av,aw,ax,ay,az,ba,bb,bc,bd,be,bf,bg,bh,bi,bj,bk,bl,bm,bn,bo,bp,bq,br,bs,bt,bu,bv,bw,bx,by,bz,ca,cb,cc,cd,ce,cf,cg,ch,ci,cj,ck,cl,cm,cn,co,cp,cq,cr,cs,ct,cu,cv,cw,cx,cy,cz,da,db,dc,dd,de,df,dg,dh,di,dj,dk,dl,dm,dn,do,dp,dq,dr,ds,dt,du,dv,dw,dx,dy,dz,ea,eb,ec,ed,ee,ef,eg,eh,ei,ej,ek,el,em,en,eo,ep,eq,er,es,et,eu,ev,ew,ex,ey,ez,fa,fb,f…	210,28,11,22,37,24,20,39,34,51,52,21,38,34,18,17,26,17,27,33,39,46,29,23,19,48,17,20,23,12,23,24,52,22,11,27,20,33,39,49,22,19,15,43,42,27,17,21,47,41,25,10,35,47,15,16,9,10,31,41,44,25,16,7,36,12,13,24,8,27,12,10,19,9,12,7,8,24,18,40,10,43,8,11,32,50,21,34,10,28,41,33,14,13,22,16,17,32,31,48,31,32,28,41,25,16,57,17,37,12,47,30,13,55,28,44,37,37,25,38,20,40,44,21,15,23,7,12,22,31,39,25,32,29,20,2…
ATTTATGCGGCTCGATTTTGGCGATTTTCGCCACTGAATGATTCTGAAATGATTAGGAGTTATGTGCTTTTCGAATAAAAAATTTATGTGTTTCTGCTGTXXXXXXXXXXTTTTTCATCACCTTTATTTGAAGTGGTTTTATTTTTGTGTCATACATGAAGCTGTTGTTGTGCAAATTAAATTTTTTTTTTTTCTGTTAATCATATAATG	P,aa,ab,ad,ae,af,ak,al,an,ao,ap,aq,as,aw,ax,az,ba,bc,bd,be,bh,bi,bj,bn,bo,bp,bs,bu,bx,by,cb,cd,ce,cj,ck,cm,cn,cp,cr,cs,ct,cu,cv,cx,cz,db,dd,de,dj,dn,do,dp,dq,dr,dt,dx,dz,ea,ec,ee,eg,eh,ej,en,ep,es,et,ev,ew,ex,fb,fd,fe,ff,fg,fi,fk,fl,fo,fp,fr,fs	111,17,19,43,8,17,16,19,13,19,20,22,27,28,16,12,29,25,19,16,9,25,27,19,16,12,19,9,9,11,6,8,15,18,8,10,9,10,18,14,15,18,13,1,7,10,14,17,7,16,14,11,11,21,24,28,25,16,28,18,10,12,30,19,23,17,13,10,20,19,14,19,17,8,9,22,21,15,15,12,17,23
>Marker6299	aaxbb	2
TCTGAATTTACATACATATAACAAGAAATGTGAGCAACCAACTGTATTTCTTTAAATTATTATCAGAAGTATGTTTGGGGGAAGAAAGAAAGCAGTGGAGXXXXXXXXXXGAGTGAGTTGGCAAGAGAGAGAGATGGGCTGTAAGCAGAGTGTATTAAGGGATAATAGGCAAGTTTGAAAGAGCAAAGTGCCCGTCCGAAATGATGATGG	P,ae,ag,ah,ai,aj,aq,av,ax,az,ba,bb,bf,bg,bh,bl,bp,bq,br,bu,bv,bx,by,bz,ca,cc,cf,ci,cl,cm,cn,co,cs,ct,cu,cv,cx,cy,cz,da,db,dc,de,dh,dk,dm,dn,do,dq,dt,dx,dy,dz,ec,ef,eg,eh,ei,ek,el,em,en,ep,eu,ev,ew,ex,ey,ez,fd,ff,fg,fm,fn,fo,fq,fr,fs	145,6,20,22,19,28,26,1,28,17,14,16,38,14,18,20,15,23,1,17,16,19,22,17,19,4,26,11,1,15,21,9,23,13,23,14,9,15,23,18,10,21,14,8,19,15,13,10,22,19,27,26,26,20,15,27,24,26,3,16,21,22,16,8,9,11,1,14,13,23,17,19,18,15,21,12,19,16
TCTGAATTTACATACATATAACAAGAAATGTGAGCAACCAACTGTATTTCTTTAAATTATTATCAGAAGTATGTTTGGGGGAAGAAAGAAAGCAGTGGAGXXXXXXXXXXGAGTGAGTTGGCAAGAGAGAGAGATGGGCTGTAAGCAGAGTGTATTAAGGGATAATAGGCAAGTTTGAAAGAGCAAAGTGCCCGTCTGAAATGATGATGG	M,aa,ab,ac,ad,ae,af,ag,ah,ai,aj,ak,al,am,an,ao,ap,aq,ar,as,at,au,av,aw,ax,ay,az,ba,bb,bc,bd,be,bf,bg,bh,bi,bj,bk,bl,bm,bn,bo,bp,bq,br,bs,bt,bu,bv,bw,bx,by,bz,ca,cb,cc,cd,ce,cf,cg,ch,ci,cj,ck,cl,cm,cn,co,cp,cq,cr,cs,ct,cu,cv,cw,cx,cy,cz,da,db,dc,dd,de,df,dg,dh,di,dj,dk,dl,dm,dn,do,dp,dq,dr,ds,dt,du,dv,dw,dx,dy,dz,ea,eb,ec,ed,ee,ef,eg,eh,ei,ej,ek,el,em,en,eo,ep,eq,er,es,et,eu,ev,ew,ex,ey,ez,fa,fb,f…	250,41,37,32,57,20,52,23,17,36,24,61,44,40,44,48,58,11,33,55,40,35,31,48,25,50,10,31,20,33,39,24,18,23,19,34,32,54,12,27,47,55,17,22,33,35,58,26,17,52,16,27,10,25,23,13,27,31,20,28,44,14,22,18,30,15,15,6,30,26,31,12,15,11,10,20,7,17,19,25,14,15,25,20,26,43,13,39,15,15,23,20,16,6,25,16,38,36,16,40,34,39,28,21,18,31,45,27,56,49,13,20,10,28,36,55,17,16,14,29,20,25,42,39,39,4,11,23,43,23,27,47,35,47,…
>Marker3166	aaxbb	2
CACTAACCTTTATCTCTCTAAAACTCACCCTGACTCGACTCCTAATCTTCCCACCTGCCTCACTACAGTCTCTAATGGAGGTCGAAGCTCACGGGCTTTCXXXXXXXXXXGCGGAGCACGGTGGTGAATGGGAAGCCACCGCTGCTCCGACGAGTCCCGCCGCAGCACTGGTCGGATGTCCGTCGAATGCCGCGATGAAACTTCAGAAGG	M,aa,ab,ac,ad,ae,af,ag,ah,ai,aj,ak,al,am,an,ao,ap,aq,ar,as,at,au,av,aw,ax,ay,az,ba,bb,bc,bd,be,bf,bg,bh,bi,bj,bk,bl,bm,bn,bo,bp,bq,br,bs,bt,bu,bv,bw,bx,by,bz,ca,cb,cc,cd,ce,cf,cg,ch,ci,cj,ck,cl,cm,cn,co,cp,cq,cr,cs,ct,cu,cv,cw,cx,cy,cz,da,db,dc,dd,de,df,dg,dh,di,dj,dk,dl,dm,dn,do,dp,dq,dr,ds,dt,du,dv,dw,dx,dy,dz,ea,eb,ec,ed,ee,ef,eg,eh,ei,ej,ek,el,em,en,eo,ep,eq,er,es,et,eu,ev,ew,ex,ey,ez,fa,fb,f…	220,38,17,24,82,22,40,46,42,52,26,20,20,54,31,41,42,40,27,33,20,20,44,27,53,19,14,25,10,29,19,17,26,36,27,42,19,45,36,24,21,44,27,38,46,29,54,12,46,54,52,32,7,28,11,24,26,22,38,24,15,18,29,7,9,26,35,10,25,27,21,18,28,14,13,15,5,6,22,28,35,31,21,44,22,35,14,11,30,27,16,19,18,14,14,33,17,35,34,15,18,48,53,27,29,26,19,10,50,41,16,49,33,60,48,13,37,18,32,20,20,15,10,41,13,16,16,43,19,37,19,11,26,14,1…
CACTAACCTTTATCTCTCTAAAACTCACCCTGACTCGACTCCTAATCTTCCCACCTGCCTCACTCCAGTCTCTAATGGAGGTCGAAGCTCACGGGCTTTCXXXXXXXXXXGCGGAGCACGGTGGTGAATGGGAAGCCACCGCTGCTCCGACGAGTCCCGCCGCAGCACTGGTCGGATGTCCGTCGAATGCCGCGATGAAACTTCAGAAGG	P,ab,ae,af,aj,ak,al,an,ar,as,at,au,av,aw,ay,az,ba,bb,bd,be,bf,bj,bm,bn,bp,bu,bw,bz,ca,cb,ce,cg,ch,ci,ck,cl,co,cr,cu,cv,cx,cy,cz,da,dc,df,dh,di,dl,dm,dn,do,dp,dr,du,dv,dx,dy,dz,ea,eb,ec,ef,ek,em,eo,ep,eq,er,et,eu,ew,ex,ez,fa,fc,fd,fh,fi,fj,fm,fp,fq,fr,fs	119,25,11,1,39,24,17,1,17,36,12,36,1,31,21,19,29,16,22,7,18,12,23,26,14,22,1,9,17,3,18,17,8,1,17,12,10,11,13,18,8,11,20,19,19,22,6,15,11,21,6,11,16,14,23,23,1,13,34,18,9,19,8,19,30,17,17,18,15,29,27,1,17,20,15,14,14,21,21,25,14,12,6,13,17
>Marker11928	aaxbb	2
TTCATCCTGGAAACATAGAATTTATGTACTTCACTTTAGTGCTCCTTGCATGCATGATGCTGGTCGAGAGCCTAATGATGATCGTTGCAACAATCATGCCXXXXXXXXXXGTTGCCAAAGGACCTACCCACGCTTTTCTGGAAGTACCCAATGTACTACGTCGCCTTCCACAAGTATGCCTACCAGGGATTGTACAAGAACGAATTTGAA	P,aa,ab,ac,al,an,ap,ar,as,au,aw,ax,ba,bb,bd,be,bf,bh,bj,bn,bo,bp,bq,bt,bu,bx,by,bz,ce,cf,ci,cj,ck,cl,cm,cn,cp,cq,cr,ct,cv,cw,cy,cz,db,dc,dd,dj,dk,dl,dm,dn,do,dq,dt,du,dx,ea,eb,ed,ee,eg,eh,ej,ek,el,en,ep,es,et,ev,ew,ex,fc,fd,fe,ff,fi,fn,fp,fq,fs	181,18,25,17,23,16,23,34,29,21,23,20,36,15,19,16,28,16,24,28,14,9,13,28,23,32,22,9,1,1,8,22,12,12,23,14,20,20,15,18,12,5,15,19,18,27,6,14,24,7,9,20,10,15,20,11,29,19,18,21,27,22,8,1,22,26,14,11,15,18,16,8,13,20,12,20,29,20,15,13,11,23
TTCATCCAGGAAACATAGAATTTATGTACTTCACTTTAGTGCTCCTTGCATGCATGATGCTGGTCGAGAGCCTAATGATGATCGTTGCAACAATCATGCCXXXXXXXXXXGTTGCCAAAGGACCTACCCACGCTTTTCTGGAAGTACCCAATGTACTACGTCGCCTTCCACAAGTATGCCTACCAGGGATTGTACAAGAACGAATTTGAA	M,aa,ab,ac,ad,ae,af,ag,ah,ai,aj,ak,al,am,an,ao,ap,aq,ar,as,at,au,av,aw,ax,ay,az,ba,bb,bc,bd,be,bf,bg,bh,bi,bj,bk,bl,bm,bn,bo,bp,bq,br,bs,bt,bu,bv,bw,bx,by,bz,ca,cb,cc,cd,ce,cf,cg,ch,ci,cj,ck,cl,cm,cn,co,cp,cq,cr,cs,ct,cu,cv,cw,cx,cy,cz,da,db,dc,dd,de,df,dg,dh,di,dj,dk,dl,dm,dn,do,dp,dq,dr,ds,dt,du,dv,dw,dx,dy,dz,ea,eb,ec,ed,ee,ef,eg,eh,ei,ej,ek,el,em,en,eo,ep,eq,er,es,et,eu,ev,ew,ex,ey,ez,fa,fb,f…	264,26,14,9,49,30,46,35,54,38,64,49,25,59,15,57,24,51,14,27,40,16,42,29,16,55,20,26,15,39,17,19,29,44,10,55,30,47,17,34,19,15,11,13,33,27,44,21,37,40,24,26,12,37,9,22,25,28,36,41,44,9,17,7,8,9,9,22,13,10,12,32,12,42,10,4,8,10,18,31,18,39,6,27,22,34,30,19,12,24,16,23,23,18,32,18,46,29,18,11,43,42,34,54,29,22,33,35,20,22,27,20,13,42,54,16,16,43,40,33,8,39,41,14,20,16,6,17,20,47,29,39,42,33,23,17,20…
>Marker5777	aaxbb	2
GAATTGCGTTGCAAATTTTAGGAAAGAATCTGCAGGTGCAAGTGGATGAAGGTAAGAGATGATGTGGTATGCTAAACGAAAAAATGGACAGAAAAGATAGXXXXXXXXXXCATCAACCGGCAGCTTTTTGCCAATAAGCAATAAGGACAAGAAGGGGGTGACGAAGACCGCAGTAGCAGTGGAAAGAGATGTCATGACAATGCTAAGAGG	P,aa,ab,ad,ae,af,ai,aj,am,ao,aq,ar,at,au,aw,ax,az,bb,bc,bd,be,bf,bg,bl,br,bs,bx,by,cc,ce,cf,ch,ci,cj,ck,cl,cm,cn,cq,cr,cu,cx,cz,da,dd,de,df,dg,dh,dk,dl,dn,do,dq,du,dw,dy,dz,ed,ee,eg,ei,ej,ek,el,em,en,ep,eq,er,et,eu,ew,ez,fb,fc,fd,fe,fg,fh,fl,fm,fn,fp,ft	169,30,12,25,13,35,15,33,21,19,12,14,16,19,19,32,13,23,17,29,19,22,25,6,19,22,21,11,6,17,4,26,8,22,16,7,20,21,10,15,16,5,14,17,18,26,15,16,10,10,13,19,16,17,16,21,13,20,25,26,23,26,22,17,20,26,16,15,1,20,21,20,14,10,14,26,18,16,18,24,15,16,23,19,16
GAATTGCGTTACAAATTTTAGGAAAGAATCTGCAGGTGCAAGCGGATGAAGGTAAGAGATGATGTGGTATGCTAAACGAAAAAAGGGACAGAAAAGATAGXXXXXXXXXXCATCAACCGGCAGCTTTTTGCCAATAAGCAATAAGGACAAGAAGGGGGTGACGAAGACCGCAGTAGCAGTGGAAAGAGATGTCATGACAATGCTAAGAGG	M,aa,ab,ac,ad,ae,af,ag,ah,ai,aj,ak,al,am,an,ao,ap,aq,ar,as,at,au,av,aw,ax,ay,az,ba,bb,bc,bd,be,bf,bg,bh,bi,bj,bk,bl,bm,bn,bo,bp,bq,br,bs,bt,bu,bv,bw,bx,by,bz,ca,cb,cc,cd,ce,cf,cg,ch,ci,cj,ck,cl,cm,cn,co,cp,cq,cr,cs,ct,cu,cv,cw,cx,cy,cz,da,db,dc,dd,de,df,dg,dh,di,dj,dk,dl,dm,dn,do,dp,dq,dr,ds,dt,du,dv,dw,dx,dy,dz,ea,eb,ec,ed,ee,ef,eg,eh,ei,ej,ek,el,em,en,eo,ep,eq,er,es,et,eu,ev,ew,ex,ey,ez,fa,fb,f…	229,31,21,39,32,15,22,40,41,24,32,54,47,21,17,12,38,17,16,54,16,17,28,25,33,54,15,65,15,9,20,26,28,21,38,45,46,46,13,45,57,32,30,40,19,11,77,29,37,44,22,23,18,38,19,10,26,14,35,37,22,10,19,11,14,12,7,22,21,13,14,40,41,16,24,15,4,16,27,17,48,47,10,16,14,13,13,31,30,15,12,40,11,15,49,19,39,34,39,25,39,19,49,30,19,38,45,37,16,23,37,8,26,15,26,7,12,23,24,31,13,35,22,34,14,14,14,19,40,45,12,40,26,22,1…
>Marker10060	aaxbb	2
CTTCAAGGTTTGAAATTGTTTCAGCAATTTCATCATTCGTTATATATTTCTTTAGCTAAATCATATCCCATATCCGAAGTACTAGCAGGTGGTGGTAGTCXXXXXXXXXXTAGTGTCGTCTAATTGCACTATCTGTAGTTTAAGCTTTCCAGAAGCAAGTTACCTTAAGAGCTGCATATATTGTTTCTAGCTCAAAGTTTCTTCTATTTG	M,aa,ab,ac,ad,ae,af,ag,ah,ai,aj,ak,al,am,an,ao,ap,aq,ar,as,at,au,av,aw,ax,ay,az,ba,bb,bc,bd,be,bf,bg,bh,bi,bj,bk,bl,bm,bn,bo,bp,bq,br,bs,bt,bu,bv,bw,bx,by,bz,ca,cb,cc,cd,ce,cf,cg,ch,ci,cj,ck,cl,cm,cn,co,cp,cq,cr,cs,ct,cu,cv,cw,cx,cy,cz,da,db,dc,dd,de,df,dg,dh,di,dj,dk,dl,dm,dn,do,dp,dq,dr,ds,dt,du,dv,dw,dx,dy,dz,ea,eb,ec,ed,ee,ef,eg,eh,ei,ej,ek,el,em,en,eo,ep,eq,er,es,et,eu,ev,ew,ex,ey,ez,fa,fb,f…	222,50,12,24,51,24,43,21,49,52,22,26,45,55,26,15,55,25,9,70,37,43,37,32,33,23,23,20,8,31,46,38,25,36,27,25,50,47,47,20,17,53,33,8,14,18,13,14,33,44,18,21,27,18,19,20,14,14,54,31,26,7,35,19,11,41,22,9,13,26,42,12,36,17,12,16,13,30,20,29,25,38,23,34,17,17,26,25,11,26,13,23,23,8,44,17,39,28,19,37,32,49,48,21,15,40,19,37,19,23,18,43,45,39,17,44,17,18,23,24,31,16,33,21,20,21,24,29,35,26,23,11,55,19,38…
CTTCAAGGTTTGAAATTGTTTCAGCAATTTCATCATTCTGTATATATTTCTTTAGCTAAATCATATCCCATATCCGAAGTACTAGCAGGTGGTGGTAGTGXXXXXXXXXXTAGTGTCGTCTAATTGCACTATCTGTAGTTTAAGCTTTCCAGAAGCAAGTTACCTTAAGAGCTGCATATATTGTTTCTAGCTCAAAGTTTCTTCTATTTG	P,ab,ac,ad,ae,ag,aj,ak,an,ao,aq,ar,aw,ay,ba,bb,bc,bf,bi,bm,bn,bq,br,bs,bu,bx,by,ca,cd,ce,ch,ci,ck,cl,cn,co,cp,cs,cu,cv,cw,cz,da,df,dg,dj,dk,dl,dm,do,dp,dq,ds,dt,du,dy,dz,eb,ed,ef,ej,el,em,en,eq,es,et,eu,ey,ez,fa,fc,fe,ff,fh,fi,fl,fm,fo,fq,fr	150,24,18,34,1,13,20,24,11,22,12,15,25,13,34,19,8,22,28,13,31,10,24,12,17,31,27,17,9,17,23,16,12,14,13,10,7,11,30,8,10,17,31,20,16,7,16,5,16,17,1,15,15,11,20,16,16,14,19,16,25,17,22,24,16,22,14,14,23,26,7,24,14,23,20,24,16,29,10,14,11
>Marker19149	aaxbb	2
TATAACATATTTTTCAAACTTCATGAAATTAATCGGTCTAAGGATATGATACCAAACTTTGAATCCACTTATTCTTCTACCCAAACAAGTCAAGTTTTGAXXXXXXXXXXACTTTCCCAAATTCAAGAATAAGCTTAAACAAGATTGTAGCGTATTAATCAAGCTAAAAACCGTTGGGGCTCTAATTTATATGCTATATACGAACAAACA	M,aa,ab,ac,ad,ae,af,ag,ah,ai,aj,ak,al,am,an,ao,ap,aq,ar,as,at,au,av,aw,ax,ay,az,ba,bb,bc,bd,be,bf,bg,bh,bi,bj,bk,bl,bm,bn,bo,bp,bq,br,bs,bt,bu,bv,bw,bx,by,bz,ca,cb,cc,cd,ce,cf,cg,ch,ci,cj,ck,cl,cm,cn,co,cp,cq,cr,cs,ct,cu,cv,cw,cx,cy,cz,da,db,dc,dd,de,df,dg,dh,di,dj,dk,dl,dm,dn,do,dp,dq,dr,ds,dt,du,dv,dw,dx,dy,dz,ea,eb,ec,ed,ef,eg,eh,ei,ej,ek,el,em,en,eo,ep,eq,er,es,et,eu,ev,ew,ex,ey,ez,fa,fb,fc,f…	252,48,53,37,20,14,28,17,24,31,33,27,17,24,18,21,56,23,38,40,45,25,36,48,8,25,16,1,44,11,61,28,45,22,24,39,29,42,21,38,46,28,20,15,17,17,9,42,42,26,32,17,5,47,5,24,21,31,18,43,39,9,14,24,16,21,37,22,14,17,30,31,33,4,15,5,12,24,14,16,19,3,23,29,11,18,25,12,13,15,15,42,38,31,20,32,51,16,43,44,11,42,4,54,18,18,19,20,45,12,46,21,24,40,45,23,37,37,20,34,51,20,16,24,12,14,44,52,49,18,47,15,24,15,19,29,…
TATAACATATTTTTCAAACTTCATGAAATTAATCCGGTCTAAGGATATGATACCAAACTTTGAATCCACTTATTCTTCTACCCAAACAAGTCAAGTTTTGXXXXXXXXXXGCTTTCCCAAATTCAAGAATAAGCTTAAACAAGATTGTAGCATATTAATCAAGCTAAAAACCGTTGGGGCTCTAATTTATATGCTATATACGAACAAACA	P,ac,ad,ae,af,ag,ah,ai,aj,ak,al,am,an,ao,aq,as,au,ax,ay,ba,bc,be,bf,bg,bj,bl,bo,bq,br,bs,bt,bw,bx,by,bz,cb,cf,ci,cj,cl,cm,cp,cq,cv,cz,da,db,df,dg,dh,di,dj,dk,dl,dm,dp,ds,dv,dz,ea,eb,ec,ee,ef,eh,ei,el,eo,er,es,et,eu,ev,ez,fb,fc,fd,fe,fi,fj,fl,fn,fp,fq,fr,fs	144,1,18,20,20,32,19,29,33,18,30,19,24,26,18,34,23,20,27,4,8,28,1,22,17,16,24,21,17,12,14,18,22,15,12,7,16,19,21,8,18,7,16,13,16,22,9,12,12,1,13,3,15,6,1,20,17,23,14,15,21,29,1,14,18,21,18,21,13,25,16,13,12,16,25,28,20,18,29,17,16,17,10,21,14,19
>Marker5578	aaxbb	2
TGTCGAGGGATAAACCATTTGGGGACCACATTGTTGTTGTACTGTACCATTTTTACTTAATGAAACTTACTTTTACCCAAAAAAAAGCATCACATCCCTGXXXXXXXXXXATGACAATGAAGACGACGGACCTTTCTTGGTCTCTGCATTTTTGTTCTTCAACGAGATAAAGAAGCACAGAATGAATATGAGAATGTTCATCTTCCTCAT	P,ab,ae,af,ah,ai,aj,am,an,aq,as,at,au,av,aw,ax,ay,az,bb,bc,bd,bf,bg,bh,bj,bl,bm,bn,bo,bp,bs,bu,bz,ca,cb,cd,cg,ch,ck,cl,cm,co,cp,cq,cs,ct,cu,cv,cx,cy,cz,dc,dd,de,dg,di,dk,dn,do,du,dv,ea,eb,ec,ee,ef,ei,el,em,eq,er,es,et,eu,ev,ew,ex,ey,ez,fa,fb,fc,fd,fe,ff,fg,fh,fk,fl,fp,fs	200,17,1,20,11,15,19,22,1,26,23,16,17,8,18,25,25,13,15,12,22,21,11,18,23,17,8,9,15,23,18,20,16,11,9,10,8,21,15,13,20,10,11,14,9,19,27,15,5,21,13,26,23,23,22,13,15,16,14,25,15,19,22,18,28,10,23,21,23,23,22,23,14,24,16,16,20,21,22,21,2,19,14,17,17,14,18,14,10,26,23
TGTCGAGGGATAAACCATTTGGGGACCACATTGTTGTTGTACTGTACCATTTTTAGTTAATGAAACTTACTTTTACCCAAAAAAAAGCATCACATCCCTGXXXXXXXXXXATGACAATGAAGACGACGGACCTTTCTTGGTCTCTGCATTTTTGTTCTTCAACGAGATAAAGAAGCACAGAATGAATATGAGAATGTTCATCTTCCTCAT	M,aa,ab,ac,ad,ae,af,ag,ah,ai,aj,ak,al,am,an,ao,ap,aq,ar,as,at,au,av,aw,ax,ay,az,ba,bb,bc,bd,be,bf,bg,bh,bi,bj,bk,bl,bm,bn,bo,bp,bq,br,bs,bt,bu,bv,bw,bx,by,bz,ca,cb,cc,cd,ce,cf,cg,ch,ci,cj,ck,cl,cm,cn,co,cp,cq,cr,cs,ct,cu,cv,cw,cx,cy,cz,da,db,dc,dd,de,df,dg,dh,di,dj,dk,dl,dm,dn,do,dp,dq,dr,ds,dt,du,dv,dw,dx,dy,dz,ea,eb,ec,ed,ee,ef,eg,eh,ei,ej,ek,el,em,en,eo,ep,eq,er,es,et,eu,ev,ew,ex,ey,ez,fa,fb,f…	216,39,9,28,49,24,34,43,17,31,17,53,35,24,42,25,46,18,50,30,20,10,13,17,20,38,22,34,15,21,19,36,28,20,13,31,11,37,31,15,8,10,23,34,41,20,59,26,35,47,43,26,10,18,18,23,16,25,25,15,17,23,27,15,12,19,35,16,10,19,21,23,20,17,19,25,6,12,17,44,22,19,20,23,28,30,39,13,70,21,17,29,22,32,45,46,38,33,43,11,14,36,63,40,43,13,19,28,25,30,11,58,38,23,39,42,10,11,37,39,34,21,23,13,22,13,19,17,15,8,16,23,37,22,…
>Marker5186	aaxbb	2
TTTTGAAATCTGTTGATCGCGCCGGAGCTTTTGGTGACGAAGTTGCTGAACCTGAGAAGGAGCTTGGTGCCAGTGACCAATTAGTTAGGTCAGGTACCATXXXXXXXXXXTCTAGCAAAGGTTTTCCGAGATCTGTTGATCACGCGGGAGCATTTGGCGATGAAGTTGTTGAATCTGATAAGGAGCTTGGTACCAGTGACCAATTAGTTA	M,aa,ab,ac,ad,ae,af,ag,ah,ai,aj,ak,al,am,an,ao,ap,aq,ar,as,at,au,av,aw,ax,ay,az,ba,bb,bc,bd,be,bf,bg,bh,bi,bj,bk,bl,bm,bn,bo,bp,bq,br,bs,bt,bu,bv,bw,bx,by,bz,ca,cb,cc,cd,ce,cf,cg,ch,ci,cj,ck,cl,cm,cn,co,cp,cq,cr,cs,ct,cu,cv,cw,cx,cy,cz,da,db,dc,dd,de,df,dg,dh,di,dj,dk,dl,dm,dn,do,dp,dq,dr,ds,dt,du,dv,dw,dx,dy,dz,ea,eb,ec,ed,ee,ef,eg,eh,ei,ej,ek,el,em,en,eo,ep,eq,er,es,et,eu,ev,ew,ex,ey,ez,fa,fb,f…	250,23,31,23,47,15,29,29,21,20,61,20,18,34,13,27,37,31,11,22,39,20,18,42,48,23,20,22,37,15,34,57,33,34,36,34,13,41,10,33,39,37,18,36,15,28,54,19,26,26,24,17,8,18,9,19,12,41,20,40,39,41,27,6,8,20,28,22,7,28,21,33,18,10,17,12,4,12,16,18,33,20,21,29,39,19,19,21,9,33,16,16,44,16,15,15,16,16,34,14,40,56,56,23,39,45,43,50,36,28,13,41,36,48,24,40,12,19,28,33,13,15,41,33,29,7,12,18,13,43,14,25,35,34,42,4…
TTTCGAAATCTGTTGATCGCACCGGAGCATTTGGTGACGAAGTTGCTGAACCTGAGAAGGAGCTTGGTGCCAGTGACCAATTAGTTAGGTCAGGTACCATXXXXXXXXXXTCTAGCAAAGGTTTTCCGAGATCTGTTGATCACGCGGGAGCATTTGGCGATGAAGTTGTTGAATCTGATAAGGAGCTTGGTACCAGTGACCAATTAGTTA	P,aa,ac,ae,af,ag,ah,ai,ak,al,an,ao,aq,ar,as,au,av,ay,az,ba,bc,bf,bj,bk,bl,bp,br,bu,bx,by,bz,ca,cd,cf,cj,ck,cl,cp,ct,cu,cx,cy,cz,da,dc,dg,di,dj,dl,dm,dp,dq,dr,ds,du,dy,ee,ef,ej,el,en,ep,eq,eu,ev,ex,ey,ez,fa,ff,fi,fl,fp	173,35,32,17,20,30,27,29,18,22,15,25,23,23,25,13,20,23,12,36,24,22,29,1,13,19,24,12,19,27,3,14,20,21,22,16,9,11,15,16,3,13,26,24,23,19,18,15,19,15,16,12,26,15,10,32,28,19,28,28,22,14,14,13,6,20,1,12,22,16,13,25,9
>Marker9206	aaxbb	2
TAAGGACCGAAACTGTTAATATTTTAGAAAGTGAAGGACTAAAATAGAACTTTAATATGTTTAGGGACTGAAAATAAATTAGTGGGAATGTATGAGGACTXXXXXXXXXXCTTTTTTTGTACCTCATATTGGAAGTTTATTGTAAAAATAAAAACTCCTTATATTAAGTTCAATATCCAAGTTGTGTTTGAAGTGTTATGGAGACTAGAG	M,aa,ab,ac,ad,ae,af,ag,ah,ai,aj,ak,al,am,an,ao,ap,aq,ar,as,at,au,av,aw,ax,ay,az,ba,bb,bc,bd,be,bf,bg,bh,bi,bj,bk,bl,bm,bn,bo,bp,bq,br,bs,bt,bu,bv,bw,bx,by,bz,ca,cb,cc,cd,ce,cf,cg,ch,ci,cj,ck,cl,cm,cn,co,cp,cq,cr,cs,ct,cu,cv,cw,cx,cy,cz,da,db,dc,dd,de,df,dg,dh,di,dj,dk,dl,dm,dn,do,dp,dq,dr,ds,dt,du,dv,dw,dx,dy,dz,ea,eb,ec,ed,ee,ef,eg,eh,ei,ej,ek,el,em,en,eo,ep,eq,er,es,et,eu,ev,ew,ex,ey,ez,fa,fb,f…	273,42,16,17,75,35,18,36,44,34,24,26,49,22,35,46,57,38,23,32,21,26,40,25,15,39,29,21,32,54,42,23,24,21,14,54,28,14,30,32,20,13,21,29,48,54,16,41,30,57,27,28,19,17,25,19,14,13,22,43,30,15,39,19,9,26,15,7,6,18,11,36,14,12,13,13,4,22,16,19,13,14,19,37,28,20,11,26,33,21,11,17,18,9,18,15,20,39,52,28,21,17,52,53,39,16,21,51,14,20,27,48,21,18,27,30,21,52,13,38,15,64,34,60,35,8,19,21,17,25,29,36,45,23,36…
TAAGGACTGAAACTGTTAATATTTTAGAAAGTGAAGGACTAAAATAGAACTTTAATATGTTTAGGGACTGAAAATAAATTAGTGGGAATGTATGAGGACTXXXXXXXXXXCTTTTTTTGTACCTCATATTGGAAGTTTATTGTAAAAATAAAAACTCCTTATATTAAGTTCAATATCCAAGTTGTGTTTGAAGTGTTATGGAGACTAGAG	P,ab,ac,ae,af,ag,ai,aj,am,ar,as,at,au,aw,ax,ay,ba,be,bf,bg,bh,bj,bk,bl,bn,bo,bq,bt,bx,by,bz,ca,cd,ce,cf,ci,cl,cm,cn,co,cp,cr,ct,cu,cv,cx,cz,da,db,dc,dd,dg,dh,di,dk,dl,dm,dn,do,dp,dq,dr,du,dv,dw,ea,eb,ed,eh,ei,ej,ek,el,en,ep,et,eu,ew,ex,ey,fc,fd,fe,ff,fh,fi,fk,fl,fn,fq,fr	149,23,12,1,29,17,29,15,28,8,29,17,13,22,28,23,24,16,34,28,9,18,22,1,22,14,17,12,25,14,13,20,10,17,14,10,2,2,10,9,13,13,19,17,7,5,14,9,10,12,16,1,10,17,21,12,16,15,14,18,16,13,15,25,17,17,19,22,21,28,25,19,14,14,19,24,6,10,7,12,11,19,11,29,20,15,23,29,18,7,14
>Marker10831	aaxbb	2
CATGGCAATATTAAAGTGATGTAGTTACCGGAAACCCAAGATGCCTTGCAGTTTGCCATCACATAAACATTGCCACGAGAGTCAATAGATCTTGTTCTGGXXXXXXXXXXTGCGAGAGGAGCTTCTCGTTCCAACCATTAATACGATTCCAAATTCTATCTCGGATAGAGGAAAGCGGTTCTCTCTTTGACCAGGCTATTCTCAAAGGAA	P,ab,ac,ah,ai,ak,an,ao,aq,ar,as,at,au,aw,az,bb,bd,be,bf,bh,bi,bk,bn,bo,bp,br,bs,bt,bv,bw,bx,cb,cd,ce,cg,ch,ci,ck,cl,co,cp,cq,cs,ct,cx,cy,cz,de,dg,dj,dl,do,dp,dq,ds,dv,dx,dy,dz,eb,ec,ee,eg,ei,ep,eq,er,et,ex,ey,ez,fb,fc,fd,fe,fh,fk,fl,fm,fn,fq,fs	191,35,13,10,23,23,16,24,23,19,38,27,21,24,17,28,21,22,24,9,26,23,27,40,20,28,28,26,16,18,10,8,10,19,15,28,9,19,17,8,10,16,19,20,7,13,21,19,23,12,12,20,16,9,1,8,30,1,33,19,14,42,28,26,12,29,16,15,1,16,22,19,14,9,11,16,21,15,21,21,11,24
CATGGCAATATTAAAGTGATGTAGTTACCGGAAACCCAAGATGCCTTGTAGTTTGCCATCACATAAACATTGCCACGAGAGTCAATAGATCTTGTTCTGGXXXXXXXXXXTGCGAGAGGAGCTTCTCGTTCCAACCATTAATACGATTCCAAATTCTATCTCGGATAGAGGAAAGCGGTTCTCTCTTTGACCAGGCTATTCTCAAAGGAA	M,aa,ab,ac,ad,ae,af,ag,ah,ai,aj,ak,al,am,an,ao,ap,aq,ar,as,at,au,av,aw,ax,ay,az,ba,bb,bc,bd,be,bf,bg,bh,bi,bj,bk,bl,bm,bn,bo,bp,bq,br,bs,bt,bu,bv,bw,bx,by,bz,ca,cb,cc,cd,ce,cf,cg,ch,ci,cj,ck,cl,cm,cn,co,cp,cq,cr,cs,ct,cu,cv,cw,cx,cy,cz,da,db,dc,dd,de,df,dg,dh,di,dj,dk,dl,dm,dn,do,dp,dq,dr,ds,dt,du,dv,dw,dx,dy,dz,ea,eb,ec,ed,ee,ef,eg,eh,ei,ej,ek,el,em,en,eo,ep,eq,er,es,et,eu,ev,ew,ex,ey,ez,fa,fb,f…	226,43,30,15,53,31,52,40,14,19,41,29,41,33,15,23,53,15,15,38,13,14,53,31,29,41,17,52,24,46,24,8,24,44,11,20,28,33,44,36,15,28,12,40,16,14,26,35,14,29,16,23,27,55,8,18,9,19,39,26,18,8,22,8,12,34,31,13,12,7,27,18,17,35,42,12,3,13,24,30,44,53,24,15,37,9,22,35,11,32,20,38,27,10,19,15,36,33,28,26,18,36,31,43,20,23,18,21,40,22,31,12,42,12,40,32,33,38,38,39,14,25,24,32,24,33,18,53,45,21,14,33,4,19,12,9,…
>Marker8815	aaxbb	2
ATGTTTCTCTCTATTTCTTGTTCTTGTTCAGTCTGCCTGCAAACACAGCTGTATCGACTGTCATGGCTGGCTGTGTTTTGCCTCTGTTTTATCACTTCTCXXXXXXXXXXCCTTGAAAATAAGAAAAGGCAAGAGCAGTACCTAAAACTGAAAAGAAGCTAGGAATTACTAGGTTTGGAGTAAATTTACAAAAATGTCAAGAAATTCAGG	M,aa,ab,ac,ad,ae,af,ag,ah,ai,aj,ak,al,am,an,ao,ap,aq,ar,as,at,au,av,aw,ax,ay,az,ba,bb,bc,bd,be,bf,bg,bh,bi,bj,bk,bl,bm,bn,bo,bp,bq,br,bs,bt,bu,bv,bw,bx,by,bz,ca,cb,cc,cd,ce,cf,cg,ch,ci,cj,ck,cl,cm,cn,co,cp,cq,cr,cs,ct,cu,cv,cw,cx,cy,cz,da,db,dc,dd,de,df,dg,dh,di,dj,dk,dl,dm,dn,do,dp,dq,dr,ds,dt,du,dv,dw,dx,dy,dz,ea,eb,ec,ed,ee,ef,eg,eh,ei,ej,ek,el,em,en,eo,ep,eq,er,es,et,eu,ev,ew,ex,ey,ez,fa,fb,f…	221,32,35,13,38,19,52,18,26,24,38,49,15,42,23,15,41,20,24,23,12,31,16,47,32,36,12,46,16,21,29,48,60,44,12,38,18,25,11,34,21,22,30,17,15,24,61,38,40,21,54,18,8,15,10,13,35,34,8,20,38,14,35,6,9,32,19,11,26,19,9,26,33,23,22,6,6,8,19,20,22,20,23,27,26,14,14,34,31,40,15,35,32,33,35,16,37,22,17,42,13,41,42,23,28,44,27,49,53,23,17,45,27,15,50,18,31,16,22,34,26,32,22,41,43,21,28,25,21,24,35,63,20,23,12,1…
ATGTTTCTCTCTATTTCTTGTTCTTGTTCAGTCTGCCTGCAAACACAGCTGTATCGACTGTCATGGCTGGCTGTGTTTTGCCTCTGTTTTATCACTTCTCXXXXXXXXXXCCTTGAAAATAAGAGAAGGCAAGAGCAGTACCTAAAACTGAAAAGAAGCTAGGAATTACTAGGTTTGGAGTAAATTTACAAAAATGTCAAGAAATTCAGG	P,aa,ac,ag,ah,ai,al,an,ao,aq,ar,as,at,av,az,bb,bc,bd,bj,bk,bl,bn,bq,br,bw,by,bz,ca,cb,cc,cf,cg,ci,ck,cl,co,cr,cu,cy,cz,da,db,dc,dg,dh,di,dl,dq,ds,dt,dv,dy,dz,eb,ee,ef,ei,ek,em,en,ep,er,eu,ex,ey,fb,fc,fd,fe,fj,fk,fl,fn,fo,fp,fr,fs,ft	174,25,21,27,22,20,22,19,23,24,17,41,27,22,24,16,15,15,19,19,15,18,11,14,34,18,11,13,13,12,11,11,20,5,13,10,16,11,13,17,19,15,16,23,12,1,13,17,16,19,22,20,23,20,28,24,27,29,29,20,20,17,13,23,26,21,29,30,17,24,31,17,21,14,1,22,1,18
>Marker4526	aaxbb	2
CGCTTTTTGATGGAATCTGAAAATATTTGCTGCAGAGAAATCTGTTTAAGGTTAGCAAGTTATATAGGGAGAATCAGGTCGTTTTTTGTGCCACTCCAGAXXXXXXXXXXAATTACAAAAGTAATACCGAGGATGGGCATGTAGTGCCTTGGAGATTCACGATAAGAAAGAAAAAAAGAAAAATTGGGATGGAAATATTCCAAGAGCAAA	M,aa,ab,ac,ad,ae,af,ag,ah,ai,aj,ak,al,am,an,ao,ap,aq,ar,as,at,au,av,aw,ax,ay,az,ba,bb,bc,bd,be,bf,bg,bh,bi,bj,bk,bl,bm,bn,bo,bp,bq,br,bs,bt,bu,bv,bw,bx,by,bz,ca,cb,cc,cd,ce,cf,cg,ch,ci,cj,ck,cl,cm,cn,co,cp,cq,cr,cs,ct,cu,cv,cw,cx,cy,cz,da,db,dc,dd,de,df,dg,dh,di,dj,dk,dl,dm,dn,do,dp,dq,dr,ds,dt,du,dv,dw,dx,dy,dz,ea,eb,ec,ed,ee,ef,eg,eh,ei,ej,ek,el,em,en,eo,ep,eq,er,es,et,eu,ev,ew,ex,ey,ez,fa,fb,f…	207,19,19,23,30,16,19,20,25,55,31,15,39,28,23,16,24,18,37,13,43,40,38,20,19,39,4,18,24,15,19,42,41,41,7,25,11,36,16,14,26,11,7,22,33,17,47,17,27,39,20,14,23,42,6,23,11,13,29,18,38,26,24,7,14,14,16,14,20,25,4,21,13,20,8,10,7,16,6,13,11,31,10,14,33,29,29,32,19,32,25,33,18,5,7,28,26,51,19,34,26,31,28,48,38,18,42,19,43,18,32,17,10,19,20,33,31,50,13,34,25,29,36,12,12,28,16,33,14,16,19,30,23,32,15,17,1…
CGCTTTTTGATGGAATCTGAAAATATTTGCTGCAGAGAAATCTGTTTAAGGTTAGCAAGTTATATAGGGAGAATCAGGTCGTTTTTTGTGCCACTCCAGAXXXXXXXXXXATTACAAAAGTAATACCGAGGATGGGCATGTAGTGCCTTGGAGATTCACGATAAGAAAGACAAAAAAGAAAAATTGGGATGGAAATATTCCAAGAGCAAA	P,aa,ab,ad,ae,af,ag,ak,ao,ap,aq,as,av,aw,ax,az,ba,bb,bc,bd,bh,bi,bj,bm,bn,bo,bp,bs,bu,bx,by,cb,cd,ce,cg,cj,ck,cm,cn,cr,cs,ct,cu,cv,cz,da,db,dd,de,dn,do,dp,dr,dt,dx,dy,ea,ec,ee,eg,eh,ei,ej,en,ep,es,et,ev,ex,ey,ez,fb,fd,fe,ff,fg,fi,fk,fl,fn,fo,fr,fs	123,19,23,27,16,22,24,23,22,10,16,26,1,23,22,7,19,22,19,24,11,35,13,7,17,22,12,19,17,29,19,9,9,10,17,19,13,13,16,10,11,10,14,5,8,17,15,7,21,13,18,23,14,31,25,1,13,25,28,16,16,23,18,12,16,17,32,11,18,23,22,16,24,19,15,8,16,19,23,19,14,10,20
>Marker9482	aaxbb	2
TTTTACCATTTTCAATGAAGATATGGTCGAATTTGAATTATTTTTATCACAGGTGAAGGTCCAAAATTTCAAAGTTGAGAGAGTTAATTTGACACTGCAGXXXXXXXXXXCCAACTTGGACCAACTTTTTTTCACAACTACTCCAACTTAACTATATAACATGTTGCCCACAATTTCAACTTGTTCATCATCATATTTTGTGGGTGATTG	M,aa,ab,ac,ad,ae,af,ag,ah,ai,aj,ak,al,am,an,ao,ap,aq,ar,as,at,au,av,aw,ax,ay,az,ba,bb,bc,bd,be,bf,bg,bh,bi,bj,bk,bl,bm,bn,bo,bp,bq,br,bs,bt,bu,bv,bw,bx,by,bz,ca,cb,cc,cd,ce,cf,cg,ch,ci,cj,ck,cl,cm,cn,co,cp,cq,cr,cs,ct,cu,cv,cw,cx,cy,cz,da,db,dc,dd,de,df,dg,dh,di,dj,dk,dl,dm,dn,do,dp,dq,dr,ds,dt,du,dv,dw,dx,dy,dz,ea,eb,ec,ed,ee,ef,eg,eh,ei,ej,ek,el,em,en,eo,ep,eq,er,es,et,eu,ev,ew,ex,ey,ez,fa,fb,f…	217,35,29,10,66,27,45,31,42,55,49,60,16,32,38,49,24,66,21,60,14,48,46,63,26,21,20,34,33,24,34,34,11,22,22,17,48,46,36,40,19,48,22,10,32,21,34,20,15,18,32,36,27,14,19,22,18,15,16,22,16,8,38,26,18,29,29,9,8,23,34,16,43,8,27,3,11,4,20,28,19,41,32,23,19,31,15,15,21,12,17,16,26,20,48,18,32,8,32,41,36,11,51,22,44,47,22,49,56,59,13,30,26,20,27,56,23,17,29,43,12,28,20,15,19,25,16,20,37,19,13,18,41,20,36,…
TTTTACCATTTTCAATGAAGATATGGTCGAATTTGAATTATTTTTATCACAGGTGAAGGTCCAAAATTTCAAAGTTGAGAGAGTTAATTTCACACTGCAGXXXXXXXXXXCCAACTTGGACCAACTTTTTTTCACAACTACTCCAACTTAACTATATAACATGTTGCCCACAATTTCAACTTGTTCATCATCATATTTTGTGGGTGATTG	P,ab,ac,ag,ak,al,ap,ar,at,ax,ay,az,ba,bc,bd,bf,bg,bi,bn,bq,bs,bt,bu,bv,bw,ca,cd,ce,cf,cg,ch,ci,co,cp,cs,cu,cw,cy,cz,da,db,df,dh,di,dk,dm,dn,do,dq,ds,dw,dy,eb,ef,eh,ei,ej,el,em,en,ep,er,es,et,eu,ez,fa,fc,fe,ff,fi,fj,fl,fm,fq,fr,fs	137,23,5,20,1,27,18,19,18,29,16,19,20,15,26,27,21,19,20,21,17,29,16,22,20,12,18,14,25,15,11,18,10,11,11,9,6,15,21,20,19,7,12,18,13,14,1,15,17,18,14,20,22,16,11,23,20,17,27,14,23,23,22,13,12,29,24,24,21,17,26,24,21,15,11,23,21
>Marker3939	aaxbb	2
TACGTTGGGCGCAAAAGCGGCGGAGAGGTTCCGTGTGACACGCAAGTTTGCTCCCCGAGCTGCGAGATATCAGGCGTAACACCTCTCATGCGAATGAGTGXXXXXXXXXXAACACCGCATTGTCGGCAAACTATGACGCCACGTTGAAAGGCAAGAAGGCATGTCAGGCATGCCGTGCGGGATCAAGGCAGGATGTTGGTATATCGAATG	M,aa,ab,ac,ad,ae,af,ag,ah,ai,aj,ak,al,am,an,ao,ap,aq,ar,as,at,au,av,aw,ax,ay,az,ba,bb,bc,bd,be,bf,bg,bh,bi,bj,bk,bl,bm,bn,bo,bp,bq,br,bs,bt,bu,bv,bw,bx,by,bz,ca,cb,cc,cd,ce,cf,cg,ch,ci,cj,ck,cl,cm,cn,co,cp,cq,cr,cs,ct,cu,cv,cw,cx,cy,cz,da,db,dc,dd,de,df,dg,dh,di,dj,dk,dl,dm,dn,do,dp,dq,dr,ds,dt,du,dv,dw,dx,dy,dz,ea,eb,ec,ed,ee,ef,eg,eh,ei,ej,ek,el,em,en,eo,ep,eq,er,es,et,eu,ev,ew,ex,ey,ez,fa,fb,f…	253,64,31,36,63,12,55,41,22,22,56,31,37,21,25,39,46,18,38,40,42,33,15,42,49,20,26,47,32,26,42,13,27,17,16,18,11,30,18,31,52,30,22,35,20,14,57,19,40,41,50,33,15,23,12,23,18,12,27,33,18,23,27,7,15,11,13,11,14,17,24,22,30,22,17,12,6,27,13,13,12,28,16,26,18,33,14,13,23,14,23,17,31,16,16,21,19,32,33,18,38,27,35,22,44,17,32,19,23,42,9,30,43,55,41,37,34,49,20,13,19,30,34,39,23,12,19,23,30,35,26,40,21,33…
TACATTGGGCGCAAAAGCGGCGGAGAGGTTCCGTGTGACACGCAAGTTTGCTCCCCGAGCTGCGAGATATCAGGCGTAACACCTCTCATGCGAATGAGTGXXXXXXXXXXAACACCGCATTGTCGGCAAACTATGAAGCCACGTTGAAAGGCAAGAAGGCATGTCAGGCATGCCGTGCGGGATCAAGGCAGGATGTTGGTATATCGAATG	P,ae,ah,ai,am,an,aq,av,ay,bc,be,bf,bg,bi,bj,bk,br,bs,bu,bz,ca,cb,cd,ce,cf,ch,ck,cl,cm,cn,co,cp,cw,cx,cz,da,db,dd,df,dh,di,dk,dm,do,dp,dq,dr,du,dw,dx,dy,ea,ec,ed,ef,eo,ep,et,eu,ev,ex,ez,fa,fb,fc,fd,fe,fg,fh,fl,fo,fp,fr,fs,ft	183,16,22,24,25,20,15,17,22,18,17,23,20,21,26,33,20,14,26,11,16,11,14,17,27,23,9,14,23,21,14,2,8,7,17,16,18,23,12,16,14,10,17,14,21,16,15,8,25,29,30,18,16,28,14,12,13,15,15,10,24,2,1,27,21,1,18,19,20,19,13,21,11,23,18
>Marker18196	aaxbb	2
CATTTCTCATTGCTTTAGATATTGAAACAATTTGGTGCTTGTAAGACACACAATAATGACGTCTATGGACGAAAAGGTTGTCAATTAGATCGGTGAAGAGXXXXXXXXXXTGCCTGTTAATGTAATTTCTTCTTCCGAAACTGAAAAACCAAGGTTACTGTAGCCATCTGACATCCATCATAAGTGAAACACTTCCAGTGCTACTTAATG	P,aa,ae,af,ag,ah,aj,al,am,an,aq,ar,as,au,ay,ba,bb,bd,bi,bk,bn,bp,bq,bs,bu,bv,bw,bz,cc,cd,cf,cg,ch,cl,co,cp,cr,cs,cu,cv,cw,cx,cy,cz,da,dc,df,dg,di,dj,dl,dn,dp,dq,dr,ds,dv,dx,dy,dz,ec,ed,ee,em,en,eo,ep,eq,es,eu,fa,fb,fc,fd,ff,fh,fj,fk,fl,fm,fn,fo,fq,fr,fs,ft	218,36,20,41,35,34,43,30,22,30,20,40,49,1,28,1,28,20,25,26,23,26,29,18,30,25,28,2,15,15,21,22,33,8,10,14,20,37,20,21,6,11,14,29,28,26,21,41,13,21,4,30,33,25,25,19,27,39,32,41,27,27,20,29,30,30,39,25,33,1,23,22,38,22,25,26,29,16,31,17,26,23,15,18,35,38
CATTTCTCATTGCTTTAGATATTGAAACAATTTGGTGCTTGTAAGACACACAATAATGACGTCTATGGACAAAAAGGTTGTCAATTAGATTGGTGAAGAGXXXXXXXXXXATGCCTGTTAATGTAATTTCTTCCGAAACTGAAAAACCAAGGTTTTACTGTAGCCATCTGACATCCATCATAAGTGAAACACTTCCAGTGCTGCTTAATG	M,aa,ab,ac,ad,ae,af,ag,ah,ai,aj,ak,al,am,an,ao,ap,aq,ar,as,at,au,av,aw,ax,ay,az,ba,bb,bc,bd,be,bf,bg,bh,bi,bj,bk,bl,bm,bn,bo,bp,bq,br,bs,bt,bu,bv,bw,bx,by,bz,ca,cb,cc,cd,ce,cf,cg,ch,ci,cj,ck,cl,cm,cn,co,cp,cq,cr,cs,ct,cu,cv,cw,cx,cy,cz,da,db,dc,dd,de,df,dg,dh,di,dj,dk,dl,dm,dn,do,dp,dq,dr,ds,dt,du,dv,dw,dx,dy,dz,ea,eb,ec,ed,ee,ef,eg,eh,ei,ej,ek,el,em,en,eo,ep,eq,er,es,et,eu,ev,ew,ex,ey,ez,fa,fb,f…	184,19,38,34,47,10,18,19,20,29,16,52,21,19,10,44,39,19,8,24,38,29,27,40,39,20,25,45,10,25,7,24,37,29,25,12,42,15,21,30,21,26,16,12,34,13,25,14,18,26,44,41,22,32,12,6,10,34,17,13,19,26,32,28,11,19,19,10,8,17,5,16,24,11,21,2,11,12,19,20,40,14,13,16,12,13,24,11,14,23,22,28,16,23,17,22,18,15,30,25,22,27,17,17,20,21,29,21,15,14,26,31,28,23,38,39,31,22,17,26,18,17,31,16,29,18,17,19,54,32,16,18,21,11,12…
>Marker4966	aaxbb	2
TCTATAGTTTCGAGTTCTGGCGGCACCAGTTTTCCTTGATCCTGAGATGACAGCTGATGCCTACTAACAGCAGATGGCACCTGGAATAAGGGATTAATTAXXXXXXXXXXACGCAAATCTAATGAGGCAGGGAAAACCTCATCGGCTGGACTTGTGAATTGGAAGTTTATTTGGTTAGCACATGTGCCACCTAAGGTTAGATTATTTCAG	M,aa,ab,ac,ad,ae,af,ag,ah,ai,aj,ak,al,am,an,ao,ap,aq,ar,as,at,au,av,aw,ax,ay,az,ba,bb,bc,bd,be,bf,bg,bh,bi,bj,bk,bl,bm,bn,bo,bp,bq,br,bs,bt,bu,bv,bw,bx,by,bz,ca,cb,cc,cd,ce,cf,cg,ch,ci,cj,ck,cl,cm,cn,co,cp,cq,cr,cs,ct,cu,cv,cw,cx,cy,cz,da,db,dc,dd,de,df,dg,dh,di,dj,dk,dl,dm,dn,do,dp,dq,dr,ds,dt,du,dv,dw,dx,dy,dz,ea,eb,ec,ed,ee,ef,eg,eh,ei,ej,ek,el,em,en,eo,ep,eq,er,es,et,eu,ev,ew,ex,ey,ez,fa,fb,f…	267,53,38,33,59,19,24,51,41,27,78,40,35,23,27,46,53,33,47,52,10,19,17,23,17,55,26,25,9,25,39,36,21,12,18,18,20,27,20,27,20,20,31,42,40,27,63,39,18,41,35,38,27,25,16,7,20,21,46,16,43,25,17,15,12,10,40,9,14,29,7,29,29,8,12,14,3,10,19,40,19,43,19,20,19,21,28,10,7,35,8,23,37,34,23,17,18,26,37,16,57,16,27,28,16,32,18,19,42,31,28,20,17,19,26,19,42,27,39,43,42,45,17,27,44,14,24,9,18,42,19,26,21,24,29,35…
TCTATAGTTTCGAGTTCTGGCGGCACCAGTTTTCCTTGATCCTGAGATGACAGCTGATGCCTACTAACAGCAGGATGGCACCTGGAATAAGGGATTAATTXXXXXXXXXXACGCAAATCTAATGAGGCAGGGAAAACCTCATCGGCTGGACTTGTGAATTGGAAGTTTATTTGGTTAGCACATGTGCCACCTAAGGTTAGATTATTTCAG	P,af,ai,am,at,au,av,aw,ax,ba,bb,bc,bf,bg,bi,bj,bk,bn,bo,bv,cc,ce,cg,cj,ck,cl,cm,cp,cr,cu,cv,cx,cy,cz,db,dg,di,dj,dl,dq,dr,du,dw,dx,dy,dz,eb,ec,ee,eg,eh,ei,ej,ek,em,er,eu,ev,ew,ex,ez,fa,fb,fc,fj,fn,fp,fs	158,15,21,19,9,19,14,19,16,23,10,7,21,16,18,19,23,17,10,18,4,14,14,21,11,1,11,9,11,18,7,4,10,13,20,15,10,9,6,10,22,14,19,21,19,32,21,24,22,8,15,25,18,10,13,21,15,1,15,28,22,14,14,13,25,14,16,20
>Marker5474	aaxbb	2
AGAGGTCTCTGGTAGAATGATAAAGTGGGCAATCGAATTGGGGGAGTTTGATATTACTTACCAAAGTAGAACAGTAGAGAAAGCTCAGATCCTAGCTGATXXXXXXXXXXATGGAGGAACCGGGATATTGATCGAGGGACCAGGAGGTATTGAAATCGAGGTAGCTGTGCGGTTATCTTTCATTACAACGAATAATGAAGCTGAGTATGA	M,aa,ab,ac,ad,ae,af,ag,ah,ai,aj,ak,al,am,an,ao,ap,aq,ar,as,at,au,av,aw,ax,ay,az,ba,bb,bc,bd,be,bf,bg,bh,bi,bj,bk,bl,bm,bn,bo,bp,bq,br,bs,bt,bu,bv,bw,bx,by,bz,ca,cb,cc,cd,ce,cf,cg,ch,ci,cj,ck,cl,cm,cn,co,cp,cq,cr,cs,ct,cu,cv,cw,cx,cy,cz,da,db,dc,dd,de,df,dg,dh,di,dj,dk,dl,dm,dn,do,dp,dq,dr,ds,dt,du,dv,dw,dx,dy,dz,ea,eb,ec,ed,ee,ef,eg,eh,ei,ej,ek,el,em,en,eo,ep,eq,er,es,et,eu,ev,ew,ex,ey,ez,fa,fb,f…	256,19,30,15,43,18,19,22,21,30,50,45,33,30,14,20,49,14,18,36,45,45,18,38,36,35,6,44,34,12,40,43,20,38,36,39,29,24,24,44,26,25,34,19,23,28,56,20,27,22,27,15,18,15,19,26,15,26,29,25,26,20,48,18,5,34,27,29,11,18,11,21,23,16,16,25,4,27,20,15,11,21,32,21,32,15,13,31,25,25,9,27,26,22,42,18,13,20,46,21,54,56,78,31,38,30,22,54,47,44,13,78,41,49,47,39,41,45,21,44,12,28,34,43,40,16,31,50,19,39,36,22,45,33,…
TCTGGTAGAATGATAAAGTGGGCAGTCGAATTGGGGGAGTTTGATATTACTTACCAAAGTAGAACAGCAGAGAAAGCTCAGATCCTAGCTGATTTTATGAXXXXXXXXXXATGGAGGAACCGGGATATTGATCGAGGGACCAGGAGGTATTGAGATCGAGGTAGCTGTGCGGTTATCTTTCATTACAACGAATAATGAAGCTGAGTATGA	P,aa,ac,ae,af,ag,ah,ai,al,an,ao,aq,ar,as,av,az,bc,bf,bj,bk,bl,bn,bq,br,bu,bv,bw,bx,by,bz,ca,cd,ch,ck,cl,cp,cr,ct,cu,cx,cz,da,db,dc,dg,dh,dl,dm,dq,dr,ds,du,dy,dz,eb,ed,ee,ef,en,ep,eq,eu,ex,fa,fc,fe,ff,fi,fj,fl,fn,fp,ft	108,20,10,11,14,4,8,18,15,14,4,9,13,18,9,4,11,20,14,9,11,10,6,8,10,11,11,12,2,3,15,5,14,4,2,8,3,8,5,2,12,10,6,15,7,10,9,10,2,6,8,10,10,22,10,1,8,5,16,14,16,4,10,9,11,5,10,8,8,18,16,6,12
>Marker9405	aaxbb	2
CAGAGATGAGTATATCTACTTCGATACGCGTTCGTGAATTCATAATGTCAAAACTTCAAGCCCCCAGTACCCTACTCATTCATGGAATGGTAGGATGAAAXXXXXXXXXXTCTTGTTTTTCTGGTTTTCATCATCGGACTGATGTCTTGGGGCGTTTATGGGATGTGTGTTTCCTCAACATCAACTGTTTGATTAAAGACCGAAACGAGG	M,aa,ab,ac,ad,ae,af,ag,ah,ai,aj,ak,al,am,an,ao,ap,aq,ar,as,at,au,av,aw,ax,ay,az,ba,bb,bc,bd,be,bf,bg,bh,bi,bj,bk,bl,bm,bn,bo,bp,bq,br,bs,bt,bu,bv,bw,bx,by,bz,ca,cb,cc,cd,ce,cf,cg,ch,ci,cj,ck,cl,cm,cn,co,cp,cq,cr,cs,ct,cu,cv,cw,cx,cy,cz,da,db,dc,dd,de,df,dg,dh,di,dj,dk,dl,dm,dn,do,dp,dq,dr,ds,dt,du,dv,dw,dx,dy,dz,ea,eb,ec,ed,ee,ef,eg,eh,ei,ej,ek,el,em,en,eo,ep,eq,er,es,et,eu,ev,ew,ex,ey,ez,fa,fb,f…	213,20,20,25,68,15,43,47,21,43,29,64,43,21,34,50,40,38,25,42,34,16,35,16,24,27,11,51,32,29,42,42,29,43,14,36,37,36,22,27,17,32,14,18,29,20,56,30,36,53,22,18,11,30,16,22,13,16,44,50,47,19,12,26,30,15,28,6,11,19,32,27,29,29,14,10,14,25,13,43,21,48,32,13,17,17,16,35,22,39,20,17,35,37,36,26,14,33,13,26,42,13,34,25,27,40,19,20,42,37,23,41,46,44,36,15,36,27,31,29,13,24,27,17,41,32,22,25,30,19,23,10,12,…
CAGAGATGATTATATCTACTTCGATACGCGTTCGTGAATTCATAATGTCAAAACTTCAAGCCCCCAGTACCCTACTCATTCATGAAATGGTAGGATGAAAXXXXXXXXXXTCTTGTTTTTCTGGTTTTCATCATCGGACTGATGTCTTGGGGCGTTTATGGGATGTGTGTTTCCTCAACATCAACTGTTTGATTAAAGACCGAAACGAGG	P,aa,ab,ae,ah,aj,am,ar,as,au,aw,ax,ay,az,bf,bh,bk,bm,bn,bp,bq,br,bs,bv,bx,by,bz,cd,ce,cj,cl,cm,co,cv,cz,de,df,dg,dm,dr,dt,du,dw,dx,dy,dz,eb,ec,ee,ek,em,ep,es,ex,ey,ez,fa,fb,fc,fe,fg,fi,fj,fp,fq,fr	124,35,25,23,23,27,20,15,16,22,25,24,31,12,28,18,30,26,23,15,9,13,16,1,21,14,9,10,17,19,1,7,10,14,18,19,18,26,17,25,22,17,28,32,24,28,23,9,26,23,16,14,24,25,19,26,22,16,19,15,15,21,16,14,8,19
>Marker10728	aaxbb	2
CCTCAACACGAATTTCGCTAAACAAAACGGAGAAAATCGACAGCTGCACTACTTTGAGATCTTTATGAACAAAGTCGAAACTGAATCCAACGTAGCATCGXXXXXXXXXXCCAACCATTCTTGGATAAAAGGGTATTTCATTTCTACGAATGTGTTCCATAAAATAATCACCATCAAGGGTCGATACCTCACGTAATTTGCTGCAATCTG	M,aa,ab,ac,ad,ae,af,ag,ah,ai,aj,ak,al,am,an,ao,ap,aq,ar,as,at,au,av,aw,ax,ay,az,ba,bb,bc,bd,be,bf,bg,bh,bi,bj,bk,bl,bm,bn,bo,bp,bq,br,bs,bt,bu,bv,bw,bx,by,bz,ca,cb,cc,cd,ce,cf,cg,ch,ci,cj,ck,cl,cm,cn,co,cp,cq,cr,cs,ct,cu,cv,cw,cx,cy,cz,da,db,dc,dd,de,df,dg,dh,di,dj,dk,dl,dm,dn,do,dp,dq,dr,ds,dt,du,dv,dw,dx,dy,dz,ea,eb,ec,ed,ee,ef,eg,eh,ei,ej,ek,el,em,en,eo,ep,eq,er,es,et,eu,ev,ew,ex,ey,ez,fa,fb,f…	214,51,38,34,40,24,36,28,16,40,44,54,28,17,16,20,34,54,44,38,22,27,16,25,21,27,17,25,36,33,36,22,33,14,18,25,12,26,28,38,28,28,31,15,25,44,28,42,15,31,17,22,22,34,18,22,26,43,29,25,28,24,44,11,11,28,10,13,13,10,37,22,13,36,12,17,11,14,19,16,12,18,10,33,30,57,7,37,24,32,20,34,29,37,33,35,20,42,13,42,27,27,54,16,28,38,23,16,21,21,30,51,13,16,24,26,18,20,27,39,15,31,45,17,19,23,26,4,27,7,27,31,16,28…
CCTCAACACGAATTTCGCTAAACGAAACGGAGAAAATCGACAGCTGCACTACTTTGAGATCTTTATGAACAAAGTCGAAACTGAATCCAACGTAGCATCGXXXXXXXXXXCCAACCATTCTTGGATAAAAGGGTATTTCATTTCTAGGAATGTGTTCCATAAAATAATCACCATCAAGGGTCGATACCTCACGTAATTTGCTGCAATCTG	P,ac,af,ag,ah,am,an,ao,at,au,av,aw,ax,ay,az,ba,be,bf,bg,bh,bi,bj,bk,bn,bq,bt,bv,bx,by,ck,cl,cn,co,cp,cs,ct,cv,cy,cz,da,db,dc,dd,dg,dh,dj,dl,dr,ds,dt,dx,dy,dz,eb,ec,ed,ee,eh,ei,ej,ek,el,em,ep,es,et,ew,ex,ey,fb,fc,ff,fh,fi,fl,fn,fo,fp,fq,fs,ft	153,34,17,21,23,41,25,20,26,23,11,30,24,27,31,27,23,25,11,22,27,21,19,17,20,19,22,42,15,13,5,13,16,16,26,22,18,11,16,34,21,33,13,1,10,11,20,20,1,22,1,25,21,16,16,29,30,20,19,25,1,13,22,19,23,12,14,20,10,13,2,19,17,22,25,18,18,1,14,15,17
>Marker6862	aaxbb	2
CTTTCTCATTTCCTATCACTTCAACCAAACGAACGTTAGTAGCTAAGTTTGGTTTATAGTTTGCATATTTGAATACAACTTACCTAATCCAATATTTTTTXXXXXXXXXXTTGTATAAGTTCTGACTATTAAATTTTGCTTCTTCCCAAGTTTAAGTGCTTGATGATAGATCTCATTTCATTATCATTCTTTGTTCTTATTCTATCCAAA	M,aa,ab,ac,ad,ae,af,ag,ah,ai,aj,ak,al,am,an,ao,ap,aq,ar,as,at,au,av,aw,ax,ay,az,ba,bb,bc,bd,be,bf,bg,bh,bi,bj,bk,bl,bm,bn,bo,bp,bq,br,bs,bt,bu,bv,bw,bx,by,bz,ca,cb,cc,cd,ce,cf,cg,ch,ci,cj,ck,cl,cm,cn,co,cp,cq,cr,cs,ct,cu,cv,cw,cx,cy,cz,da,db,dd,de,df,dg,dh,di,dj,dk,dl,dm,dn,do,dp,dq,dr,ds,dt,du,dv,dw,dx,dy,dz,ea,eb,ec,ed,ee,ef,eg,eh,ei,ej,ek,el,em,en,eo,ep,eq,er,es,et,eu,ev,ew,ex,ey,ez,fa,fb,fc,f…	258,45,21,6,42,37,22,15,18,44,22,42,15,12,36,45,19,40,36,50,22,18,37,21,3,41,6,3,7,21,40,6,26,21,19,37,15,22,8,13,34,18,35,11,15,15,18,12,57,28,14,42,17,14,29,13,10,31,29,48,14,28,32,11,11,23,17,9,7,30,6,37,19,1,32,18,1,11,9,31,17,39,34,41,26,12,25,34,46,15,22,24,20,35,21,38,17,22,20,15,10,2,33,24,26,22,38,20,6,29,61,19,17,17,40,10,14,9,33,9,15,38,19,14,11,5,18,38,22,43,41,7,26,18,19,17,29,17,19,…
CTTTCTCATTTCCTATCACTTCAACCAAACGAACGTTAGTAGCTAAGTTTGGTTTATAGTTTGCATATTTGAATACAACTTACCTAATCCAATATTTTTTXXXXXXXXXXTTGTATAAGTTCTGACTATTAAATTTTGCTTCTTCCCAAGTTTAAGTGCTTGATGATAGATCTCATTTCATTATCATTCTTTGTTCTTATTCTATCAAAA	P,ab,ac,af,ag,ah,aj,al,am,ap,at,au,aw,ax,az,bb,be,bf,bg,bj,bk,bn,bo,bq,br,bu,bw,bx,bz,ca,cd,cf,ch,ck,cm,cn,co,cp,ct,cx,cy,cz,db,dg,dh,dl,dm,dn,do,dp,dq,ds,dt,du,dv,dw,dx,eb,ed,ee,ef,eh,ei,ej,ek,el,em,en,eo,ep,eq,es,et,eu,ew,ex,ey,fb,fc,fd,fe,ff,fg,fh,fi,fj,fk,fn,fp,fq,fr	274,24,10,35,30,30,30,26,30,22,27,24,25,5,9,7,2,32,28,30,27,48,21,25,33,20,31,26,24,18,24,11,28,12,26,15,21,12,21,10,8,14,20,1,11,19,26,23,20,1,29,25,19,32,26,25,1,46,28,1,14,30,27,36,2,20,25,17,3,21,32,30,25,12,31,2,21,15,31,19,28,26,1,26,35,25,16,22,25,17,25
>Marker11761	aaxbb	2
CTTCAGACAAAACTGGAAGATGCTAAATCTGAGATTCAAAAGTGGCATTCATCTTTTCAGCACGAATCCTTCATACCCCATGGTGCAACTCCTGGTTCGTXXXXXXXXXXTTCCTGTTTTTTTGTTAGAACCAAAATTTGTGGTCAGCTACCTTCAGACTCTGAGGTCGTCCGAGGAGTCTTTGCGAGAGCAAGTATGTCTGATATATGA	M,aa,ab,ac,ad,ae,af,ag,ah,ai,aj,ak,al,am,an,ao,ap,aq,ar,as,at,au,av,aw,ax,ay,az,ba,bb,bc,bd,be,bf,bg,bh,bi,bj,bk,bl,bm,bn,bo,bp,bq,br,bs,bt,bu,bv,bw,bx,by,bz,ca,cb,cc,cd,ce,cf,cg,ch,ci,cj,ck,cl,cm,cn,co,cp,cq,cr,cs,ct,cu,cv,cw,cx,cy,cz,da,db,dc,dd,de,df,dg,dh,di,dj,dk,dl,dm,dn,do,dp,dq,dr,ds,dt,du,dv,dw,dx,dy,dz,ea,eb,ec,ed,ee,ef,eg,eh,ei,ej,ek,el,em,en,eo,ep,eq,er,es,et,eu,ev,ew,ex,ey,ez,fa,fb,f…	234,54,41,43,56,9,28,43,57,25,59,45,41,14,49,20,42,31,48,62,14,21,12,27,12,38,14,51,17,24,29,42,44,14,30,20,21,51,32,33,12,45,26,43,40,35,51,42,17,30,48,41,24,35,20,10,33,19,44,14,48,27,18,17,19,8,17,25,20,12,9,28,10,23,13,16,15,9,15,40,35,49,29,23,20,23,11,19,12,15,14,33,31,20,38,24,15,43,37,23,32,17,29,19,35,27,15,30,21,29,30,14,18,58,54,28,39,10,39,43,39,35,30,39,29,16,12,11,31,54,17,22,18,27,…
CTTCAGACAAAACTGGAAGATGCTAAATCTGAGATTCAAAAGTGGCATTCATCTTTTCAGCACGAATCCTTCATACCCCATGGCGCAACTCCTGGTTTGTXXXXXXXXXXTTCCTGTTTTTTTGTTAGAACCAAAATTTGTGGTCAGCTACCTTCAGACTCTGAGGTCGTCCGAGGAGTCTTTGCGAGAGCAAGTATGTCTGCTATATGA	P,ab,ae,af,ai,am,ao,at,au,av,aw,ax,az,bb,bc,bg,bh,bi,bj,bn,bp,bt,bv,cc,ce,cg,cj,ck,cm,cp,cr,ct,cu,cv,cx,cy,cz,de,df,dg,dh,di,dj,dk,dl,dq,dr,du,dw,dx,dy,dz,eb,ec,ed,ee,eg,eh,ek,em,er,eu,ev,ew,ex,ez,fa,fb,fc,fj,fk,fn,fp	130,1,14,17,22,9,24,23,21,12,12,18,8,14,13,17,1,16,18,5,1,1,18,13,10,24,16,7,13,12,19,14,15,10,4,12,12,9,13,26,21,17,13,14,8,14,16,13,18,21,13,25,20,24,16,27,23,19,20,16,28,18,10,15,20,15,24,27,17,15,1,14,18
>Marker7232	aaxbb	2
TTGTCTTATTACTTAACAGTAATGCGTACCTTGTCAGTCAGTGGATACTCAACTAACTGTACTTGTTCCTGTACCATGAGGATAAGAGGATGCCGACGGGXXXXXXXXXXGACCAACATTTGAAATCAAAATCAAAGCATATCCCAACAAACAAGTGCTGGAACCTGCAAGGGAGGCATGTATTTGGAGCATTAGACAAACAAATCTTTG	P,ab,ac,ad,af,ag,aj,ak,ao,aq,ar,aw,ay,ba,bb,bc,bd,be,bf,bi,bn,bq,br,bs,bu,bx,ca,cb,cc,cd,ce,cg,ch,ck,cn,co,cp,cs,cu,cv,cw,cz,df,dh,dj,dk,dl,dm,dn,ds,dt,dy,dz,ea,eb,ed,ef,ej,el,en,ep,eq,es,et,eu,ex,ey,ez,fa,fc,ff,fh,fi,fl,fm,fo,fq,fr	175,19,18,30,40,26,33,21,21,15,25,31,23,41,24,15,24,12,31,32,24,14,28,23,21,27,9,15,9,18,8,17,27,4,10,18,11,16,20,6,5,22,9,4,7,26,17,17,11,32,16,34,29,20,32,15,10,31,19,22,20,16,22,23,19,1,31,18,27,20,20,19,12,18,30,9,14,17
TTGTCTTATTACTTAACAGTAATGCGTACCTTGTCAGTCAGTGGATACTCAACTAACTGTACTTGTTCCTGTACCATGAGGATAAGAGGATGCCGACGGGXXXXXXXXXXGACCAACATTTGAAATCAAAATCAAAGCATATCCCAACAAACAAGTGCTGGAACCTGCAAGGGAGGCATGTATTTGGAGCATTAGACAAACAAATCTCTG	M,aa,ab,ac,ad,ae,af,ag,ah,ai,aj,ak,al,am,an,ao,ap,aq,ar,as,at,au,av,aw,ax,ay,az,ba,bb,bc,bd,be,bf,bg,bh,bi,bj,bk,bl,bm,bn,bo,bp,bq,br,bs,bt,bu,bv,bw,bx,by,bz,ca,cb,cc,cd,ce,cf,cg,ch,ci,cj,ck,cl,cm,cn,co,cp,cq,cr,cs,ct,cu,cv,cw,cx,cy,cz,da,db,dc,dd,de,df,dg,dh,di,dj,dk,dl,dm,dn,do,dp,dq,dr,ds,dt,du,dv,dw,dx,dy,dz,ea,eb,ec,ed,ee,ef,eg,eh,ei,ej,ek,el,em,en,eo,ep,eq,er,es,et,eu,ev,ew,ex,ey,ez,fa,fb,f…	206,48,20,13,29,24,26,20,48,43,29,17,47,27,29,28,44,17,19,41,47,53,28,20,44,19,15,19,6,17,16,26,20,36,11,22,41,44,28,40,9,24,25,16,16,25,62,15,32,25,23,17,13,19,8,13,12,14,26,18,22,21,42,5,17,27,15,13,7,17,18,16,40,21,13,9,8,34,15,43,37,38,9,32,12,36,12,35,26,16,11,15,15,20,40,26,35,10,20,45,37,42,51,18,28,15,23,36,27,47,11,37,30,48,21,38,18,46,21,43,20,28,38,20,26,12,16,34,31,18,17,23,50,19,39,2…
>Marker8138	aaxbb	2
CTATGATTCATAAATCAAATTATTTATGATAAAAGCACAGAGAACACAAGTACCTAAATAAATAAAAGTAAAAAGTACAAATTAGATCTCACAATATATGXXXXXXXXXXCAAAGAACAAAAATATGAGATGAGATGGTAGATTACATCGCCTATTTATACTACTAAGTTGCATGATAGACCTAGATACTGATGATTCCAAACATCAAAG	P,aa,ab,ae,ah,aj,am,ao,as,at,au,aw,ax,ay,az,bc,bf,bh,bk,bm,bn,bp,bq,bs,bx,by,bz,cb,cd,cj,cm,cn,co,cs,cv,cz,de,df,dg,dm,dq,dr,dt,du,dv,dw,dx,dy,dz,eb,ed,ee,eh,ej,ek,em,en,eo,ep,ew,ex,ey,ez,fa,fb,fc,fe,fg,fi,fj,fm,fp,fq,fr,ft	168,16,17,14,22,24,26,24,36,1,14,28,20,16,9,13,21,11,18,18,23,9,18,24,20,6,10,12,10,16,6,1,11,10,8,15,15,9,30,16,22,6,28,26,27,17,2,1,13,21,18,2,13,21,27,1,1,17,21,22,24,11,13,11,18,25,14,11,25,23,24,6,12,18,1
CTATGATTCATAAATCAAATTATTTATGATAAAAGCACAGAGAACACAAGTACCTAAATAAATAAAAGTAAAAAAGTACAAATTAGATCTCACAATATATXXXXXXXXXXCAAAGAACAAAAATATGAGATGAGATGGTAGATTACATCGCCTATTTATACTACTAAGTTGCATGATAGACCTAGATACTGATGATTCCAAACATCAAAG	M,aa,ab,ac,ad,ae,af,ag,ah,ai,aj,ak,al,am,an,ao,ap,aq,ar,as,at,au,av,aw,ax,ay,az,ba,bb,bc,bd,be,bf,bg,bh,bi,bj,bk,bl,bm,bn,bo,bp,bq,br,bs,bt,bu,bv,bw,bx,by,bz,ca,cb,cc,cd,ce,cf,cg,ch,ci,cj,ck,cl,cm,cn,co,cp,cq,cr,cs,ct,cv,cw,cx,cy,cz,da,db,dc,dd,de,df,dg,dh,di,dj,dk,dl,dm,dn,do,dp,dq,dr,ds,dt,du,dv,dw,dx,dy,dz,ea,eb,ec,ed,ee,ef,eg,eh,ei,ej,ek,el,em,en,eo,ep,eq,er,es,et,eu,ev,ew,ex,ey,ez,fa,fb,fc,f…	197,37,27,29,43,21,38,36,25,51,22,53,35,20,52,12,50,34,40,20,24,14,48,23,15,23,14,12,37,10,50,43,35,35,8,47,37,15,37,19,16,36,14,23,38,13,26,46,45,32,18,17,6,45,8,11,14,34,40,40,47,24,10,16,31,12,20,14,27,17,24,10,30,14,11,6,24,19,32,29,2,30,14,26,17,28,40,33,34,15,22,24,29,26,20,16,42,21,12,23,24,6,32,22,41,30,46,22,6,33,60,19,46,13,14,36,52,39,20,13,54,55,47,41,34,19,20,27,32,18,31,23,16,45,22,…
>Marker11173	aaxbb	2
CCACTTTGGTGCCAGTCTGGAGAAAGGTATCACCTTGTAAGCCAAACTTATCACTGGTATAAGCATAACAACCAAAAAGAACATTGAATCTCTGATGATAXXXXXXXXXXTTGGTTTGCGCAGTTGTTGGTAGTAAAATACCACCTGAAGTCTTCTCCTCTGCTGTTTTAATCTTCACCAACACTCTGTCACCCAGTGGCTTGAGGGAAG	M,aa,ab,ac,ad,ae,af,ag,ah,ai,aj,ak,al,am,an,ao,ap,aq,ar,as,at,au,av,aw,ax,ay,az,ba,bb,bc,bd,be,bf,bg,bh,bi,bj,bk,bl,bm,bn,bo,bp,bq,br,bs,bt,bu,bv,bw,bx,by,bz,ca,cb,cc,cd,ce,cf,cg,ch,ci,cj,ck,cl,cm,cn,co,cp,cq,cr,cs,ct,cu,cv,cw,cx,cy,cz,da,db,dc,dd,de,df,dg,dh,di,dj,dk,dl,dm,dn,do,dp,dq,dr,ds,dt,du,dv,dw,dx,dy,dz,ea,eb,ec,ed,ee,ef,eg,eh,ei,ej,ek,el,em,en,eo,ep,eq,er,es,et,eu,ev,ew,ex,ey,ez,fa,fb,f…	197,65,22,33,81,18,58,45,40,43,31,26,23,38,51,46,59,33,15,21,34,18,31,27,36,15,32,17,20,26,18,22,49,34,14,26,18,55,32,16,23,17,11,21,32,23,44,16,33,40,36,34,9,54,5,19,23,13,37,21,13,14,38,18,3,16,23,13,22,26,11,8,29,13,11,20,10,11,24,25,25,24,23,34,14,46,7,22,19,41,11,31,23,16,15,15,20,32,40,33,39,39,61,24,25,19,21,15,35,58,16,42,37,42,20,34,37,19,25,24,20,13,20,29,39,11,15,37,44,41,15,24,15,21,2…
CCACTTTGGTGCCAGTCTGGACAAAGGTATCACCTTGTAAGCCAAACTTATCACTGGTATAAGCATAACAACCAAAAAGAAGATTGAATCTGTGATGATAXXXXXXXXXXTTGGTTTGCGCAGTTGTTGGTAGTAAAATACCACCTGAAGTCTTCTCCTCTGCTGTTTTAATCTTCACCAACACTCTGTCACCCAGTGGCTTGAGGGAAG	P,ab,ae,aj,ak,al,am,ar,as,au,av,aw,ay,ba,bb,bc,bd,be,bf,bh,bi,bj,bm,bn,bo,bp,bq,bt,bu,bz,cb,ce,cf,cg,ch,cl,co,cr,cs,cu,cv,cx,cy,cz,da,dc,df,dh,di,dl,dm,dn,do,dp,dq,dr,dy,dz,ea,eb,ec,ef,ej,em,en,eo,ep,eq,er,eu,ez,fa,fb,fc,fd,fh,fi,fj,fm,fq,fr,fs	146,13,20,32,31,29,1,17,41,20,1,21,17,19,11,1,23,10,1,6,9,23,12,30,17,5,19,1,15,5,3,22,2,16,22,7,12,14,12,19,18,9,9,18,30,24,14,13,16,16,13,17,12,23,19,14,28,26,19,16,34,15,23,16,18,22,19,18,19,13,13,12,17,20,13,19,21,13,27,20,19,19
>Marker8986	aaxbb	2
TAACAACATTAAACTAGTGCAGTTCCCGATTTCTTGAGGAAGAGGACCTGCAAGATTCTTGTTCCCACCAGCTCTAATCACTTGCAATCTATTAAGATTGXXXXXXXXXXTTCAGGCGACAAATCCAACTTGGGATTTCACCACTCAGTCCATTGTCACTCAAATCCAGGAGCCTCAGCTCCTGAAGATTTCCAACTATCTCAGGTATCG	M,aa,ab,ac,ad,ae,af,ag,ah,ai,aj,ak,al,am,an,ao,ap,aq,ar,as,at,au,av,aw,ax,ay,az,ba,bb,bc,bd,be,bf,bg,bh,bi,bj,bk,bl,bm,bn,bo,bp,bq,br,bs,bt,bu,bv,bw,bx,by,bz,ca,cb,cc,cd,ce,cf,cg,ch,ci,cj,ck,cl,cm,cn,co,cp,cq,cr,cs,ct,cu,cv,cw,cx,cy,cz,da,db,dc,dd,de,df,dg,dh,di,dj,dk,dl,dm,dn,do,dp,dq,dr,ds,dt,du,dv,dw,dx,dy,dz,ea,eb,ec,ed,ee,ef,eg,eh,ei,ej,ek,el,em,en,eo,ep,eq,er,es,et,eu,ev,ew,ex,ey,ez,fa,fb,f…	228,44,40,26,69,12,26,44,40,22,45,52,40,13,26,17,38,36,41,55,13,16,11,20,18,48,13,51,15,14,51,30,45,24,33,19,23,43,23,33,15,32,24,29,38,39,56,37,19,40,46,34,18,45,23,11,21,14,44,18,40,20,25,16,34,14,20,32,13,25,12,27,13,10,14,13,7,14,19,35,37,47,22,13,17,16,9,20,12,12,12,25,39,24,33,22,18,42,44,17,32,22,19,25,22,32,19,21,23,26,18,19,17,47,26,21,67,31,17,24,26,48,18,47,35,16,9,20,35,55,16,24,27,13…
TAACAACATTAAACTAGTGCAGTTCCCGATTTCTTGAGGAAGAGGACCTGCAAGATTCTTGTTCCCACCAGCTCTAATCACTTGCAATCTATTAAGGTTGXXXXXXXXXXTTCAGGCGACAAATCCAACTTGGGATTTCACCACTCAGTCCATTGTCACTCAAATCCAGGAGCCTCAGCTCCTGAAGATTTCCAACTATCTCAGGTATCG	P,ae,af,ai,am,ao,at,au,av,aw,ax,az,bb,bc,bg,bi,bj,bn,bt,bv,cc,ce,cg,cj,ck,cm,cp,cr,ct,cu,cv,cx,cy,cz,de,df,dg,dh,di,dj,dk,dl,dq,dr,du,dw,dx,dy,dz,eb,ec,ed,ee,eg,eh,ek,em,er,eu,ev,ew,ex,ez,fa,fb,fc,fj,fk,fp	165,21,27,28,24,21,26,28,15,21,21,10,25,13,20,21,17,12,1,21,10,18,19,17,3,21,12,16,19,30,7,7,16,15,13,16,18,11,21,17,15,12,14,24,13,14,33,17,25,24,14,21,23,21,16,16,18,21,6,11,13,19,14,27,20,12,17,1,15
>Marker15379	aaxbb	2
CAATATATTTTGTAGTAAGGAGTTCCAAGGTCAATATCATTGAAACAGATCCGGAATCCCTTGATAATAAAATGACATCAAGCAACTTGTATGGGAACCCXXXXXXXXXXAACTGAAAAGCGATGAAATATAAAGTACCTTGACTGATAGGATTCATTATAGCTAGACATCAGATATTCACTCATTGAAAGTAAAATGGGACCCAAAGAT	M,aa,ab,ac,ad,ae,af,ag,ah,ai,aj,ak,al,am,an,ao,ap,aq,ar,as,at,au,av,aw,ax,ay,az,ba,bb,bc,bd,be,bf,bg,bh,bi,bj,bk,bl,bm,bn,bo,bp,bq,br,bs,bt,bu,bv,bw,bx,by,bz,ca,cb,cc,cd,ce,cf,cg,ch,ci,cj,ck,cl,cm,cn,co,cp,cq,cr,cs,ct,cu,cv,cw,cx,cy,cz,da,db,dc,dd,de,df,dg,dh,di,dj,dk,dl,dm,dn,do,dp,dq,dr,ds,dt,du,dv,dw,dx,dy,dz,ea,eb,ec,ed,ee,ef,eg,eh,ei,ej,ek,el,em,en,eo,ep,eq,er,es,et,eu,ev,ew,ex,ey,ez,fa,fb,f…	232,45,27,38,67,20,45,41,17,55,31,51,21,32,18,37,17,43,43,55,20,18,35,32,27,40,19,49,24,26,44,24,20,30,26,31,22,15,21,56,49,23,24,53,23,41,26,20,46,21,19,36,9,30,18,20,13,34,32,36,24,24,33,6,33,13,40,12,15,26,16,36,21,13,14,8,8,14,21,32,33,2,16,47,10,22,9,13,16,41,15,35,16,17,42,20,47,44,17,18,38,27,8,22,59,16,32,37,20,2,14,60,22,51,17,48,39,41,19,34,34,31,17,22,27,16,9,13,41,44,45,38,27,20,13,40…
CAATATATTTTGTAGTAAGCAGTTCCAAGGTCAATATCATTGAAACAGATCCGGAATCCCTTGATAATAAAATGACATCAAGCAACTTGTATGGGAACCCXXXXXXXXXXAACTGAAAAGCGATGAAATATAAAGTACCTTGACTGATAGGATTCATTATAGCTAGACATCAGATATTCACTCATTGAAAGTAAAATGGGACCCAAAGAT	P,ae,ag,ah,aj,al,am,an,ap,at,au,aw,ax,bb,be,bf,bg,bi,bj,bk,bl,bo,br,bu,bw,bx,bz,cd,cf,ch,ck,cm,co,cp,cr,ct,cy,cz,da,df,dg,dh,di,dl,dm,dn,do,dp,dq,dt,du,dw,dy,ea,eb,ed,ef,eh,ej,em,en,eq,er,es,et,eu,ev,ew,fb,fc,fd,ff,fg,fh,fi,fj,fl,fm,fn,fq	135,14,1,24,19,15,21,19,15,11,8,23,21,15,15,21,25,21,8,16,11,29,22,8,16,16,7,12,22,20,10,19,9,11,14,17,7,22,13,5,25,14,14,19,1,7,8,1,10,15,24,20,22,15,29,25,11,24,22,1,20,18,13,19,15,15,9,11,12,24,20,24,1,13,19,26,22,16,22,12
>Marker10087	aaxbb	2
TTTACTTTATTTTATCTTTTGGATAAATAAGATCCTGATAATACAAGTCTAGAGTAAAAGAAATTATGAGAGATGTTTGGTACTCTGTAGATAACTAAACXXXXXXXXXXGTTTCTCTTTAATTTTTCTGTTATTGCGTTTATATCTTATTTTGAAAATTTTCAATTTTAAATGTTGGTCTATTGAAAATTTAGCGATAAAAGACCTTTC	P,aa,ae,ah,aj,ak,al,am,ap,ar,as,au,aw,ay,bb,bd,be,bh,bi,bj,bm,bn,bo,bp,bq,bs,bu,bz,cb,cd,ce,cg,ch,cl,co,cr,cs,cu,cv,cx,cy,cz,da,dc,df,dh,di,dl,dm,dn,dp,dq,dr,dy,dz,ea,eb,ec,ef,ej,em,en,eo,ep,eq,er,eu,ez,fa,fb,fc,fd,fh,fi,fj,fm,fq,fr,fs,ft	140,25,9,12,5,17,28,9,1,24,4,18,16,23,17,24,26,19,21,26,18,16,24,11,22,24,2,9,5,13,20,19,21,7,7,21,7,2,18,2,10,23,17,1,15,13,21,13,16,14,27,11,14,32,3,17,14,31,19,20,18,17,16,21,23,34,15,31,19,28,24,23,24,20,40,25,7,12,25,19
TTTATTTTATTTTATCTTTTGGATAAATAAGATCCTGATAATACAAGTCTAGAGTAAAAGAAATTATGAGGGATGTTTGGTACTCTGTAGATAACTAAACXXXXXXXXXXGTTTCTCTTTAATTTTTCTGTTATTGCGTTTATATCTTATTTTGAAAATTTTCAATTTTAAATGTTGGTCTATTGAAAATTTAGCGATAAAAGACCTTTC	M,aa,ab,ac,ad,ae,af,ag,ah,ai,aj,ak,al,am,an,ao,ap,aq,ar,as,at,au,av,aw,ax,ay,az,bb,bc,bd,be,bf,bg,bh,bi,bj,bk,bl,bm,bn,bo,bp,bq,br,bs,bt,bu,bv,bw,bx,by,bz,ca,cb,cc,cd,ce,cf,cg,ch,ci,cj,ck,cl,cm,cn,co,cp,cq,cr,cs,ct,cu,cv,cw,cx,cy,cz,da,db,dc,dd,de,df,dg,dh,di,dj,dk,dl,dm,dn,do,dp,dq,dr,ds,dt,du,dv,dw,dx,dy,ea,eb,ec,ed,ee,ef,eg,eh,ei,ej,ek,el,em,en,eo,ep,eq,er,es,et,eu,ev,ew,ex,ey,ez,fa,fb,fc,fd,f…	232,37,44,33,54,13,31,54,17,79,5,21,28,5,43,36,75,21,20,2,44,26,32,32,1,21,5,19,37,29,18,61,50,20,25,17,39,49,17,21,20,16,19,33,17,24,6,44,38,56,29,9,49,10,31,12,16,37,16,23,29,44,31,17,33,27,11,21,25,23,10,40,3,5,17,4,10,13,10,22,1,29,43,11,44,13,22,29,32,18,25,26,25,30,21,17,48,45,57,44,31,2,25,15,19,22,49,5,21,67,32,49,22,45,40,14,25,24,13,19,15,50,56,13,18,34,49,36,24,26,33,32,24,36,45,53,19,…
>Marker14447	aaxbb	2
CAATTCGCTGTCCTAATAAACTTTATGCTGTCGGTCTTCCGGAAAGTGAGAAAATTGCAATTTTTGTCTCGAAATATAGGATAATTCAGAGTACGAGTCTXXXXXXXXXXGAAATTAATGTTGATTATTTCAAAAAGTCTGAGATTAATATTACAAATCATTCTATATTTTGGGATCAAACATTGTAATTTTTTCACCAAAAAGTTGTTG	P,ab,ae,aj,ak,al,ar,as,at,au,aw,ay,az,ba,bb,bd,be,bi,bj,bk,bm,bn,bo,bp,bu,bz,cb,ce,cg,ch,cl,co,cr,cu,cv,cx,cy,cz,da,dc,df,dh,di,dl,dm,dn,do,dp,dr,du,dv,dy,dz,ea,eb,ec,ef,ek,em,eo,ep,eq,er,et,eu,ev,ex,ez,fa,fc,fd,fh,fi,fj,fm,fq,fr,fs	126,22,13,26,14,30,13,30,19,20,20,14,10,21,17,32,21,31,22,1,20,21,20,12,18,7,7,14,29,17,7,7,20,3,15,7,15,21,13,2,14,9,16,10,15,13,12,8,17,25,14,18,29,18,15,22,12,21,22,25,15,15,23,10,12,1,32,21,28,26,36,31,17,13,21,5,20,15
CAATTCGCTGTCCTAATAAACTTTATGCTGTCGGTCTTCCGGAATGTGAGAAAATTGCAATTTTTGTCTCGAAATATAGGATAATTCAGAGTACGAGTCTXXXXXXXXXXGAAATTAATGTTGATTATTTCAAAAAGTCTGAGATTAATATTACAAATCATTCTATATTTTGGGATCAAAAATTGCAATTTTTTCACCAAAAAGTTGTTG	M,aa,ab,ac,ad,ae,af,ag,ah,ai,aj,ak,al,am,an,ao,ap,aq,ar,as,at,au,av,aw,ax,ay,az,ba,bb,bc,bd,be,bf,bg,bh,bi,bj,bk,bl,bm,bn,bo,bp,bq,br,bs,bt,bu,bv,bw,bx,by,bz,ca,cb,cc,cd,ce,cf,cg,ch,ci,cj,ck,cl,cm,cn,co,cp,cq,cr,cs,ct,cu,cv,cw,cx,cy,cz,da,db,dc,dd,de,df,dg,dh,di,dj,dk,dl,dm,dn,do,dp,dq,dr,ds,dt,du,dv,dw,dx,dy,dz,ea,eb,ec,ed,ee,ef,eg,eh,ei,ej,ek,el,em,en,eo,ep,eq,er,es,et,eu,ev,ew,ex,ey,ez,fa,fb,f…	184,54,23,17,59,7,42,40,42,61,30,25,33,65,38,39,48,46,23,27,23,20,38,23,42,16,21,13,22,31,32,18,72,45,34,27,23,46,21,23,18,13,13,33,33,30,24,20,37,37,51,41,9,38,10,13,24,19,44,26,29,23,50,25,11,25,30,17,21,22,11,27,34,6,10,4,5,11,19,19,34,2,20,30,14,41,4,16,22,42,10,12,12,11,20,46,22,24,45,23,21,50,9,19,22,23,22,22,45,4,18,39,31,71,52,25,55,29,44,23,22,12,15,26,15,12,16,29,22,53,26,22,40,23,18,36…
>Marker14604	aaxbb	2
TCGAATCTTTTAGATTTCAGATTGATTGATCAAGAATCATTTAGGGGGAAAAAATCAAGAATGATAAATACATGCTACCAAAAATAGAGAATTCATCACAXXXXXXXXXXATTGGACCTATAGTAAGTATTATTTCATAAGATGAGAATGAAGAGTGAAAAAGATGAACATCTCTTGCATAAATACAAAACATACTAGACATAATTTTCA	M,aa,ab,ac,ad,ae,af,ag,ah,ai,aj,ak,al,am,an,ao,ap,aq,ar,as,at,au,av,aw,ay,ba,bb,bc,bd,be,bf,bg,bh,bi,bj,bk,bl,bm,bn,bo,bp,bq,br,bs,bt,bu,bv,bw,bx,by,bz,ca,cb,cc,cd,ce,cf,cg,ch,ci,cj,ck,cl,cm,cn,co,cp,cq,cr,cs,ct,cu,cv,cw,cx,cy,cz,da,db,dc,dd,de,df,dg,dh,di,dj,dk,dl,dm,dn,do,dp,dq,dr,ds,dt,du,dv,dw,dx,dy,dz,ea,eb,ec,ed,ee,ef,eg,eh,ei,ej,ek,el,em,en,eo,ep,eq,er,es,et,eu,ev,ew,ex,ey,ez,fa,fb,fc,fd,f…	209,32,45,33,65,10,57,51,28,36,6,48,33,7,17,49,30,46,44,13,18,15,51,26,38,5,13,20,40,33,26,20,28,24,18,22,14,36,47,14,32,39,24,32,25,6,61,25,30,46,17,55,22,27,28,35,20,39,20,42,38,18,34,9,32,7,12,24,20,27,18,1,30,8,5,6,16,21,32,1,31,48,13,9,6,19,24,31,14,41,19,18,26,21,36,33,13,19,42,19,5,20,6,15,25,50,19,2,14,73,17,29,29,47,24,41,25,31,41,29,27,6,24,13,7,9,55,36,44,43,16,27,20,43,13,36,24,26,28,…
TCGAATCTTTTAGATTTCAGATTGATTGATCAAGAATCATTTAGGGGGAAAAAATCAAGAATGATAAATACATGCTACCAAAAATAGAGAATTCATCACAXXXXXXXXXXTGGACCTATAGTAAGTATTATTTCATAAGATGAGAATGAAGAGTGTGAAAAAGATGAACATCTCTTGCATAAATACAAAACATACTAGACATAATGTTCA	P,ae,ah,aj,al,am,an,ap,ar,at,au,aw,bb,be,bf,bg,bi,bj,bk,bl,bo,br,bu,bw,bx,bz,cd,cf,ch,ck,cm,co,cp,cr,ct,cy,cz,da,df,dg,dh,di,dl,dn,do,dq,dt,du,dw,dy,ea,eb,ed,ee,ef,eh,ej,en,eo,eq,er,es,et,eu,ev,ew,fb,fc,fd,ff,fh,fi,fj,fl,fm,fn,fq	139,9,15,20,17,21,26,32,2,13,22,18,22,14,18,25,26,21,22,7,23,25,11,23,18,3,13,13,19,11,13,11,6,12,11,11,17,11,7,21,20,20,6,14,13,17,21,25,11,33,20,12,15,3,13,24,20,20,1,16,11,20,22,12,8,13,14,27,18,31,30,14,27,18,28,23,14
>Marker5595	aaxbb	2
CAGTCCTCATTAACATATCCGTGCTCTTCCTCTGAACCATGTAAAAATCCTAAGCTTCTTGAGAAACTGCAGGGCTGAAATGGAAAAAAGAAACGAGACCXXXXXXXXXXCTTGTCTTCCTTCAAATCATGTCCAGAACTGACTTCTTCTGCCTTTTCCACTGACTCATTGGTGCCTTTCTCGTCTGCCAGACGCCAATGCTTAGGGATG	P,aa,ac,ae,ak,am,an,ao,aq,ar,at,au,av,az,ba,bb,bc,bi,bj,bo,bt,bv,by,ca,cc,cd,cf,cg,ci,ck,cl,cm,cn,co,cr,cu,cy,cz,da,dc,de,df,dh,di,dk,dl,dp,dq,dr,du,dv,dy,dz,ee,ef,eg,eh,ej,ek,el,en,eo,ep,eq,er,et,eu,ex,ey,fa,fb,fc,fd,ff,fg,fj,fk,fn,fo,fp,fq	148,21,13,9,25,16,10,15,2,1,29,19,20,12,1,14,13,12,35,1,27,12,10,13,11,14,21,20,17,8,15,18,17,17,11,12,16,1,18,24,29,14,17,23,19,18,19,1,15,8,24,26,16,22,10,15,23,28,2,15,18,20,19,20,15,24,10,3,17,15,16,23,16,27,19,23,20,12,5,12,16
CAGTCCTCATTAACATATCCGTGCTCTTCCTCTGAACCATGTAAAAATCCTAAGCTTCTTGAGAAACTGCAGGGCTAAAATGGAAAAAAGAAACGAGACCXXXXXXXXXXCTTGTCTTCCTTCAAATCATGTCCAGAACTGACTTCTTCTGCCTTTTCCACTGACTCATTGGTGCCTTTCTCGTCTGCCAGACGCCAATGCTTAGGGATG	M,aa,ab,ac,ad,ae,af,ag,ah,ai,aj,ak,al,am,an,ao,ap,aq,ar,as,at,au,av,aw,ax,ay,az,ba,bb,bc,bd,be,bf,bg,bh,bi,bj,bk,bl,bm,bn,bo,bp,bq,br,bs,bt,bu,bv,bw,bx,by,bz,ca,cb,cc,cd,ce,cf,cg,ch,ci,cj,ck,cl,cm,cn,co,cp,cq,cr,cs,ct,cu,cv,cw,cx,cy,cz,da,db,dc,dd,de,df,dg,dh,di,dj,dk,dl,dm,dn,do,dp,dq,dr,ds,dt,du,dv,dw,dx,dy,dz,ea,eb,ec,ed,ee,ef,eg,eh,ei,ej,ek,el,em,en,eo,ep,eq,er,es,et,eu,ev,ew,ex,ey,ez,fa,fb,f…	223,20,39,31,79,12,47,43,32,34,35,27,35,23,8,24,52,37,42,52,18,23,19,62,39,49,26,36,25,11,54,42,52,30,24,21,13,34,45,42,41,39,34,28,27,44,24,32,10,28,34,19,29,23,17,10,16,46,24,17,39,15,31,12,8,6,20,13,17,28,19,40,35,13,28,25,19,20,40,22,31,35,9,12,17,44,7,22,28,21,19,33,32,30,18,37,10,38,32,17,9,30,58,22,21,34,38,45,51,30,15,21,9,32,23,47,12,29,14,20,10,13,16,50,26,13,14,21,8,20,35,19,15,16,5,23…
>Marker6738	aaxbb	2
TTGCGCCTTGTTGTAATGAAATTCTGTTATGTGCCCCCATTTCAGATGAGACGTTGAAGACCGGGAAAATCAGACCTCCTCAGGTCTAATGGCTACTTCCXXXXXXXXXXTTCAAGCAACAACCACCATGGCAATGAAGCTATGCTGCTGACTCTTCAGACCAACTGGTTTGAGCGAGTTGGGATGTTAAGTGATCACTGCCAAGCATAG	P,aa,ab,ad,ae,af,ag,ai,ao,aq,ar,as,at,au,ax,ay,az,bb,bc,bf,bg,bl,bq,bs,bv,bx,by,cc,cd,ce,cf,cg,ch,cj,ck,cl,cm,cn,cq,cr,ct,cu,cx,cz,da,dd,de,df,dg,dh,dk,dl,do,dq,du,dv,dw,dy,ea,ed,ee,ei,ek,el,em,en,eo,ep,eq,es,et,ew,ez,fb,fd,fe,fg,fh,fl,fm,fn,fo,fr,fs,ft	129,14,10,25,9,23,12,20,19,17,16,1,14,19,18,14,6,10,9,23,13,15,18,9,21,16,13,7,9,17,13,17,26,19,9,9,4,14,9,11,12,15,2,10,13,6,13,5,11,11,14,1,12,19,5,11,16,16,12,18,11,17,24,9,14,15,13,12,7,8,13,11,16,14,8,9,14,18,13,1,10,6,7,12,17
TTGCGCCTTGTTGTAATGAAATTCTGTTTTGTGCCCCCATTTCAGATGAGACGCTGAAGACCGGGAAAATCAGACCTCCTCAGGTCTAATGGCTACTTCCXXXXXXXXXXAATTCAAGCAACAACACCATGGCAATGAAGCTATGCTGCTGACTCTTCAGACCAACTGGTTTGAGCGAGTTGGGATGTTAAGTGATCACTGCCAAGATAG	M,aa,ab,ac,ad,ae,af,ag,ah,ai,aj,ak,al,am,an,ao,ap,aq,ar,as,at,au,av,aw,ax,ay,az,ba,bb,bc,bd,be,bf,bg,bh,bi,bj,bk,bl,bm,bn,bo,bp,bq,br,bs,bt,bu,bv,bw,bx,by,bz,ca,cb,cc,cd,ce,cf,cg,ch,ci,cj,ck,cl,cm,cn,co,cp,cq,cr,cs,ct,cu,cv,cw,cx,cy,cz,da,db,dc,dd,de,df,dg,dh,di,dj,dk,dl,dm,dn,do,dp,dq,dr,ds,dt,du,dv,dw,dx,dy,dz,ea,eb,ec,ed,ee,ef,eg,eh,ei,ej,ek,el,em,en,eo,ep,eq,er,es,et,eu,ev,ew,ex,ey,ez,fa,fb,f…	263,22,21,19,41,10,15,26,45,26,55,45,55,43,29,14,56,14,25,53,27,21,36,46,22,18,10,66,15,11,28,28,39,26,23,45,38,57,16,22,36,26,25,17,44,17,59,44,11,42,32,10,13,28,20,10,14,15,14,18,12,26,19,6,24,15,17,27,15,9,19,35,11,8,33,10,5,29,23,10,44,22,6,19,14,29,17,29,17,16,26,52,34,16,32,16,39,29,37,27,12,20,43,25,30,12,31,33,25,14,36,24,30,19,50,17,28,13,13,16,11,19,35,16,14,40,29,18,32,39,20,43,21,47,2…
>Marker19231	aaxbb	2
TACTTTTTAAGAGATAAAGATGAACTCTTTTCACAAAATAAAAAATAAAAATATCAATAAAATTAAATAAAGTGGAATCTAATATAAAACATTGTTCTTGXXXXXXXXXXCATTATTTGATTATAATATCCATAGGTATTGACCCTTTGGCTCATACCCAAACCTACCCTAATACATAGCTAAAACCATGATATTTCTTCCTAATTAATG	M,aa,ab,ac,ad,ae,af,ag,ah,ai,aj,ak,al,am,an,ao,ap,aq,ar,as,at,au,av,aw,ax,ay,az,ba,bb,bc,bd,be,bf,bg,bh,bi,bj,bk,bl,bm,bn,bo,bp,bq,br,bs,bt,bu,bv,bw,bx,by,bz,ca,cb,cc,cd,ce,cf,cg,ch,ci,cj,ck,cl,cm,cn,co,cp,cq,cr,cs,ct,cu,cv,cw,cx,cy,cz,da,db,dc,dd,de,df,dg,dh,di,dj,dk,dl,dm,dn,do,dp,dq,dr,ds,dt,du,dv,dw,dx,dy,dz,ea,eb,ec,ed,ee,ef,eg,eh,ei,ej,ek,el,em,en,eo,ep,eq,er,es,et,eu,ev,ew,ex,ey,ez,fa,fb,f…	203,50,44,12,60,9,33,53,40,67,58,22,40,22,16,43,46,46,40,32,27,14,54,54,43,56,20,31,14,21,44,51,45,54,22,18,30,42,17,40,33,18,35,36,37,40,8,36,13,41,13,24,10,44,5,9,18,25,20,15,47,28,27,7,26,26,14,20,18,22,17,24,25,8,35,3,3,9,29,35,20,3,20,42,13,36,17,22,20,20,14,25,8,16,25,13,12,38,28,24,52,39,8,30,24,23,50,31,49,2,19,21,14,16,24,51,30,34,19,43,12,30,22,21,26,44,28,20,74,44,45,18,29,26,25,41,21,…
TACTTTTTAAGAGATAAAGATGAACTCTTTTTACAAAATAAAAAATAAAAATATCAATAAAATTAAATAAAGTGGAATCTAATATAAAACATTGTTCTTGXXXXXXXXXXCATTATTTGATTATAATATCCATAGGTATTGACCCTTTGGCTCATACCCAAACCTACCCTAATACATAGCTAAAACCATGATATTGCTTCCTAATTAATG	P,ac,ae,ak,am,an,as,au,az,bb,bc,bi,bj,bl,bo,bt,bv,bx,bz,cb,cc,cd,cf,cg,ck,cl,cn,cr,ct,cy,dc,df,dh,di,dk,dl,dn,dp,dq,dr,dt,du,dy,dz,ea,ec,ee,ef,eg,eh,ei,ej,ek,el,en,ep,eq,er,es,et,ew,fa,fb,fc,fd,ff,fg,fk,fn,fo,fp,ft	111,9,14,19,21,16,22,12,16,14,24,25,25,15,22,9,18,28,10,7,5,11,21,12,7,9,15,9,14,8,1,9,14,12,16,11,12,10,19,8,20,20,20,34,29,22,1,17,21,24,21,25,2,18,16,17,17,15,28,9,13,27,22,20,24,18,22,25,17,23,13,20
>Marker17689	aaxbb	2
CAGATCCATCTTTGTTCTTGATTTTTAAAGTAGGTATTGGTTGTTAAAAGTTGATCAGGTTTGTCTTCAATTTTGTCACTTGGGCAATAAAGTAGCTTGGXXXXXXXXXXAAGCACTAGTAATACCTATAATCTCTACTCAATCTCTATATCTTTGTTTTTTTAACATTATTATTCTAAAGCTTAATGAAAATCAACGTAGTTATTAAAC	P,aa,ab,ad,ae,af,ag,ai,ao,aq,ar,as,at,au,ax,ay,az,bb,bc,bf,bg,bl,bn,bq,bs,bv,bx,by,cc,cd,ce,cf,cg,ch,cj,ck,cl,cm,cn,cq,cr,ct,cu,cx,cy,cz,dd,de,df,dg,dh,dk,do,dq,dt,du,dv,dw,dy,ea,ed,ee,ei,ek,el,em,en,eo,ep,eq,es,et,ew,ez,fb,fd,fe,fh,fl,fn,fo,fp,fr,fs,ft	166,26,20,25,14,24,30,20,23,27,24,1,16,13,21,13,18,28,23,20,14,22,1,16,7,23,27,11,9,6,16,20,22,10,19,11,13,24,12,7,10,9,7,3,1,13,8,18,13,13,15,19,11,19,1,27,14,27,25,28,18,5,17,22,18,24,18,22,12,18,18,18,22,19,30,19,27,24,17,17,19,1,22,21,25
CAGATCAATCTTTGTTCTTGATTTTTAAAGTAGGTATTGGTTGTTAAAAGTTGATCAGGTTTGTCTTCAATTTTGTCACTTGGGCAATAAAGTAGCTTGGXXXXXXXXXXAAGCACTAGTAATACCTATAATCTCTACTCAATCTCTATATCTTTGTTTTTTTAACATTATTATTCTAAAGCTTAATGAAAATCAACGTAGTTATTAAAC	M,aa,ab,ac,ad,ae,af,ag,ah,ai,aj,ak,al,am,an,ao,ap,aq,ar,as,at,au,av,aw,ax,ay,az,ba,bb,bc,bd,be,bf,bg,bh,bi,bj,bk,bl,bm,bn,bo,bp,bq,br,bs,bt,bu,bv,bw,bx,by,bz,ca,cb,cc,cd,ce,cf,cg,ch,ci,cj,ck,cl,cm,cn,co,cp,cq,cr,cs,ct,cu,cv,cw,cx,cy,cz,da,db,dc,dd,de,df,dg,dh,di,dj,dk,dl,dm,dn,do,dp,dq,dr,ds,dt,du,dv,dw,dx,dy,dz,ea,eb,ec,ed,ee,ef,eg,eh,ei,ej,ek,el,em,en,eo,ep,eq,er,es,et,eu,ev,ew,ex,ey,ez,fa,fb,f…	196,15,40,37,33,16,19,23,38,33,43,41,36,54,34,18,55,23,21,58,16,19,43,32,21,24,11,69,18,19,58,40,23,21,16,50,45,39,14,35,38,44,24,19,27,11,22,30,28,41,26,12,12,44,23,7,14,17,19,16,27,19,17,13,10,15,21,19,17,5,10,32,18,23,12,10,3,28,15,38,30,28,10,25,14,20,11,20,22,16,35,30,31,10,20,22,39,44,42,26,30,33,40,12,47,20,38,48,20,7,21,34,26,19,30,26,10,16,27,22,17,15,38,24,14,25,15,28,32,36,9,37,28,47,2…
>Marker6929	aaxbb	2
TAATTATATAAATATTTATTTTTTTGTATAAAAATTTATTATTGTTAAGTAACGAACCTTAAGTGATATAATTTTTGCAAAGGACAAAAAATATTTTTGTXXXXXXXXXXTATCCGAAATGCCAAAATAGTCCTACATAAAAACAAAATTCACTATTTACCACTTTGAATTTAAAAAAATAAGTGAGATACTTTCCTCATGCAAATGGTG	P,ac,ad,ae,af,ag,ah,aj,ak,am,aq,as,at,av,aw,ax,ay,az,ba,be,bg,bh,bk,bl,bm,bo,bp,bq,bs,bu,bz,ce,cf,ci,cj,ck,cl,cm,co,cp,cq,cs,cx,cy,dc,de,dh,di,dj,dn,do,dq,du,dx,dy,ec,ee,ei,ek,el,em,en,es,et,ey,fb,fd,fe,ff,fg,fh,fl,fm,fn,fr,ft	99,5,17,6,13,22,11,16,10,20,24,23,13,13,17,15,21,16,2,20,21,7,15,17,14,24,16,1,13,9,3,7,13,11,5,8,15,9,3,8,8,10,3,7,1,14,6,10,22,6,7,13,14,1,13,23,1,18,1,12,15,12,2,9,12,1,14,8,11,16,17,15,12,13,6,16
TAATTATATAAATATTTATTTTTTTGTCTAAAAAATTATTATTGTTAAGTAACGAACCTTAAGTGATATAATTTTTGCAAAGGACAAAAAATATTTTTGTXXXXXXXXXXTATCCGAAATGCCAAAATAGTCCTACATAAAAAAAAAATTCACTATTTACCACTTTGAATTTAAAAAAATAAGTGAGATACTTTCCTCATGCAAATGGTG	M,aa,ab,ac,ad,ae,af,ag,ah,ai,aj,ak,al,am,an,ao,ap,aq,ar,as,at,au,av,aw,ax,ay,az,ba,bb,bc,bd,be,bf,bg,bh,bi,bj,bk,bl,bm,bn,bo,bp,bq,br,bs,bt,bu,bv,bw,bx,by,bz,ca,cb,cc,cd,ce,cf,cg,ch,ci,cj,ck,cl,cm,cn,co,cp,cq,cr,cs,ct,cu,cv,cw,cx,cy,cz,da,db,dd,de,df,dg,dh,di,dj,dk,dl,dm,dn,do,dp,dq,dr,ds,dt,du,dv,dw,dy,dz,ea,eb,ec,ed,ee,ef,eg,eh,ei,ej,ek,el,em,en,eo,ep,eq,er,es,et,eu,ev,ew,ex,ey,ez,fa,fb,fc,fd,f…	177,46,45,17,28,14,10,34,19,54,30,21,29,22,48,49,56,25,53,23,24,38,18,31,24,35,21,5,45,42,54,17,63,16,11,42,54,16,48,30,48,17,18,23,35,16,23,19,37,52,42,34,15,33,21,24,25,17,30,25,51,9,15,15,13,11,17,7,12,13,23,10,49,9,21,13,6,13,34,47,30,23,16,19,48,20,33,20,45,33,42,13,21,36,21,51,47,45,38,34,51,26,44,44,47,27,37,3,36,62,42,30,41,52,18,29,24,33,43,41,37,32,22,30,23,47,41,23,59,48,48,41,25,17,24…
>Marker6741	aaxbb	2
TTCTGCTCCCTTGTTCTTTCTTCCTCTTCCTTCTGTAGTTGCAGGGCACGTTGCTTTGCCAACTCTCTCATCTTGGCACGCTGCTTGAGTACATAAAGATXXXXXXXXXXGCCTGAATATCAGTTGAATCAGATGTTTCAACTGAATCACCTTCAATCTTCCCTGCGGGATTGACCATTGGATTTTCAGAAGCATCCACAACAATATTAG	P,aa,ab,ac,ad,ae,af,ak,al,an,ao,ap,aq,as,au,aw,ax,az,ba,bc,bd,be,bf,bh,bi,bj,bn,bo,bp,bq,bu,bx,by,cb,cd,ce,cf,cj,ck,cm,cn,cp,cr,cs,ct,cu,cv,cz,da,db,dd,de,dj,dm,do,dp,dq,dr,dt,dx,dy,dz,ea,ec,ed,ee,eg,eh,ej,en,ep,es,et,ev,ew,ex,fb,fd,fe,ff,fg,fi,fl,fn,fo,fp,fs	145,27,15,14,26,21,14,21,21,18,14,18,21,26,1,21,20,7,13,19,21,23,17,14,26,12,17,14,3,16,13,23,19,14,23,17,1,17,10,9,9,12,24,15,17,12,18,20,1,15,16,15,12,19,16,14,14,21,17,25,1,27,20,20,19,22,16,14,26,11,11,10,14,8,13,24,24,25,15,24,17,24,19,1,16,8,13
TTCTGCTCCCTTGTTCTTTCTTCCTCTTCCTTCTGTAGTTGCAGGGCACGTTGCTTTGCCAACTCTCTCATCTTGGCACGCTGCTTGAGTACATAAAGATXXXXXXXXXXGCCTGAATATCAGTTGAATCAGATGTTTCAACTGAATCACCTTCAATCTTCCCTGTGGGATTGACCATTGGATTTTCAGAAGCATCCACAACAATATTAG	M,aa,ab,ac,ad,ae,af,ag,ah,ai,aj,ak,al,am,an,ao,ap,aq,ar,as,at,au,av,aw,ax,ay,az,ba,bb,bc,bd,be,bf,bg,bh,bi,bj,bk,bl,bm,bn,bo,bp,bq,br,bs,bt,bu,bv,bw,bx,by,bz,ca,cb,cc,cd,ce,cf,cg,ch,ci,cj,ck,cl,cm,cn,co,cp,cq,cr,cs,ct,cu,cv,cw,cx,cy,cz,da,db,dc,dd,de,df,dg,dh,di,dj,dk,dl,dm,dn,do,dp,dq,dr,ds,dt,du,dv,dw,dx,dy,dz,ea,eb,ec,ed,ee,ef,eg,eh,ei,ej,ek,el,em,en,eo,ep,eq,er,es,et,eu,ev,ew,ex,ey,ez,fa,fb,f…	244,25,19,20,25,14,22,39,57,60,65,28,14,32,20,27,12,18,40,28,38,35,34,11,30,48,14,23,25,22,13,31,25,36,11,25,13,49,34,35,13,17,10,24,43,23,51,19,44,50,21,11,31,25,17,15,11,20,33,35,55,28,18,6,18,8,15,31,13,22,25,17,11,14,12,6,13,24,11,37,14,31,12,20,31,27,18,25,9,43,29,13,28,20,22,15,22,24,18,43,56,48,31,49,15,19,32,21,24,20,31,23,14,32,22,40,37,31,14,46,19,23,38,21,15,20,10,18,18,38,38,33,14,39,…
>Marker8254	aaxbb	2
CATGGAGATATCACAAAGCCCATCTATATGCTGATGGTAAAAATATTTGTAATAGCATAAGGCTACCCTAGACTGACCATAAACTCACTGTAGGCTGAGTXXXXXXXXXXCTTTAAATATTTGATATTTATGCATGTAATATTAATTTTGGATGAGGTCTCATCTAAAATTCAAAATAACTCTCGCTTGATTGGACCAAGTTGAATATTA	P,aa,ad,ae,ag,aj,ak,ao,ap,aq,as,aw,ax,az,ba,bb,bc,bh,bi,bj,bn,bo,bp,bs,bt,bu,bv,bx,by,ca,cb,cc,cd,ci,ck,cm,cn,cr,cs,ct,cu,cv,cx,cz,da,db,dc,de,dh,dm,dn,do,dp,dr,dt,dw,ec,ee,ef,eg,eh,ei,ej,ek,ep,es,et,ev,ex,ey,ez,fb,fd,fe,ff,fg,fk,fl,fn,fo,fr,fs	199,17,30,11,14,18,23,24,11,14,19,15,14,12,22,14,21,13,25,18,10,21,15,22,23,18,14,23,19,23,20,11,9,12,12,18,17,16,17,7,10,16,3,22,24,18,17,16,11,15,19,22,10,10,13,1,27,23,9,28,17,15,23,18,22,24,21,11,27,19,16,19,13,15,11,14,24,14,19,15,11,15
CATGGAGATATCACAAAGCCCATCTATATGCTGATGGTAAAAATATTTGTAATAGCATAAGGCTACCCTAGACTGACCATAAACTCACTGTAGGCTAAGTXXXXXXXXXXCTTTAAATATTTGATATTTATGCATGTAATATTAATTTTGGATGAGGTCTCATCTAAAATTCAAAATAACTCTCGCTTGATTGGACCAAGTTGAATATTA	M,aa,ab,ac,ad,ae,af,ag,ah,ai,aj,ak,al,am,an,ao,ap,aq,ar,as,at,au,av,aw,ax,ay,az,ba,bb,bc,bd,be,bf,bg,bh,bi,bj,bk,bl,bm,bn,bo,bp,bq,br,bs,bt,bu,bv,bw,bx,by,bz,ca,cb,cc,cd,ce,cf,cg,ch,ci,cj,ck,cl,cm,cn,co,cp,cq,cr,cs,ct,cu,cv,cw,cx,cy,cz,da,db,dc,dd,de,df,dg,dh,di,dj,dk,dl,dm,dn,do,dp,dq,dr,ds,dt,du,dv,dw,dx,dy,dz,ea,eb,ec,ed,ee,ef,eg,eh,ei,ej,ek,el,em,en,eo,ep,eq,er,es,et,eu,ev,ew,ex,ey,ez,fa,fb,f…	220,27,45,33,19,10,37,15,39,37,15,33,41,36,36,14,20,17,40,16,29,46,42,15,16,46,6,16,16,22,45,40,61,32,13,21,15,43,25,41,14,17,23,33,29,12,18,10,16,52,14,10,27,20,14,10,15,42,42,26,41,14,36,17,20,18,20,17,22,23,20,13,30,14,14,8,5,16,19,16,14,15,30,18,22,38,11,20,27,29,27,21,17,14,21,40,15,40,24,52,43,43,46,45,51,47,46,12,52,28,12,33,18,30,20,21,31,35,41,29,16,40,39,28,20,51,14,38,18,12,19,45,25,36…
>Marker15684	aaxbb	2
CCTCAACAATTAATATACCATGCTTGGGAGGGAGTTTGGCACAATCACTCTTCCAATGGAAGGACAAGGAATTAATATGAAATTATTTCAGAACATGTAAXXXXXXXXXXAATAAATTGAATTTATTAATTAGCAAGAATTGGGCTCATGCCTTTAAGTGAATTAAATCACATTTGGCTTAATTTAAATTGGATTTAATTAAATTCATTG	P,ab,ac,af,ag,ah,aj,al,am,ap,at,au,aw,ax,az,ba,bb,be,bf,bg,bj,bk,bn,bo,bq,br,bu,bw,bx,bz,ca,cd,cf,ch,ck,cm,cn,co,cp,cs,ct,cv,cx,cy,cz,db,dc,dh,dl,dm,dn,do,dq,ds,dt,du,dv,dw,eb,ed,ef,eh,ei,ej,el,em,en,ep,eq,es,et,eu,ew,ey,fb,fc,fd,fe,ff,fh,fi,fj,fk,fn,fp,fq,fr	189,17,16,23,15,12,23,26,18,23,25,27,27,29,13,1,17,23,23,15,21,24,19,21,19,17,15,24,22,14,14,16,20,20,16,11,17,10,10,1,17,10,6,6,12,6,5,18,9,18,12,16,10,15,27,21,18,17,27,34,14,17,20,13,18,26,11,23,23,27,21,11,21,22,29,24,15,15,23,14,18,19,26,14,12,11,11
CCTCAACAATTAATATACCATGCTTGGGAGGGAGTTTGGCACAATCACTCTTCCAATGGAAGGACAATGAATTAATATGAAATTATTTCAGAACATGTAAXXXXXXXXXXAATAAATTGAATTTATTAATTAGCAAGAATTGGGCTCATGCCTTTAAGTGAATTAAATCACATTTGGCTTAATTTAAATTGGATTTAATTAAATTCATTG	M,aa,ab,ac,ad,ae,af,ag,ah,ai,aj,ak,al,am,an,ao,ap,aq,ar,as,at,au,av,aw,ax,ay,az,ba,bb,bc,bd,be,bf,bg,bh,bi,bj,bk,bl,bm,bn,bo,bp,bq,br,bs,bt,bu,bv,bw,bx,by,bz,ca,cb,cc,cd,ce,cf,cg,ch,ci,cj,ck,cl,cm,cn,co,cp,cq,cr,cs,ct,cu,cv,cw,cx,cy,cz,da,db,dc,dd,de,df,dg,dh,di,dj,dk,dl,dm,dn,do,dp,dq,dr,ds,dt,du,dv,dw,dx,dy,dz,ea,eb,ec,ed,ee,ef,eg,eh,ei,ej,ek,el,em,en,eo,ep,eq,er,es,et,eu,ev,ew,ex,ey,ez,fa,fb,f…	186,46,26,26,56,18,13,23,27,68,26,49,23,17,48,30,25,57,33,52,18,18,43,26,18,39,13,33,18,43,41,35,21,14,34,40,37,11,41,25,25,26,34,16,12,47,29,22,39,25,28,31,12,15,24,26,13,25,18,27,14,28,23,9,29,19,14,11,16,21,24,19,25,20,5,28,4,11,21,36,13,2,25,24,37,23,17,33,34,38,14,12,11,10,27,22,39,25,17,26,11,16,8,52,42,53,17,50,17,7,19,54,28,21,18,36,20,23,11,25,13,33,31,13,27,23,19,16,41,26,44,40,21,19,20…
>Marker6309	aaxbb	2
TCAAGATAAAGGCAGACAAGTTACTCTCGGACTTCTTTAGAGAAAGAATCATTGATCAAAACGTGCATCCGCAAAGGCAATGGGGTGGATACTCGTTTGAXXXXXXXXXXGGCGATCGTTAAATCAAGAAAACCGGGAGGTGGCTATGGAGTTGGAAGCTGAAGTTTTTGCTGCCCTTTTGTGTGAATTGTTGCTAGATATCTCATCTAA	M,aa,ab,ac,ad,ae,af,ag,ah,ai,aj,ak,al,am,an,ao,ap,aq,ar,as,at,au,av,aw,ax,ay,az,ba,bb,bc,bd,be,bf,bg,bh,bi,bj,bk,bl,bm,bn,bo,bp,bq,br,bs,bt,bu,bv,bw,bx,by,bz,ca,cb,cc,cd,ce,cf,cg,ch,ci,cj,ck,cl,cm,cn,co,cp,cq,cr,cs,ct,cu,cv,cw,cx,cy,cz,da,db,dc,dd,de,df,dg,dh,di,dj,dk,dl,dm,dn,do,dp,dq,dr,ds,dt,du,dv,dw,dx,dy,dz,ea,eb,ec,ed,ee,ef,eg,eh,ei,ej,ek,el,em,en,eo,ep,eq,er,es,et,eu,ev,ew,ex,ey,ez,fa,fb,f…	242,36,28,23,68,16,23,26,17,20,55,39,27,35,20,12,37,17,14,25,37,47,14,63,40,60,9,45,35,28,33,43,21,42,29,30,17,27,29,27,22,38,24,25,17,30,65,23,23,22,19,11,13,25,19,14,19,33,44,22,24,28,35,15,13,43,25,16,11,18,14,38,15,27,31,17,4,23,17,18,11,13,26,33,30,24,8,31,26,28,12,19,37,22,23,15,25,18,36,24,32,32,39,14,14,30,22,48,39,30,18,39,35,45,46,25,35,48,21,36,19,10,34,34,28,10,15,33,18,36,25,19,30,16…
TCAAGATAAAGGCAGACAAGTTACTCTCGGACTTCTTTAGAGAAAGAATCATTGATCAAAACGTGCATTCGCAAAGGCAATGGGGTGGATACTCGTTTGAXXXXXXXXXXGGCGATCGTTAAATCAAGAAAACCGGGAGGTGGCTATGGAGTTGGAAGCTGAAGTTTTTGCTGCCCTTTTGTGTGAATTGTTGCTAGATATCTCATCTAA	P,aa,ac,ae,af,ag,ah,ai,al,am,an,ao,aq,ar,as,av,az,bc,bf,bj,bk,bl,bn,bq,br,bu,bv,bw,bx,by,bz,ca,cd,ch,ck,cl,cp,cr,ct,cu,cx,cz,da,db,dc,dg,dh,dl,dm,dq,dr,ds,du,dy,dz,eb,ee,ef,ek,en,ep,eq,eu,ex,fa,fb,fc,fe,ff,fi,fj,fl,fn,fp,ft	157,20,26,10,25,24,12,27,14,1,20,15,18,24,40,20,7,11,18,22,18,18,11,24,17,12,13,27,14,7,8,15,9,16,12,14,14,8,19,5,5,11,23,14,15,19,12,10,17,5,19,14,17,20,30,17,27,13,16,14,19,14,11,19,13,1,39,20,16,16,17,23,27,23,22
>Marker20554	aaxbb	2
TATTCAAGAGTCATTGCACTTGATTTTTCTGAAAATATGCTTCGTCAGTGTTATGATTTCATAAAAAATGATGATGCTATCTTAAGCTCGTGAGTATTTTXXXXXXXXXXCAATGCAGTAATCTTGCACTTGTGAGAGCTGATGTTTCTAGACTTCCTTTTCCATCTGGTTCAGTTGATGCCGTTCATGCTGGTGCTGCCTTGCATTGTT	P,aa,ab,ae,ah,aj,am,ao,ap,as,au,aw,ax,ay,az,ba,bc,bf,bh,bk,bm,bn,bp,bq,bs,bx,by,bz,cb,cd,cj,ck,cm,co,cv,cz,de,df,dg,dm,dq,dr,dt,du,dv,dw,dx,dy,dz,eb,ec,ed,ee,eh,ej,ek,eo,ep,er,es,ew,ex,ey,ez,fa,fb,fc,fe,fg,fi,fj,fp,fq,fr	168,27,24,9,11,22,9,12,2,19,22,14,18,19,13,1,13,16,17,30,23,21,18,21,10,14,19,8,12,8,10,1,22,5,8,17,10,7,17,21,26,21,23,16,16,18,22,2,17,14,17,12,20,12,17,18,21,18,1,23,19,20,21,16,18,22,21,30,19,26,15,15,7,21
TATTCAAGAGTCATTGCACTTGATTTTTCTGAAAATATGCTTCGTCAATGTTATGATTTCATAAAAAATGATGATGCTATCTTAAGCTCGTGAGTATTTTXXXXXXXXXXCAATGCAGTAATCTTGCACTTGTGAGAGCTGATGTTTCTAGACTTCCTTTTCCATCTGGTTCAGTTGATGCCGTTCATGCTGGTGCTGCCTTGCATTGTT	M,aa,ab,ac,ad,ae,af,ag,ah,ai,aj,ak,al,am,an,ao,ap,aq,ar,as,at,au,av,aw,ax,ay,az,ba,bb,bc,bd,be,bf,bg,bh,bi,bj,bk,bl,bm,bn,bo,bp,bq,br,bs,bt,bu,bv,bw,bx,by,bz,ca,cb,cc,cd,ce,cf,cg,ch,ci,cj,ck,cl,cm,cn,co,cp,cq,cr,cs,ct,cu,cv,cw,cx,cy,cz,da,db,dc,dd,de,df,dg,dh,di,dj,dk,dl,dm,dn,do,dp,dq,dr,ds,dt,du,dv,dw,dx,dy,dz,ea,eb,ec,ed,ee,ef,eg,eh,ei,ej,ek,el,em,en,eo,ep,eq,er,es,et,eu,ev,ew,ex,ey,ez,fa,fb,f…	221,19,15,30,69,12,44,40,24,45,25,37,30,19,35,16,28,48,44,23,45,20,36,29,22,23,21,51,39,21,47,38,27,33,21,50,41,20,41,21,19,43,15,7,37,22,27,24,41,33,31,14,14,49,13,24,11,30,29,33,36,21,16,26,29,15,32,11,26,42,39,36,25,34,13,15,14,24,17,25,20,40,28,32,14,22,19,28,35,38,29,18,30,35,38,16,32,32,13,26,21,24,27,45,18,20,14,17,24,13,23,30,25,43,19,19,27,36,38,22,5,47,38,19,39,31,30,16,14,19,18,18,15,2…
>Marker12027	aaxbb	2
CTTGATGCAAGGATTCAGTCATTTTTCTGCCTCAAATATATGTCTTGTTCAACAAAACAATTGCTGAATGAAATATATGAAACACATGTAATTGGTCCAAXXXXXXXXXXATGTTCTGATCTGCATAGAATTTTGATAGGGGGGTGTTATGCTCATGGTAAAGATAGAACATGTTGTAAATATAAGACCATCTATCAAGATACCAGGAAG	M,aa,ab,ac,ad,ae,af,ag,ah,ai,aj,ak,al,am,an,ao,ap,aq,ar,as,at,au,av,aw,ax,ay,az,ba,bb,bc,bd,be,bf,bg,bh,bi,bj,bk,bl,bm,bn,bo,bp,bq,br,bs,bt,bu,bv,bw,bx,by,bz,ca,cb,cc,cd,ce,cf,cg,ch,ci,cj,ck,cl,cm,cn,co,cp,cq,cr,cs,ct,cu,cv,cw,cx,cy,cz,da,db,dc,dd,de,df,dg,dh,di,dj,dk,dl,dm,dn,do,dp,dq,dr,ds,dt,du,dv,dw,dx,dy,dz,ea,eb,ec,ed,ee,ef,eg,eh,ei,ej,ek,el,em,en,eo,ep,eq,er,es,et,eu,ev,ew,ex,ey,ez,fa,fb,f…	280,49,35,20,51,19,25,36,34,30,41,54,53,18,34,20,54,43,39,68,21,19,15,24,15,43,15,48,21,13,38,24,44,13,24,22,28,21,23,26,17,21,23,45,39,29,17,40,14,39,54,29,18,39,12,4,22,18,48,22,39,16,27,12,24,5,32,23,6,26,18,37,21,19,10,11,5,7,21,37,32,25,24,19,9,20,9,26,24,37,12,40,30,23,24,15,12,41,32,20,32,20,19,20,17,53,21,23,18,9,33,26,22,41,43,26,34,13,25,35,21,43,16,48,23,5,2,14,18,36,19,16,27,17,32,39,…
CTTGATGCAAGGATTCAGTCATTTTTCTGCCTCAAATATATGTCTTGTTCAACAAAACAATTGCTGAATGAAATATATGAAACACATGTAATTGGTCCAAXXXXXXXXXXTCATGTTCTGATCTGCATAGAATTTTGATAAGGGGGGTGTTATGCTCATGGTAAAGATAGAACATGTAAATATAAGACCATCTATCAAGATACCAGGAAG	P,ae,af,ag,ai,am,ao,at,au,av,aw,ax,az,bb,bc,bg,bi,bj,bk,bn,bo,bv,cc,ce,cg,cj,ck,cl,cm,cp,cr,ct,cu,cv,cx,cy,cz,de,df,dg,dh,di,dj,dk,dl,do,dq,dr,du,dw,dx,dy,dz,eb,ec,ed,ee,eg,eh,ei,ek,em,er,eu,ev,ew,ex,ez,fa,fb,fc,fj,fn,fp	138,8,20,1,19,18,28,15,21,10,23,19,19,10,16,11,26,8,12,16,22,22,12,14,19,14,11,1,13,13,4,14,11,7,8,16,13,13,17,20,13,9,20,1,13,1,13,14,14,21,17,13,28,25,24,21,1,22,14,1,23,15,6,10,5,16,18,31,11,12,22,22,19,12
>Marker6598	aaxbb	2
CATTCCCTTAAAATCAAGTTGATTGAGTGTGGTTCAAGATTTAGTTGTCATCTATGCTTCGGTGTAAGACCGCATTTTCCATGTTTGCCACACCGAGCAAXXXXXXXXXXGGAAAAGACGATTGCTGCGAGGCGCAGTGATGTGAAGACCATCATATTTCCTTCAGCTAACCGGAGAGATTTTGACGAGCTAGCACCTAATGTCAAGGAG	M,aa,ab,ac,ad,ae,af,ag,ah,ai,aj,ak,al,am,an,ao,ap,aq,ar,as,at,au,av,aw,ax,ay,az,ba,bb,bc,bd,be,bf,bg,bh,bi,bj,bk,bl,bm,bn,bo,bp,bq,br,bs,bt,bu,bv,bw,bx,by,bz,ca,cb,cc,cd,ce,cf,cg,ch,ci,cj,ck,cl,cm,cn,co,cp,cq,cr,cs,ct,cu,cv,cw,cx,cy,cz,da,db,dc,dd,de,df,dg,dh,di,dj,dk,dl,dm,dn,do,dp,dq,dr,ds,dt,du,dv,dw,dx,dy,dz,ea,eb,ec,ed,ee,ef,eg,eh,ei,ej,ek,el,em,en,eo,ep,eq,er,es,et,eu,ev,ew,ex,ey,ez,fa,fb,f…	198,50,43,21,68,11,40,46,20,26,56,32,52,36,19,43,43,17,15,68,39,41,30,57,31,39,29,64,31,14,39,15,42,21,28,49,36,46,38,47,11,23,9,24,29,12,57,16,47,22,51,28,10,39,9,25,13,38,13,42,32,13,45,13,21,11,13,18,11,35,18,28,19,33,18,6,8,33,36,18,11,37,11,15,40,49,7,30,35,19,17,14,13,14,11,13,31,36,30,36,32,32,43,20,31,9,51,23,22,23,13,37,24,29,45,20,40,31,18,17,21,39,41,28,41,17,11,25,30,34,35,43,11,48,37…
CATTCCCTTAAAATCAAGTTGATTGAGTGTGGTTCAAGATTTACTTGTCATCTATGCTTCGGTGTAAGACCGCATTGTCCATGTTTGCCACACCGAGCAAXXXXXXXXXXGGAAAAGACGATTGCTGCGAGGCGCAGTGATGTGAAGACCATCATATTTCCTTCAGCTAACCGGAGAGATTTTGACGAGCTAGCACCTAATGTCAAGGAG	P,ac,ae,ah,ai,am,an,ao,aq,ar,bc,be,bg,bn,bp,bq,br,bs,bu,bw,bz,cb,cc,cd,cf,ch,ci,ck,cm,cn,co,cp,cw,da,db,dd,de,dh,dj,dk,dl,dm,dn,do,dp,dq,dy,dz,ea,ec,ed,ee,ef,ek,en,eo,ep,eu,ev,fb,fe,ff,fg,fh,fj,fl,fn,fo,fp,fq,fr,fs,ft	159,13,10,19,17,14,13,1,15,15,15,18,17,18,10,16,18,24,19,14,10,10,1,13,19,12,14,7,19,9,7,9,4,14,12,11,9,12,1,24,1,16,12,11,11,12,18,26,14,12,18,13,11,12,16,25,13,13,14,18,14,13,14,16,12,14,1,14,13,7,21,18,15
>Marker6407	aaxbb	2
CAGTAAGTTAAAATTTTGTTTTATTTTGAGAATGATCTTGTTATACAAGACTAGTCTTACTTTGTCACTCCTTTGGTTGGAATATGTGCTGTTGTAGTGTXXXXXXXXXXACTGAAAATTTTGAATAAGTTGAGATCATTTATATGGTTAGTAATCCTATAGAATCAGCATATTCGTGATTGCTGCGGTGGGTGGGGTGCGGGGGAACTG	P,ac,ad,ae,af,ag,aj,ak,am,aq,as,at,av,ax,ay,ba,be,bg,bh,bk,bl,bm,bo,bp,bs,bu,bz,cb,cc,ce,cf,ci,cj,ck,cl,co,cp,cq,cs,cv,cw,cx,cy,dc,de,df,dh,di,dj,dn,do,dq,dt,dx,dy,ed,ee,eh,ei,el,em,en,eo,et,ey,ez,fb,fd,fe,ff,fg,fh,fl,fm,fn,fr,fs,ft	133,14,37,12,20,23,28,17,17,14,24,15,20,28,32,28,19,18,7,20,12,18,13,9,27,11,5,1,10,11,22,12,12,9,15,4,6,11,10,1,7,4,7,19,13,15,5,15,10,6,15,20,17,24,19,26,15,16,23,19,28,15,25,22,9,19,20,9,14,14,6,29,11,19,15,10,18,10
CAGTAAGTTAAAATTTTGTTTTATTTTGAGAATGATCTTGTTATACAAGACTAGTCTTACTTTGTCACTCCTTTGGTTGGAATATGTGCTGTTGTAGTGTXXXXXXXXXXACTGAAAATTTTGAATAAGTTGAGATCATTTATATGGTGAGTAATCCTATAGAATCGGCATATTCGTGATTGCTGCGGTGGGTGGGGTGCGGGGGAACTG	M,aa,ab,ac,ad,ae,af,ag,ah,ai,aj,ak,al,am,an,ao,ap,aq,ar,as,at,au,av,aw,ax,ay,az,ba,bb,bc,bd,be,bf,bg,bh,bi,bj,bk,bl,bm,bn,bo,bp,bq,br,bs,bt,bu,bv,bw,bx,by,bz,ca,cb,cc,cd,ce,cf,cg,ch,ci,cj,ck,cl,cm,cn,co,cp,cq,cr,cs,ct,cu,cv,cw,cx,cy,cz,da,db,dc,dd,de,df,dg,dh,di,dj,dk,dl,dm,dn,do,dp,dq,dr,ds,dt,du,dv,dw,dx,dy,dz,ea,eb,ec,ed,ee,ef,eg,eh,ei,ej,ek,el,em,en,eo,ep,eq,er,es,et,eu,ev,ew,ex,ey,ez,fa,fb,f…	246,43,38,16,51,8,23,12,37,47,29,27,41,21,26,22,37,21,28,25,20,28,24,42,23,23,28,27,41,32,41,9,56,22,11,45,41,25,11,15,43,17,14,36,35,16,67,13,25,45,41,44,9,39,11,7,25,15,23,28,44,7,19,15,11,28,22,10,13,17,19,18,40,52,26,11,6,9,34,55,32,19,20,18,5,35,13,20,6,42,27,27,10,11,31,17,56,41,22,33,33,45,27,22,61,32,26,36,33,27,24,41,10,10,41,55,17,12,24,23,25,57,36,43,22,17,16,26,35,15,13,30,13,50,9,21,…
>Marker9276	aaxbb	2
CCTGATTCAGCCAAATCTCTCTCTTTCCAGTCTCTGACTGCTGCTTTTCTTGAACCAGCCTTCCATTTGAACCTTTCTCCTTCCTTTACAGTATCCTCTTXXXXXXXXXXTGCTTCTGTAGTAATCCTTGTGCTCCTTTTGCTTCTAATTCTCCAGCGATATTTCCACCCAAAACCACAAAGAATTTTCGTTGTTTCTGACACAGAAAGA	P,aa,ac,ae,ag,ak,am,an,as,au,az,bb,bc,bi,bj,bl,bo,bs,bt,bv,bx,bz,cb,cc,cd,cf,cg,ck,cl,cn,cr,ct,cw,cy,dc,dd,de,df,dg,dh,di,dk,dl,dn,dp,dq,dr,dt,du,dy,dz,ea,ec,ed,ee,ef,eg,eh,ei,ej,el,en,eq,er,es,et,ew,ez,fa,fb,fc,fd,ff,fg,fk,fm,fn,fp,ft	173,27,21,14,1,18,31,14,30,16,16,20,15,32,14,14,12,20,19,23,44,7,6,9,14,19,26,11,13,18,11,12,1,12,26,10,1,14,2,7,20,19,13,33,13,24,23,10,21,16,25,12,12,16,24,17,19,15,21,23,14,16,12,20,24,11,19,1,14,15,19,13,33,14,34,14,20,24,19
CCTGATTCAGCCAAATCTCTCTCTTTCCAGTCTCTGACTGCTGCTTTTCTTGAACCAGCCTTCCATTTGAACCTTTCTCCTTCCTTTACAGTATCCTCTTXXXXXXXXXXTGCTTCTGTAGTAATCCTTGTGCTCCTTTTGCTTCTAATTCTCCAGCGATGTTTCCACCCAAAACCACAAAGAATTTTCGTTGTTTCTGACACAGAAAGA	M,aa,ab,ac,ad,ae,af,ag,ah,ai,aj,ak,al,am,an,ao,ap,aq,ar,as,at,au,av,aw,ax,ay,az,ba,bb,bc,bd,be,bf,bg,bh,bi,bj,bk,bl,bm,bn,bo,bp,bq,br,bs,bt,bu,bv,bw,bx,by,bz,ca,cb,cc,cd,ce,cf,cg,ch,ci,cj,ck,cl,cm,cn,co,cp,cq,cr,cs,ct,cu,cv,cw,cx,cy,cz,da,db,dc,dd,de,df,dg,dh,di,dj,dk,dl,dm,dn,do,dp,dq,dr,ds,dt,du,dv,dw,dx,dy,dz,ea,eb,ec,ed,ee,ef,eg,eh,ei,ej,ek,el,em,en,eo,ep,eq,er,es,et,eu,ev,ew,ex,ey,ez,fa,fb,f…	209,18,40,18,52,10,36,30,38,40,49,22,40,22,12,50,44,48,43,19,35,11,38,46,48,59,15,58,18,18,62,34,45,38,28,16,17,40,20,28,40,22,19,29,42,17,30,21,15,36,20,40,4,38,3,10,11,39,19,15,35,15,31,17,18,13,6,26,18,22,16,40,11,35,28,11,9,16,39,42,40,15,8,40,18,35,8,28,26,12,15,56,13,36,29,17,12,36,19,19,33,24,47,20,9,26,45,17,20,23,11,22,13,22,22,48,16,26,16,40,39,15,11,12,20,20,12,5,33,36,42,24,33,17,18,2…
>Marker21295	aaxbb	2
TTTTGAGCTATTCCGTGCTAATGTATAAAAGCACAATCACAAACCAAATATATTGGGTGTTGCTTTTTGGTGAATTTTGAATTTTATTAAGGAATAAATTXXXXXXXXXXAACTCTGAATCCAACTATTATATCTTATTTTGCCCTCAATAATTAGATACAGGAAATGAAGGGACTAAATCAAAACGCACCAAACTACTGATCAAATTCA	P,aa,ah,aj,am,an,aq,ar,as,au,aw,ax,ba,be,bf,bh,bi,bj,bk,bm,bn,bp,br,bs,bx,by,cd,ce,cj,cm,co,cu,cv,cy,cz,db,dg,dh,dj,dm,dr,ds,dt,du,dw,dx,dy,dz,ec,ee,ei,ek,em,en,ep,er,es,eu,fa,fb,fc,fe,ff,fi,fj,fl,fp,fq,fr,fs	140,24,14,24,26,17,23,14,25,11,24,4,1,18,29,23,17,13,13,23,15,17,18,14,27,14,10,12,18,15,6,2,9,12,13,7,27,10,10,11,27,20,28,31,17,4,15,12,19,1,20,21,25,18,22,26,16,1,34,26,27,13,18,21,25,25,19,6,21,30
TTTTGAGCTACTCCGTGCTAATGTATAAAAGCACAATCACAAACCAAATATATTGGGTGTTGCCTTTTGGTGAATTTTGAATTTTATTAAGGAATAAATTXXXXXXXXXXAACTCTGAATCCAACTATTATATCTTATTTTGCCCTCAATAATTAGATACAGGAAATGAAGGGACTAAATCAAAACGCACCAAACTACTGATCAAATTCA	M,aa,ab,ac,ad,ae,af,ag,ah,ai,aj,ak,al,am,an,ao,ap,aq,ar,as,at,au,av,aw,ax,ay,az,ba,bb,bc,bd,be,bf,bg,bh,bi,bj,bk,bl,bm,bn,bo,bp,bq,br,bs,bt,bu,bv,bw,bx,by,bz,ca,cb,cc,cd,ce,cf,cg,ch,ci,cj,ck,cl,cm,cn,co,cp,cq,cr,cs,ct,cu,cv,cw,cx,cy,cz,da,db,dc,dd,de,df,dg,dh,di,dj,dk,dl,dm,dn,do,dp,dq,dr,ds,dt,du,dv,dw,dy,dz,ea,eb,ec,ed,ee,ef,eg,eh,ei,ej,ek,el,em,en,eo,ep,eq,er,es,et,eu,ev,ew,ex,ey,ez,fa,fb,fc,f…	202,29,59,31,77,27,35,41,18,38,20,32,51,41,24,46,49,13,15,19,33,12,30,14,19,44,35,1,35,32,49,23,20,45,10,17,16,19,41,13,16,46,11,44,14,10,21,41,35,47,25,22,30,50,28,30,16,11,41,35,57,39,10,24,28,13,23,15,23,48,47,18,37,6,9,17,8,7,11,37,12,2,37,35,33,33,11,37,20,36,35,24,24,33,43,26,12,21,15,21,24,15,16,19,27,50,13,35,4,20,41,59,5,38,15,33,17,25,32,12,54,15,8,32,30,12,33,53,33,40,33,11,15,38,11,29…
>Marker12377	aaxbb	2
[truncated: 27,443 more rows]
